# Supplementary material for: Methylation content sensitive enzyme ddRAD (MCSeEd): a reference-free, whole genome profiling system to address cytosine/adenine methylation changes
Source: Sci Rep. 2019 Oct 16;9:14864. doi: 10.1038/s41598-019-51423-2 (PMC6795852; doi:10.1038/s41598-019-51423-2)
Supplement: Supplementary file 2 — Supplementary Tables [file 41598_2019_51423_MOESM2_ESM.zip]

Archive with 33 entries (32 files):
- Table S1.xlsx
- __MACOSX/
- __MACOSX/._Table S1.xlsx
- Table S10.xlsx
- __MACOSX/._Table S10.xlsx
- Table S11.xlsx
- __MACOSX/._Table S11.xlsx
- Table S12.xlsx
- __MACOSX/._Table S12.xlsx
- Table S13.xlsx
- __MACOSX/._Table S13.xlsx
- Table S14.xlsx
- __MACOSX/._Table S14.xlsx
- Table S15.xlsx
- __MACOSX/._Table S15.xlsx
- Table S16.xlsx
- __MACOSX/._Table S16.xlsx
- Table S2.xlsx
- __MACOSX/._Table S2.xlsx
- Table S3.xlsx
- __MACOSX/._Table S3.xlsx
- Table S4.xlsx
- __MACOSX/._Table S4.xlsx
- Table S5.xlsx
- __MACOSX/._Table S5.xlsx
- table S6.xlsx
- __MACOSX/._table S6.xlsx
- Table S7.xlsx
- __MACOSX/._Table S7.xlsx
- Table S8.xlsx
- __MACOSX/._Table S8.xlsx
- Table S9.xlsx
- __MACOSX/._Table S9.xlsx
