# Supplementary material for: Methylation content sensitive enzyme ddRAD (MCSeEd): a reference-free, whole genome profiling system to address cytosine/adenine methylation changes
Source: Sci Rep. 2019 Oct 16;9:14864. doi: 10.1038/s41598-019-51423-2 (PMC6795852; doi:10.1038/s41598-019-51423-2)
Supplement: Supplementary file 2 — Supplementary Tables [file 41598_2019_51423_MOESM2_ESM.zip › Table S1.xlsx]

## Sheet: Enzymes details
Table S1. Characteristics of the restriction enzymes used for the MCSeEd technique.
Enzyme	Recognition site	Cleavage site	Methyl sensitive	Cleavage blocked by	Methyl context
AciI	CCGC / GCGG	C'CGC / G'CGG	Yes	C 5mCGC / G 5mCGG	CG
PstI	CTGCAG	CTGCA'G	Yes	CTG 5mCAG	CHG
EcoT22I	ATGCAT	ATGCA'T	Yes	ATG 5mCAT	CHH
DpnII	GATC	'GATC	Yes	G 6mATC	6mA
MseI	TTAA	T'TAA	No	Not sensitive	"-"
