# Supplementary material for: Methylation content sensitive enzyme ddRAD (MCSeEd): a reference-free, whole genome profiling system to address cytosine/adenine methylation changes
Source: Sci Rep. 2019 Oct 16;9:14864. doi: 10.1038/s41598-019-51423-2 (PMC6795852; doi:10.1038/s41598-019-51423-2)
Supplement: Supplementary file 2 — Supplementary Tables [file 41598_2019_51423_MOESM2_ESM.zip › Table S10.xlsx]

## Sheet: Legend
Table S10. Differentially methylated genes (DMGs) identified by intersecting DMRs (all contexts) with gene body (gene), 2 Kb upstream of the transcription start site (UP) and 2 kb downstream of the transcription termination site (DOWN).

## Sheet: CG_up
Gene stable ID	Gene name	Gene description	Arabidopsis thaliana gene stable ID	Arabidopsis thaliana gene name
Zm00001d001831		Pyruvate kinase	AT5G63680
Zm00001d002192
Zm00001d002193		Xyloglucan endotransglucosylase/hydrolase protein 9	AT4G03210	XTH9
Zm00001d002345	phm5822	Pentatricopeptide repeat-containing protein mitochondrial	AT1G79490	EMB2217
Zm00001d003346
Zm00001d005002		Probable peptide/nitrate transporter
Zm00001d005990
Zm00001d006739	LBD-transcription factor 14	Seed specific protein Bn15D17A	AT4G37540	LBD39
Zm00001d007233		zinc ion binding	AT2G44580
Zm00001d008545
Zm00001d008546	AP2-EREBP-transcription factor 118	Putative AP2/EREBP transcription factor superfamily protein isoform 1%3B Putative AP2/EREBP transcription factor superfamily protein isoform 2
Zm00001d008827	umc124a(chk)	Probable choline kinase 2	AT1G74320
Zm00001d009508		DUF1639 family protein
Zm00001d009540
Zm00001d009599	MYB-related-transcription factor 87	Putative homeodomain-like transcription factor superfamily protein%3B SANT/MYB protein
Zm00001d011603		Probable purine permease 4	AT1G30840	PUP4
Zm00001d011759		Probable alphaalpha-trehalose-phosphate synthase [UDP-forming] 7	AT1G06410	TPS7
Zm00001d012178		Rhodanese-like domain-containing protein 4A chloroplastic	AT3G25480	STR4A
Zm00001d012486		D-mannose binding lectin protein with Apple-like carbohydrate-binding domain	AT3G51710
Zm00001d012811		La-related protein 1C	AT5G66100
Zm00001d014794	physical impedance induced protein2	physical impedance induced protein2	AT3G51250
Zm00001d015226	G2-like-transcription factor 18	Myb family transcription factor PHL6	AT3G13040	PHL6
Zm00001d015662		Probable rRNA-processing protein EBP2 homolog
Zm00001d016444
Zm00001d016679
Zm00001d017204		Adenine phosphoribosyltransferase 2	AT1G80050	APT2
Zm00001d017953		Probable peroxygenase 4
Zm00001d018156		Galactoside 2-alpha-L-fucosyltransferase	AT2G15370	FUT5
Zm00001d018511		Probable E3 ubiquitin-protein ligase RHB1A	AT4G00335	RHB1A
Zm00001d019983	bri1-like receptor kinase1	bri1-like receptor kinase1	AT3G13380	BRL3
Zm00001d020713			AT5G67020
Zm00001d021453		Regulator of Vps4 activity in the MVB pathway protein	AT4G35730
Zm00001d022351		Cytochrome P450 734A1	AT2G26710	CYP734A1
Zm00001d022496		Anther-specific proline-rich protein APG	AT2G23540
Zm00001d023306		ankyrin repeat family protein
Zm00001d025991		ELMO/CED-12 family protein	AT3G60260
Zm00001d026132		SKU5 similar 5
Zm00001d026494		Putative RING zinc finger domain superfamily protein	AT5G05810	ATL43
Zm00001d027983		E3 ubiquitin-protein ligase ATL6
Zm00001d028445		RAD-like 3
Zm00001d028949	calcineurin B-like-interacting protein kinase3	CBL-interacting protein kinase%3B CIPK-like protein 1	AT5G21326	CIPK26
Zm00001d029505		Nuclear transcription factor Y subunit B-2	AT5G47640	NFYB2
Zm00001d030864		BTB/POZ domain-containing protein NPY2	AT5G67440	NPY3
Zm00001d031040		AGC (cAMP-dependent cGMP-dependent and protein kinase C) kinase family protein	AT1G30640
Zm00001d031041		Transducin/WD40 repeat-like superfamily protein	AT2G18900
Zm00001d031457		DNA-directed RNA polymerase IV subunit 1	AT1G63020	NRPD1
Zm00001d031939		40S ribosomal protein S25-2	AT2G16360
Zm00001d032993
Zm00001d033003		Expressed protein	protein
Zm00001d033976	Aux/IAA-transcription factor4	Aux/IAA-transcription factor4	AT3G04730	IAA16
Zm00001d034990		Pectin lyase-like superfamily protein	AT4G33440
Zm00001d034991		Putative uncharacterized protein [Source:UniProtKB/TrEMBL	Acc:B6TI24]
Zm00001d036532
Zm00001d036537		Pyrophosphate--fructose 6-phosphate 1-phosphotransferase subunit alpha 2	AT1G76550	PFP-ALPHA2
Zm00001d037497		Villin-1	AT2G29890	VLN1
Zm00001d037513	germin-like protein1	germin-like protein1	AT1G72610	GLP1
Zm00001d038173	cystatin5	Putative cystatin
Zm00001d038192	glutathione transferase41	glutathione transferase41
Zm00001d040112
Zm00001d040831		ISWI chromatin-remodeling complex ATPase CHR11	AT5G18620	CHR17
Zm00001d043431	ARF-transcription factor 11	Auxin response factor 11	AT2G33860	ARF3
Zm00001d043610
Zm00001d043728		RING/U-box superfamily protein	AT5G55970
Zm00001d044495	senescence enhanced2b	senescence enhanced2b	AT2G25940	ALPHA-VPE
Zm00001d044578		CONTAINS InterPro DOMAIN/s: RNAse P Rpr2/Rpp21 subunit (InterPro:IPR007175)	Has 35333 Blast hits to 34131 proteins in 2444 species: Archae - 798	Bacteria - 22429	Metazoa - 974	Fungi - 991	Plants - 531	Viruses - 0	Other Eukaryotes - 9610 (sou /.../CBI BLink).
Zm00001d045556		membrane protein	AT1G26180
Zm00001d046629		Protein TIC 21 chloroplastic
Zm00001d047613		General transcription factor 2-related zinc finger protein
Zm00001d047923		Putative DUF869 domain containing family protein	AT4G36120	FPP5
Zm00001d048109		Remorin family protein
Zm00001d049381		Adhesive/proline-rich protein%3B Proline-rich family protein
Zm00001d049449	cold regulated protein homolog1	cold regulated protein homolog1
Zm00001d049674		60S acidic ribosomal protein P1-3	AT5G24510
Zm00001d049867		Proline-rich family protein
Zm00001d050433		Probable CCR4-associated factor 1 homolog 11	AT1G15920	CAF1-2
Zm00001d051343		Protein kinase superfamily protein	AT5G07620
Zm00001d051485		Putative uncharacterized mitochondrial protein	ATMG00280	ORF110A
Zm00001d051598		Plant-specific domain TIGR01570 family protein	AT5G23100
Zm00001d052089
Zm00001d052480		Indole-3-acetate beta-glucosyltransferase
Zm00001d053433		Putative RING zinc finger domain superfamily protein

## Sheet: CG_gene
Gene stable ID	Gene name	Gene description	Arabidopsis thaliana gene stable ID	Arabidopsis thaliana gene name
Zm00001d001953		Protein IQ-DOMAIN 32
Zm00001d002234	Homeobox-transcription factor 75	Homeodomain leucine zipper family IV protein
Zm00001d002344		Vacuolar ATPase assembly integral membrane protein VMA21-like domain
Zm00001d002825		Cysteine-rich repeat secretory protein 15	AT3G60720	PDLP8
Zm00001d003346
Zm00001d003406		Formin-like protein 11
Zm00001d004669		mRNA capping enzyme family protein	AT3G09100
Zm00001d005539		Ferrochelatase	AT5G26030	FC1
Zm00001d006080		Oleoyl-acyl carrier protein thioesterase	AT3G25110	FATA
Zm00001d006891		Protein trichome birefringence-like 16
Zm00001d008617		Transcription elongation factor (TFIIS) family protein	AT1G32130	IWS1
Zm00001d009010		Plasma membrane-associated cation-binding protein 1
Zm00001d009119		RING/FYVE/PHD zinc finger superfamily protein	AT1G02610
Zm00001d009376		Putative lysM-domain protein kinase family protein
Zm00001d009598
Zm00001d009626	protein phosphatase homolog9	protein phosphatase homolog9	AT4G11040
Zm00001d010049		Patellin-5%3B Putative patellin family protein isoform 1%3B Putative patellin family protein isoform 2	AT3G51670	PATL6
Zm00001d010521		Flavonoid 3'-monooxygenase	AT5G07990	CYP75B1
Zm00001d010631		60S ribosomal protein L24%3B 60S ribosomal protein L24 isoform 1%3B 60S ribosomal protein L24 isoform 2%3B 60S ribosomal protein L24 isoform 3	AT3G53020	RPL24B
Zm00001d011312		Putative leucine-rich repeat receptor-like protein kinase family protein	AT2G26730
Zm00001d011526		pfkB-like carbohydrate kinase family protein	AT1G17160
Zm00001d011849	cytokinin response regulator4	Two-component response regulator ARR9	AT2G07440
Zm00001d011874		Plant calmodulin-binding protein-related
Zm00001d011917		methyl esterase 10	AT3G50440	MES10
Zm00001d011970		Probable protein S-acyltransferase 7	AT3G26935	PAT07
Zm00001d012146		U-box domain-containing protein 7	AT1G24330	PUB6
Zm00001d012178		Rhodanese-like domain-containing protein 4A chloroplastic	AT3G25480	STR4A
Zm00001d012196	Alfin-like-transcription factor 8	PHD finger protein ALFIN-LIKE 6	AT1G14510	AL7
Zm00001d012810	sigma-like factor6	sigma-like factor6	AT2G36990	SIGF
Zm00001d012965		zinc knuckle (CCHC-type) family protein
Zm00001d013201		Serine/threonine-protein kinase SRK2E	AT5G66880	SRK2I
Zm00001d013572		Cysteine-rich receptor-like protein kinase 10
Zm00001d013625	LBD-transcription factor 26	LOB domain-containing protein 4	AT1G31320	LBD4
Zm00001d013741		BTB/POZ domain-containing protein NPY2	AT5G67440	NPY3
Zm00001d013949		Ripening-related protein 3
Zm00001d014423		Probable inactive poly [ADP-ribose] polymerase SRO1	AT2G35510	SRO1
Zm00001d014719		Putative pentatricopeptide repeat-containing protein
Zm00001d014793	thick tassel dwarf1	thick tassel dwarf1
Zm00001d014862		Calcium-binding EF hand family protein
Zm00001d015234		Cycloartenol synthase	AT2G07050	CAS1
Zm00001d015245		SUPPRESSOR OF AUXIN RESISTANCE1
Zm00001d015638
Zm00001d016849		TPX2 (targeting protein for Xklp2) protein family
Zm00001d017213		Phosphatidylinositol N-acetyglucosaminlytransferase subunit P-related	AT4G28760
Zm00001d017274	phenylalanine ammonia lyase homolog1	Phenylalanine ammonia-lyase
Zm00001d017458		Methylglutaconyl-CoA hydratase	AT4G16800
Zm00001d018155		Galactoside 2-alpha-L-fucosyltransferase
Zm00001d018217		(Rice Genome Annotation Project) expressed protein
Zm00001d018477		Phosphatidylinositol N-acetyglucosaminlytransferase subunit P-related
Zm00001d018511		Probable E3 ubiquitin-protein ligase RHB1A	AT4G00335	RHB1A
Zm00001d019337		BTB/POZ domain-containing protein	AT2G13690	PRL1-IFG
Zm00001d019775
Zm00001d019824		Polyadenylate-binding protein 2	AT2G23350	PAB4
Zm00001d020228
Zm00001d020502		RING/U-box superfamily protein	AT3G14250
Zm00001d020984		Probable sarcosine oxidase	AT2G24580
Zm00001d021453		Regulator of Vps4 activity in the MVB pathway protein	AT4G35730
Zm00001d021624		tRNA wybutosine-synthesizing protein 2/3/4	AT4G04670
Zm00001d021737	S-domain class receptor-like kinase3	S-domain class receptor-like kinase3	AT2G19130
Zm00001d023305		Protein LURP-one-related 2
Zm00001d023368		TLC ATP/ADP transporter	AT5G05310
Zm00001d023370
Zm00001d023815		Putative lipase class 3 family protein	AT4G16070
Zm00001d024515		Putative cytochrome P450 superfamily protein
Zm00001d024543	NAC-transcription factor 61	Protein NTM1-like 9	AT5G24590	NAC091
Zm00001d024624		Tyrosyl-tRNA synthetase	AT2G33840
Zm00001d024982		Stress responsive protein
Zm00001d025661
Zm00001d025991		ELMO/CED-12 family protein	AT3G60260
Zm00001d026109		Putative polyphenol oxidase family protein
Zm00001d026113	naked endosperm2	naked endosperm2	AT2G02080	IDD4
Zm00001d026131		Lysine histidine transporter-like 7	AT4G35180	LHT7
Zm00001d026147	colored1	plant color component at R1	AT4G00480	ATMYC1
Zm00001d026170		Expansin-B4	AT1G65680	EXPB2
Zm00001d026193		Putative WEB family protein chloroplastic	AT3G02930
Zm00001d026258		Ubiquitin-specific protease family C19-related protein
Zm00001d026331		SIT4 phosphatase-associated family protein	AT1G30470
Zm00001d026495
Zm00001d027370
Zm00001d027427	ubiquitin conjugating enzyme3	ubiquitin conjugating enzyme3	AT3G57870	SCE1
Zm00001d027982		Protein DETOXIFICATION 27	AT5G10420	DTX26
Zm00001d028191		LAP4 protein
Zm00001d028445		RAD-like 3
Zm00001d028473		Protein CHAPERONE-LIKE PROTEIN OF POR1 chloroplastic
Zm00001d029180		DNA helicase INO80	AT3G57300	INO80
Zm00001d029504
Zm00001d029776		Serine carboxypeptidase-like 34
Zm00001d030556		Organic cation/carnitine transporter 7	AT3G13050	OCT7
Zm00001d030864		BTB/POZ domain-containing protein NPY2	AT5G67440	NPY3
Zm00001d031256		LETM1-like protein	AT3G11560
Zm00001d031457		DNA-directed RNA polymerase IV subunit 1	AT1G63020	NRPD1
Zm00001d031594	PIN-formed protein7	PIN-formed protein7	AT5G16530	PIN5
Zm00001d032961	anther ear1	anther ear1	AT4G02780	GA1
Zm00001d032993
Zm00001d033003		Expressed protein	protein
Zm00001d033829
Zm00001d033830		Cyclase-associated protein 1	AT4G34490	ATCAP1
Zm00001d034074	starch phosphorylase1	starch phosphorylase1	AT3G29320	PHS1
Zm00001d034082		OsWRKY4 - Superfamily of TFs having WRKY and zinc finger domains	AT3G29185
Zm00001d035069		Putative cytochrome P450 superfamily protein
Zm00001d035713		WAT1-related protein	AT5G64700
Zm00001d035871		GDSL esterase/lipase
Zm00001d036532
Zm00001d036798		Tubulin binding cofactor C domain-containing protein	AT2G42230
Zm00001d037497		Villin-1	AT2G29890	VLN1
Zm00001d037513	germin-like protein1	germin-like protein1	AT1G72610	GLP1
Zm00001d037918		Non-cyanogenic beta-glucosidase
Zm00001d038173	cystatin5	Putative cystatin
Zm00001d038355	Homeobox-transcription factor 76	BEL1-like homeodomain protein 9	AT5G02030	BLH9
Zm00001d038538		Ulp1 protease family C-terminal catalytic domain containing protein expressed
Zm00001d039697		Cytochrome P450 monooxygenase
Zm00001d039711		Protein NETWORKED 4A	AT5G05180
Zm00001d039913	MADS-transcription factor 54	MADS-box transcription factor 56
Zm00001d040117
Zm00001d040477		Cyclin-like F-box	AT2G41170
Zm00001d040614		PIT1	AT1G02610
Zm00001d042327		Exocyst complex component 7	AT5G50380	ATEXO70F1
Zm00001d042558		TPR repeat-containing protein ZIP4	AT5G48390	ZIP4
Zm00001d042584	diphosphocytidyl methyl erythritol synthase1	diphosphocytidyl methyl erythritol synthase1	AT2G02500	ISPD
Zm00001d042756	MYB-related-transcription factor 37	Duplicated homeodomain-like superfamily protein	AT3G10590
Zm00001d043070		Ubiquitin-conjugating enzyme E2 11	AT3G08690	UBC11
Zm00001d043227		Protein kinase superfamily protein
Zm00001d043278		Protein UPSTREAM OF FLC	AT1G05577
Zm00001d043710		Germin-like protein subfamily T member 1
Zm00001d044288		alpha/beta-Hydrolases superfamily protein	AT2G19550
Zm00001d044495	senescence enhanced2b	senescence enhanced2b	AT2G25940	ALPHA-VPE
Zm00001d044578		CONTAINS InterPro DOMAIN/s: RNAse P Rpr2/Rpp21 subunit (InterPro:IPR007175)	Has 35333 Blast hits to 34131 proteins in 2444 species: Archae - 798	Bacteria - 22429	Metazoa - 974	Fungi - 991	Plants - 531	Viruses - 0	Other Eukaryotes - 9610 (sou /.../CBI BLink).
Zm00001d044971		Putative transcription elongation factor SPT5 homolog 1	AT2G34210
Zm00001d045557		Putative cellulose synthase-like family protein	AT3G03050	CSLD3
Zm00001d045583		Protein arginine N-methyltransferase 1.6	AT4G16570	PRMT16
Zm00001d046091		Glycosyltransferase family 61 protein	AT2G03360
Zm00001d046898	dihydrodipicolinate synthase1	dihydrodipicolinate synthase1	AT3G60880	DHDPS1
Zm00001d046958		PLATZ transcription factor family protein	AT1G31040
Zm00001d047424		Flavonoid 3'-monooxygenase
Zm00001d047635		Ubiquitin-conjugating enzyme E2 32	AT3G17000	UBC32
Zm00001d047973
Zm00001d048687		Heat shock 70 kDa protein 3
Zm00001d049228		Putative membrane lipoprotein
Zm00001d049449	cold regulated protein homolog1	cold regulated protein homolog1
Zm00001d049674		60S acidic ribosomal protein P1-3	AT5G24510
Zm00001d050433		Probable CCR4-associated factor 1 homolog 11	AT1G15920	CAF1-2
Zm00001d051703		Transmembrane amino acid transporter family protein	AT3G30390	AVT6A
Zm00001d051884		hydroxyproline-rich glycoprotein family protein	AT5G52430
Zm00001d052089
Zm00001d052348		Cysteine-rich receptor-like protein kinase 26
Zm00001d052402
Zm00001d052452		KOW domain-containing protein	AT5G23535
Zm00001d052480		Indole-3-acetate beta-glucosyltransferase
Zm00001d053028		Protein TPLATE
Zm00001d053307		Rop guanine nucleotide exchange factor 9
Zm00001d053433		Putative RING zinc finger domain superfamily protein
Zm00001d053595	RPD3 histone deacetylase homolog	RPD3 histone deacetylase homolog	AT4G38130	HDA19
Zm00001d053696		Glucomannan 4-beta-mannosyltransferase 2	AT4G16590	ATCSLA01
Zm00001d053875		VIN3-like protein 2	AT2G18880	VIL3

## Sheet: CG_down
Gene stable ID	Gene name	Gene description	Arabidopsis thaliana gene stable ID	Arabidopsis thaliana gene name
Zm00001d002343		Zinc transporter 1	AT3G12750	ZIP1
Zm00001d002824		Vacuolar processing enzyme%2C beta-isozyme	AT1G62710	bVPE
Zm00001d003345		Small nuclear ribonucleoprotein Sm D1	AT3G07590	SMD1A
Zm00001d003347	ras related protein1	ras related protein1	AT4G17170	RABB1C
Zm00001d003406		Formin-like protein 11
Zm00001d003823		Cytochrome P450 77A4	AT5G04660	CYP77A4
Zm00001d004669		mRNA capping enzyme family protein	AT3G09100
Zm00001d005803		SAUR-like auxin-responsive protein family	AT3G43120
Zm00001d005989
Zm00001d006081		Pleckstrin homology (PH) domain superfamily protein
Zm00001d006738		Cytoplasmic protein of eukaryotic origin (38.3 kD)
Zm00001d006891		Protein trichome birefringence-like 16
Zm00001d007232		dentin sialophosphoprotein-related
Zm00001d009054
Zm00001d009119		RING/FYVE/PHD zinc finger superfamily protein	AT1G02610
Zm00001d009539		Probable beta-14-xylosyltransferase IRX9H
Zm00001d009541		Golgin candidate 5	AT1G79830	GC5
Zm00001d009597		FtsJ-like methyltransferase family protein	AT4G25730
Zm00001d010380		Zinc finger CCCH domain-containing protein 23
Zm00001d010413		catalytics	AT5G11560
Zm00001d011525		Mitogen-activated protein kinase 20	AT2G42880	MPK20
Zm00001d011917		methyl esterase 10	AT3G50440	MES10
Zm00001d011918	thiamine diphosphate carrier protein1	thiamine diphosphate carrier protein1	AT5G48970
Zm00001d012146		U-box domain-containing protein 7	AT1G24330	PUB6
Zm00001d012485		Transmembrane amino acid transporter family protein	AT3G56200	AVT6C
Zm00001d012965		zinc knuckle (CCHC-type) family protein
Zm00001d012966		Actin-depolymerizing factor 10
Zm00001d013287
Zm00001d013624			AT1G16520
Zm00001d013949		Ripening-related protein 3
Zm00001d014436		26S proteasome non-ATPase regulatory subunit 13 homolog A	AT5G45620	RPN9A
Zm00001d014793	thick tassel dwarf1	thick tassel dwarf1
Zm00001d015093		RNA-binding KH domain-containing protein PEPPER	AT4G26000	PEP
Zm00001d015182		Bifunctional coenzyme A synthase	AT2G18250	COAD
Zm00001d015227		chaperone binding	ATPase activators	AT5G58110
Zm00001d015228		Protein arginine N-methyltransferase 1.5	AT4G31120	PMRT15
Zm00001d016798		Pentatricopeptide repeat-containing protein
Zm00001d017952		ABA-induced protein
Zm00001d018677	GNAT-transcription factor 31	Probable N-acetyltransferase HLS1	AT5G67430
Zm00001d019337		BTB/POZ domain-containing protein	AT2G13690	PRL1-IFG
Zm00001d020228
Zm00001d021434		G-type lectin S-receptor-like serine/threonine-protein kinase B120
Zm00001d022125		Exportin-T	AT1G72560	PSD
Zm00001d023305		Protein LURP-one-related 2
Zm00001d023371		saposin B domain-containing protein
Zm00001d024982		Stress responsive protein
Zm00001d025484		RNI-like superfamily protein
Zm00001d025660	Ras-related protein2	Ras-related protein2	AT4G17170	RABB1C
Zm00001d025831	ammonium transporter1	ammonium transporter1	AT4G28700	AMT1-4
Zm00001d025848		plastid transcriptionally active 5	AT4G13670	PTAC5
Zm00001d025992		OSJNBb0038F03.15 protein	AT2G44760
Zm00001d026192
Zm00001d026331		SIT4 phosphatase-associated family protein	AT1G30470
Zm00001d026493
Zm00001d027334		Zinc finger CCCH domain-containing protein 19	AT3G51120
Zm00001d027876		Omega-amidase chloroplastic	AT5G12040	NLP3
Zm00001d028473		Protein CHAPERONE-LIKE PROTEIN OF POR1 chloroplastic
Zm00001d029504
Zm00001d031296		Potassium transporter 26
Zm00001d033829
Zm00001d033830		Cyclase-associated protein 1	AT4G34490	ATCAP1
Zm00001d034003		Late embryogenesis abundant protein 31
Zm00001d034368	chaperone DNA J homolog1	chaperone DNA J homolog1
Zm00001d034507	pzb01227	CLE family OsCLE701 protein	Os07g0194350 protein
Zm00001d035070		Probable acyl-activating enzyme 1 peroxisomal	AT1G76290	AEE21
Zm00001d035713		WAT1-related protein	AT5G64700
Zm00001d036538
Zm00001d038067
Zm00001d038171		Ubiquitin-associated/translation elongation factor EF1B protein
Zm00001d038172			AT1G03290
Zm00001d038480
Zm00001d039446		DNA-directed DNA polymerases	AT1G78650	POLD3
Zm00001d040426	MYB-transcription factor 43	myb domain protein 56	AT5G17800	MYB56
Zm00001d042327		Exocyst complex component 7	AT5G50380	ATEXO70F1
Zm00001d042373	bHLH-transcription factor 32	Transcription factor bHLH62	AT5G48560	BHLH78
Zm00001d042585		Protein root UVB sensitive 6	AT5G49820	RUS6
Zm00001d042755
Zm00001d042756	MYB-related-transcription factor 37	Duplicated homeodomain-like superfamily protein	AT3G10590
Zm00001d043071		Probable inactive receptor kinase	AT3G08680
Zm00001d043226		Polyphenol oxidase chloroplastic
Zm00001d043430
Zm00001d043535	OVATE-transcription factor 18
Zm00001d043710		Germin-like protein subfamily T member 1
Zm00001d044033		TRICHOME BIREFRINGENCE-LIKE 20
Zm00001d044302
Zm00001d045557		Putative cellulose synthase-like family protein	AT3G03050	CSLD3
Zm00001d045583		Protein arginine N-methyltransferase 1.6	AT4G16570	PRMT16
Zm00001d045584		(Z)-3-hexen-1-ol acetyltransferase
Zm00001d046378
Zm00001d046599	supernumerary aleurone1	Supernumerary aleurone1	AT1G73030	CHMP1B
Zm00001d046897			AT4G29850
Zm00001d046958		PLATZ transcription factor family protein	AT1G31040
Zm00001d048108
Zm00001d048740		Leucine-rich repeat (LRR) family protein	AT4G03010
Zm00001d048924		Putative DEAD-box ATP-dependent RNA helicase family protein	AT3G58570	RH52
Zm00001d051344
Zm00001d051702	BSD-transcription factor 4	BSD domain-containing protein	AT1G69030
Zm00001d052347
Zm00001d052401		Putative inositol polyphosphate phosphatase (Synaptogenin-like) family protein	AT5G04980	IP5P10
Zm00001d052402
Zm00001d052451		Putative F-box containing family protein
Zm00001d052452		KOW domain-containing protein	AT5G23535
Zm00001d053028		Protein TPLATE
Zm00001d053268		Protein MICRORCHIDIA 7	AT5G50780
Zm00001d053875		VIN3-like protein 2	AT2G18880	VIL3
Zm00001d053876		Protein kinase protein with adenine nucleotide alpha hydrolases-like domain	AT5G35380

## Sheet: CHG_up
Gene stable ID	Gene name	Gene description	Arabidopsis thaliana gene stable ID	Arabidopsis thaliana gene name
Zm00001d001827		Translation elongation factor EF1A/initiation factor IF2gamma family protein	AT5G10630
Zm00001d002006	plasma-membrane H+ATPase2	H(+)-ATPase 5
Zm00001d002091		Putative chloride channel-like protein CLC-g	AT5G33280	CLC-G
Zm00001d002676		Pseudouridine synthase family protein	AT1G20410
Zm00001d002733		Cyclin-U2-1	AT3G60550	CYCU2-2
Zm00001d002847		(+)-neomenthol dehydrogenase
Zm00001d002941		GDP-mannose transporter GONST5	AT1G77610	UDP-GALT1
Zm00001d003046		Beta-glucosidase 47
Zm00001d003271		Peptide methionine sulfoxide reductase
Zm00001d003301		C2 and GRAM domain-containing protein
Zm00001d003392		zinc finger (C2H2 type) family protein	AT4G12240
Zm00001d003716		WAT1-related protein	AT1G25270
Zm00001d005016	WRI1 transcription factor1	WRI1 transcription factor1	AT3G54320	WRI1
Zm00001d006368		NEP1-interacting protein-like 1	AT4G35840
Zm00001d007258		Probable carboxylesterase 18	AT5G23530	CXE18
Zm00001d007862	pangloss2	pangloss2	AT4G20940
Zm00001d008245	ribosomal protein L30	ribosomal protein L30	AT3G18740	RPL30C
Zm00001d008956
Zm00001d008977		Topoisomerase II-associated protein PAT1	AT1G79090	PAT1
Zm00001d009193	C2C2-GATA-transcription factor 2	GATA transcription factor 16
Zm00001d009500		Serine/threonine protein phosphatase 2A 57 kDa regulatory subunit B' iota isoform	AT5G25510	B'KAPPA
Zm00001d009567		Fasciclin-like arabinogalactan protein 7	AT1G03870	FLA9
Zm00001d010285
Zm00001d011208		1-aminocyclopropane-1-carboxylate oxidase 1
Zm00001d011298		C3HC zinc finger-like	AT1G48950
Zm00001d011764	yucca8	Indole-3-pyruvate monooxygenase YUCCA2	AT5G25620	YUC6
Zm00001d012176		Beta-hexosaminidase 3	AT1G65590	HEXO3
Zm00001d012746	WRKY-transcription factor 111	Probable WRKY transcription factor 69	AT3G58710	WRKY69
Zm00001d013098	aldehyde oxidase2	aldehyde oxidase2	AT1G04580	AAO4
Zm00001d013333
Zm00001d013777	MYB-related-transcription factor 40		AT1G14320	RPL10A
Zm00001d013778		Lysine--tRNA ligase	AT3G11710	ATKRS-1
Zm00001d013783	C2C2-Dof-transcription factor 12	Dof zinc finger protein DOF5.7	AT4G38000	DOF4.7
Zm00001d014294		Acetyl-CoA carboxylase 1
Zm00001d016443		Peroxidase 64	AT5G42180	PER64
Zm00001d016733		NDR1/HIN1-like 1	AT5G06330
Zm00001d017125		Ankyrin repeat family protein	AT3G01750
Zm00001d017399		Vacuolar processing enzyme 1	AT1G62710	bVPE
Zm00001d017545		SEC14 cytosolic factor family protein / phosphoglyceride transfer family protein	AT4G35750
Zm00001d017648		OSJNBa0013K16.16 protein	protein
Zm00001d017651		Probable dolichyl pyrophosphate Glc1Man9GlcNAc2 alpha-13-glucosyltransferase	AT2G44660
Zm00001d017719		60S ribosomal protein L12-3	AT2G37190	RPL12A
Zm00001d017965		MACPF domain-containing protein
Zm00001d018038	NAC-transcription factor 59	Putative NAC domain-containing protein 94
Zm00001d018312		Galactosyltransferase family protein	AT5G57500
Zm00001d018356
Zm00001d018474		GDSL esterase/lipase LTL1	AT5G18430
Zm00001d018803		Probable inositol transporter 2	AT1G30220	INT2
Zm00001d019593		Probable carbohydrate esterase
Zm00001d019763		Protein UPSTREAM OF FLC	AT2G28150
Zm00001d019775
Zm00001d020867		Subtilisin-like protease SBT5.3
Zm00001d021010
Zm00001d021020		60S ribosomal protein L32	AT5G46430	RPL32B
Zm00001d021207	AP2-EREBP-transcription factor 23	DRE-binding protein 3
Zm00001d021843		Low-molecular-weight cysteine-rich protein LCR70 [Source:UniProtKB/TrEMBL	Acc:B6SMX5]
Zm00001d022127
Zm00001d022614		nucleosome/chromatin assembly factor 104	AT4G35050	MSI3
Zm00001d024654		Peptidyl-prolyl cis-trans isomerase FKBP16-1 chloroplastic
Zm00001d024936		Fatty acid amide hydrolase	AT5G64440	FAAH
Zm00001d025241		farnesylated protein 3	AT5G63530	HIPP07
Zm00001d025444		OSJNBa0006B20.2 protein	protein
Zm00001d025727	bHLH-transcription factor 133	U-box domain-containing protein 7	AT1G24330	PUB6
Zm00001d025868		Cytokinin riboside 5'-monophosphate phosphoribohydrolase LOG3	AT3G53450	LOG4
Zm00001d026028		OSJNBa0013K16.16 protein	protein
Zm00001d026395		Micronuclear linker histone polyprotein-like protein
Zm00001d028776		Thioredoxin superfamily protein
Zm00001d028778
Zm00001d029559		EID1-like F-box protein 2	AT5G15440	EDL1
Zm00001d030086		Tetratricopeptide repeat (TPR)-like superfamily protein	AT4G17940
Zm00001d031161
Zm00001d031201		Leucine-rich repeat transmembrane protein kinase family protein	AT5G49660	CEPR1
Zm00001d031317		Transmembrane 9 superfamily member 12	AT4G12650	TMN12
Zm00001d031529		Pumilio homolog 5	AT4G25880	APUM6
Zm00001d031928
Zm00001d032753		Zinc finger (C3HC4-type RING finger) family protein
Zm00001d033977		Methyltransferase small domain	AT3G58590
Zm00001d034486		Small GTP-binding protein domain
Zm00001d034559		Polygalacturonase QRT2	AT1G80170
Zm00001d035361
Zm00001d036981		K(+) efflux antiporter 4	AT2G19600	KEA4
Zm00001d038331
Zm00001d038333		Protein NRT1/ PTR FAMILY 5.10	AT1G72125	NPF5.13
Zm00001d038489		proline-rich family protein	AT3G08670
Zm00001d038696
Zm00001d038775		ATP-dependent 6-phosphofructokinase 3	AT4G32840	PFK6
Zm00001d038873		plant/F18B13-26 protein
Zm00001d038874		Probable polygalacturonase
Zm00001d039076			AT1G64355
Zm00001d039181	Sigma70-like-transcription factor 7	RNA polymerase sigma factor sigC	AT3G53920	SIGC
Zm00001d039303		Thioesterase superfamily protein
Zm00001d039402
Zm00001d039532	WRKY-transcription factor 56	Probable WRKY transcription factor 36	AT1G69810	WRKY36
Zm00001d039659
Zm00001d040468	major facilitator superfamily defense1	major facilitator superfamily defense1	AT3G43790	ZIFL2
Zm00001d040629		Lysophospholipid acyltransferase LPEAT1	AT1G80950	LPEAT1
Zm00001d042146	hexokinase4	hexokinase4	AT3G20040	ATHXK4
Zm00001d042271		Trihelix transcription factor ASR3
Zm00001d042472	GRAS-transcription factor 7	Protein SCARECROW
Zm00001d042637		Leucine-rich receptor-like protein kinase family protein	AT1G72180	CEPR2
Zm00001d043044		Sec1/munc18-like (SM) proteins superfamily	AT2G30380
Zm00001d044167	OVATE-transcription factor 19	Ovate protein
Zm00001d044272	bHLH-transcription factor 94	Putative transcription factor bHLH041
Zm00001d044409	MYB-related-transcription factor 17	MYB-related transcription factor	AT5G56840
Zm00001d044606		Bifunctional monothiol glutaredoxin-S16 chloroplastic	AT2G38270	GRXS16
Zm00001d044607
Zm00001d044723		MACPF domain-containing protein
Zm00001d044768		Protein NRT1/ PTR FAMILY 5.8	AT5G14940	NPF5.8
Zm00001d045129
Zm00001d045534		Zn-dependent exopeptidases superfamily protein	AT5G20660
Zm00001d046501		Ethylene-responsive transcription factor WIN1	AT5G25390	SHN3
Zm00001d046627		3-oxoacyl-[acyl-carrier-protein] reductase chloroplastic
Zm00001d046846
Zm00001d047540		Guanine nucleotide exchange factor SPIKE 1	AT4G16340	SPK1
Zm00001d048224		VQ motif-containing protein 9	AT1G78310	VQ9
Zm00001d048478	bHLH-transcription factor 131	Putative HLH DNA-binding domain superfamily protein	AT4G01460	BHLH57
Zm00001d048615		Putative membrane lipoprotein
Zm00001d048634	benzoxazinone synthesis6	DIBOA-glucoside dioxygenase BX6	AT5G43440
Zm00001d048716		Protein RALF-like 33
Zm00001d048732		Sodium/hydrogen exchanger	AT3G06370	NHX4
Zm00001d048759	laccase10	Putative laccase family protein	AT5G01040	LAC8
Zm00001d049100		Target of Myb protein 1	AT1G21380	TOL3
Zm00001d049224		CRP7 - Cysteine-rich family protein precursor expressed
Zm00001d049601		Tyrosine decarboxylase 1
Zm00001d049742		protein	Ternary complex factor-like	AT1G43020
Zm00001d050185	MYB-transcription factor 108	Putative MYB DNA-binding domain superfamily protein	AT4G37780	MYB87
Zm00001d051681		Glycosyltransferase 6	AT4G38310
Zm00001d051889		Protein EIN4	AT1G04310	ERS2
Zm00001d051976	starch synthase5	starch synthase5	AT5G65685
Zm00001d052007		Vacuolar protein sorting-associated protein 55 homolog	AT1G32410
Zm00001d052069	MYB-transcription factor 16	Putative MYB DNA-binding domain superfamily protein
Zm00001d052718		60S ribosomal protein L38	AT3G59540	RPL38A
Zm00001d053274		Serinc-domain containing serine and sphingolipid biosynthesis protein
Zm00001d053547		60S ribosomal protein L11-1	AT4G18730	RPL11D

## Sheet: CHG_gene
Gene stable ID	Gene name	Gene description	Arabidopsis thaliana gene stable ID	Arabidopsis thaliana gene name
Zm00001d001803		Plasma-membrane choline transporter family protein	AT3G15380	CHER1
Zm00001d001809		RNA polymerase II transcription factor B subunit 2	AT4G17020
Zm00001d001826
Zm00001d001936	G2-like-transcription factor 16	Myb family transcription factor PHL5	AT5G06800
Zm00001d001989
Zm00001d002140		ENTH/VHS family protein	AT5G65180
Zm00001d002532		Glutamate receptor 3.3	AT3G51480	GLR3.6
Zm00001d002675		GDSL esterase/lipase
Zm00001d002716		pre-mRNA processing ribonucleoprotein binding region-containing protein	AT1G70400
Zm00001d002759		Nudix hydrolase 8	AT5G47240	atnudt8
Zm00001d002830	invertase1	Beta-fructofuranosidase 1	AT1G12240	BFRUCT4
Zm00001d002847		(+)-neomenthol dehydrogenase
Zm00001d002942		Tubulin-folding cofactor B	AT3G10220	TFCB
Zm00001d003013		Cytokinin riboside 5'-monophosphate phosphoribohydrolase LOG3	AT3G53450	LOG4
Zm00001d003040		ATBRCA1	AT1G04020	ATBARD1
Zm00001d003176	NLP-transcription factor 3	Protein NLP8	AT3G59580	NLP9
Zm00001d003288		Eukaryotic translation initiation factor 4B2	AT3G26400	EIF4B1
Zm00001d003302		Protein FAR1-RELATED SEQUENCE 6
Zm00001d003309		Copper amine oxidase family protein	AT2G42490
Zm00001d003328
Zm00001d003382		Sterile alpha motif (SAM) domain-containing protein	AT1G70180
Zm00001d003393		Plant UBX domain-containing protein 4	AT4G04210	PUX4
Zm00001d003505
Zm00001d003518
Zm00001d003530		Serine carboxypeptidase-like 19
Zm00001d003716		WAT1-related protein	AT1G25270
Zm00001d003958	CAMTA-transcription factor 1	Calmodulin-binding transcription activator 4	AT1G67310	CAMTA4
Zm00001d004130
Zm00001d004557		Formin-like protein 5	AT4G15200	AFH3
Zm00001d004644			AT2G26470
Zm00001d004667		Protein transport protein Sec24-like CEF	AT4G32640
Zm00001d004731		Aldehyde dehydrogenase	AT1G44170	ALDH3H1
Zm00001d005083		Cysteine-rich receptor-like protein kinase 40
Zm00001d005264		Tetratricopeptide repeat (TPR)-like superfamily protein	AT5G35430
Zm00001d005308		P-loop NTPase domain-containing protein LPA1 homolog 1
Zm00001d005431		Beta-glucosidase GBA2 type family protein	AT3G24180
Zm00001d005484	phospholipase D12	phospholipase D12
Zm00001d005754		Ribonuclease 3-like protein 1	AT4G00420
Zm00001d005773		Zinc finger protein 346
Zm00001d006001	WRKY-transcription factor 71	Probable WRKY transcription factor 34	AT5G56270	WRKY2
Zm00001d006295		DNA-binding bromodomain-containing protein	AT1G76380
Zm00001d006428	PHD-transcription factor 31	Protein CHROMATIN REMODELING 4	AT5G44800	CHR4
Zm00001d006493		Protein DETOXIFICATION 40	AT1G11670	DTX36
Zm00001d006539		Beta-amylase	AT4G15210	BAM5
Zm00001d006570
Zm00001d006796		NAD(P)-binding Rossmann-fold superfamily protein	AT1G54870
Zm00001d007042	bZIP-transcription factor 91	bZIP transcription factor 17	AT3G56660	BZIP49
Zm00001d007085		Haloacid dehalogenase-like hydrolase (HAD) superfamily protein	AT2G41250
Zm00001d007095		UDP-glcnac-adolichol phosphate glcnac-1-p-transferase	AT3G57220
Zm00001d007202		Lon protease homolog 2 peroxisomal
Zm00001d007351		Esterase	AT5G03980
Zm00001d007502	carotene isomerase2	carotene isomerase2	AT1G06820	CRTISO
Zm00001d007603		NB-ARC domain containing protein
Zm00001d007636		Protein OBERON 2	AT3G07780	OBE1
Zm00001d007760		Exocyst complex component EXO84B	AT1G10385	EXO84A
Zm00001d007776		Disease resistance protein RGA2
Zm00001d007945		Urease	AT1G67550	URE
Zm00001d008176	SBP-transcription factor 9	Squamosa promoter-binding protein-like (SBP domain) transcription factor family protein
Zm00001d008245	ribosomal protein L30	ribosomal protein L30	AT3G18740	RPL30C
Zm00001d008249	argonaute4a	argonaute4a	AT5G21150	AGO9
Zm00001d008530		Protein ABA DEFICIENT 4 chloroplastic
Zm00001d008853	bHLH-transcription factor 62	Putative HLH DNA-binding domain superfamily protein
Zm00001d008858		Whole genome shotgun sequence of line PN40024 scaffold_2.assembly12x (Fragment)
Zm00001d008911		sodium/calcium exchanger family protein / calcium-binding EF hand family protein
Zm00001d008929		GDSL esterase/lipase	AT5G45910
Zm00001d008956
Zm00001d008976		3-methyl-2-oxobutanoate hydroxymethyltransferase 1 mitochondrial	AT3G61530	KPHMT2
Zm00001d009220		binding	AT3G06670
Zm00001d009352		bromo-adjacent homology (BAH) domain-containing protein	AT3G43990
Zm00001d009500		Serine/threonine protein phosphatase 2A 57 kDa regulatory subunit B' iota isoform	AT5G25510	B'KAPPA
Zm00001d009541		Golgin candidate 5	AT1G79830	GC5
Zm00001d009600		Retrovirus-related Pol polyprotein LINE-1	AT1G19450
Zm00001d009605		Sugar transporter ERD6-like 6	AT1G19450
Zm00001d009890			AT4G16060
Zm00001d010056	proline responding1	proline responding1
Zm00001d010109		LETM1-like protein	AT3G59820
Zm00001d010214		PB1 domain containing protein	AT5G49920
Zm00001d010490		CW-type Zinc Finger	AT1G02990
Zm00001d010661		VQ motif family protein [Source:UniProtKB/TrEMBL	Acc:B6TDS5]
Zm00001d010670		Glycerol-3-phosphate dehydrogenase [NAD(+)] GPDHC1 cytosolic	AT2G41540	GPDHC1
Zm00001d010732	Rho-related protein from plants 7	Rho-related protein from plants 7	AT4G28950	ARAC7
Zm00001d010795		IQ-domain 25	AT1G51960	IQD27
Zm00001d010858	cullin1	Cullin-1
Zm00001d010976		Probable beta-14-xylosyltransferase IRX9	AT2G37090	IRX9
Zm00001d011061		Pectin acetylesterase 5	AT3G09405	PAE4
Zm00001d011208		1-aminocyclopropane-1-carboxylate oxidase 1
Zm00001d011298		C3HC zinc finger-like	AT1G48950
Zm00001d011329	DNA methyl transferase4	DNA methyl transferase4	AT5G25480	DNMT2
Zm00001d011364		Probable protein phosphatase 2C 76	AT5G53140
Zm00001d011569		ATP synthase protein I -related	AT2G31040	CGL160
Zm00001d011652		SWAP (Suppressor-of-White-APricot)/surp domain-containing protein	AT5G55100
Zm00001d011771	C2C2-GATA-transcription factor 17	GATA zinc finger family protein
Zm00001d011811		VAMP-like protein YKT61	AT5G58180	YKT62
Zm00001d011823		Bzip transcription factor-like	protein	AT1G21740
Zm00001d011840
Zm00001d011958		Glutathione S-transferase family protein	AT5G45020
Zm00001d012074		Protein YLS7	AT5G51640	YLS7
Zm00001d012167		SF16 protein	AT2G43680	IQD14
Zm00001d012176		Beta-hexosaminidase 3	AT1G65590	HEXO3
Zm00001d012211		Probable methyltransferase PMT25
Zm00001d012510		Putative cytochrome P450 superfamily protein	AT2G30490	CYP73A5
Zm00001d012578		DNA glycosylase superfamily protein	AT5G44680
Zm00001d012590		3-hydroxybutyryl-CoA dehydrogenase [Source:UniProtKB/TrEMBL	Acc:B4F890]	AT3G15290
Zm00001d012673		uvrB/uvrC motif-containing protein	AT2G03390	CLPF
Zm00001d012746	WRKY-transcription factor 111	Probable WRKY transcription factor 69	AT3G58710	WRKY69
Zm00001d012787		Phenylalanine--tRNA ligase chloroplastic/mitochondrial	AT1G55803
Zm00001d012808			AT5G60720
Zm00001d012817		Sucrose nonfermenting 4-like protein	AT1G09020	SNF4
Zm00001d012868	carotene isomerase3	carotene isomerase3	AT1G57770
Zm00001d012938		D-xylose-proton symporter-like 3 chloroplastic
Zm00001d013027		Probable protein phosphatase 2C 55	AT4G16580
Zm00001d013434		Serine/threonine-protein kinase AtPK1/AtPK6	AT1G48490
Zm00001d013435		Serine/threonine-protein kinase AtPK1/AtPK6	AT1G48490
Zm00001d013489		splicing factor Prp18 family protein	AT1G54590
Zm00001d013527		Calcium-dependent protein kinase 30	AT1G18890	CPK10
Zm00001d013528
Zm00001d013534		2Fe-2S ferredoxin-like superfamily protein	AT1G32550	FdC1
Zm00001d013561		glycosyl hydrolase family 10 protein / carbohydrate-binding domain-containing protein	AT1G10050
Zm00001d013645		Far-red impaired responsive (FAR1) family protein
Zm00001d013653		transcription regulator NOT2/NOT3/NOT5 family protein	AT5G18230
Zm00001d013707	Aux/IAA-transcription factor 22	Auxin-responsive protein IAA4	AT3G23030	IAA2
Zm00001d013777	MYB-related-transcription factor 40		AT1G14320	RPL10A
Zm00001d013778		Lysine--tRNA ligase	AT3G11710	ATKRS-1
Zm00001d013984		Protein EXECUTER 1 chloroplastic
Zm00001d014016		Cytokinin riboside 5'-monophosphate phosphoribohydrolase LOG3	AT3G53450	LOG4
Zm00001d014117	MYB-related-transcription factor 90	MYB-related transcription factor [Source:UniProtKB/TrEMBL	Acc:C0P3U2]
Zm00001d014145
Zm00001d014207
Zm00001d014308		GDSL esterase/lipase EXL3
Zm00001d014444		Triphosphate tunel metalloenzyme 3
Zm00001d014445		Protein kinase superfamily protein	AT3G07700
Zm00001d014557		Tyrosine-sulfated glycopeptide receptor 1
Zm00001d014865		Callose synthase 3	AT5G36870	CALS4
Zm00001d015100		Calcium-dependent protein kinase 28	AT4G36070	CPK18
Zm00001d015292		Endoglucanase 11	AT2G32990	AtGH9B8
Zm00001d015421	bZIP-transcription factor 104	Basic leucine zipper 9	AT5G24800	BZIP9
Zm00001d015985	sucrose export defective1	Probable tocopherol cyclase%2C chloroplastic
Zm00001d016037		Adenine nucleotide alpha hydrolases-like superfamily protein	AT3G24560	RSY3
Zm00001d016733		NDR1/HIN1-like 1	AT5G06330
Zm00001d016787		SLL1 protein
Zm00001d016792		OSJNBa0088K19.7 protein	AT1G34320
Zm00001d016897		Polyadenylate-binding protein RBP47B	AT1G47490	RBP47C
Zm00001d017069		Inorganic phosphate transporter 2-1 chloroplastic	AT3G26570	PHT2	1
Zm00001d017121	glyceraldehyde-3-phosphate dehydrogenase4	glyceraldehyde-3-phosphate dehydrogenase4	AT1G13440	GAPC2
Zm00001d017125		Ankyrin repeat family protein	AT3G01750
Zm00001d017176	C2C2-CO-like-transcription factor 3	CONSTANS-like protein CO5
Zm00001d017243	MYB-transcription factor 86	R2R3MYB-domain protein	AT4G13480	AtMYB79
Zm00001d017387		shortage in chiasmata 1
Zm00001d017391	yabby15	Axial regulator YABBY 1	AT4G00180	YAB3
Zm00001d017399		Vacuolar processing enzyme 1	AT1G62710	bVPE
Zm00001d017455		Uclacyanin-3
Zm00001d017522		Tripeptidyl-peptidase 2
Zm00001d017545		SEC14 cytosolic factor family protein / phosphoglyceride transfer family protein	AT4G35750
Zm00001d017566		N6-adenosine-methyltransferase MT-A70-like protein	AT4G10760	MTA
Zm00001d017651		Probable dolichyl pyrophosphate Glc1Man9GlcNAc2 alpha-13-glucosyltransferase	AT2G44660
Zm00001d017719		60S ribosomal protein L12-3	AT2G37190	RPL12A
Zm00001d017726	G2-like-transcription factor 11	Homeodomain-like superfamily protein	AT5G45580	PHL11
Zm00001d017772		Cation cation antiporter	AT3G55600
Zm00001d017799		Exonuclease family protein	AT3G27970
Zm00001d017823		Thioredoxin reductase	AT2G17420	NTR2
Zm00001d017860		Fimbrin-1	AT5G35700	FIM5
Zm00001d017920		Homeobox-leucine zipper protein HAT5	AT3G01470	HAT5
Zm00001d017957		Peptidase family M48 family protein	AT5G51740
Zm00001d017966		Dihydropyrimidine dehydrogenase (NADP(+)) chloroplastic	AT3G17810	PYD1
Zm00001d018123		Mitochondrial transcription termination factor family protein
Zm00001d018124	mTERF domain protein21	Mitochondrial transcription termination factor family protein
Zm00001d018128		Cyclin-D2-1	AT5G65420	CYCD4	1
Zm00001d018312		Galactosyltransferase family protein	AT5G57500
Zm00001d018384	minichromosome maintenance5	DNA replication licensing factor MCM5	AT2G07690	MCM5
Zm00001d018394	DBP-transcription factor 2	Probable protein phosphatase 2C 22
Zm00001d018399			AT2G12400
Zm00001d018441		P-loop containing nucleoside triphosphate hydrolases superfamily protein	AT4G14330	KIN10A
Zm00001d018571	bZIP-transcription factor 38	BZIP transcription factor
Zm00001d018575		Epimerase family protein SDR39U1 homolog chloroplastic	AT2G21280	GC1
Zm00001d018615		Glutamate receptor 3.4	AT1G05200	GLR3.4
Zm00001d018714
Zm00001d018744		Putative cyclotide family protein [Source:UniProtKB/TrEMBL	Acc:Q4KWL5]
Zm00001d018870		Proline--tRNA ligase chloroplastic/mitochondrial	AT5G52520	OVA6
Zm00001d018876		Blue copper protein
Zm00001d018901		protein containing PDZ domain a K-box domain and a TPR region	AT1G55480	ZKT
Zm00001d019148	shugoshin centromeric cohesion1	shugoshin centromeric cohesion1
Zm00001d019214	MADS-transcription factor 75	Agamous-like MADS-box protein AGL29
Zm00001d019243
Zm00001d019299		Protein CIA1	AT4G32990
Zm00001d019306		IAA-amino acid hydrolase ILR1
Zm00001d019472		Calcium-dependent lipid-binding (CaLB domain) family protein	AT3G60950
Zm00001d019587			AT1G01770
Zm00001d019613		Probable O-methyltransferase 2
Zm00001d019627		ABC transporter B family member 28	AT4G25450	ABCB28
Zm00001d019641		DCD (Development and Cell Death) domain protein
Zm00001d019667		Beta-13-N-Acetylglucosaminyltransferase family protein
Zm00001d019669	cinnamoyl CoA reductase2	cinnamoyl CoA reductase2
Zm00001d019763		Protein UPSTREAM OF FLC	AT2G28150
Zm00001d019775
Zm00001d019890		FRIGIDA-like protein 3	AT5G48385	FRL3
Zm00001d020378		Type IV inositol polyphosphate 5-phosphatase 9	AT2G01900
Zm00001d020450		60S ribosomal protein L34-3	AT3G28900	RPL34C
Zm00001d020543		S-adenosylmethionine decarboxylase proenzyme	AT3G02470	SAMDC1
Zm00001d020852		Cellulose synthase-like protein E1
Zm00001d020867		Subtilisin-like protease SBT5.3
Zm00001d020961		NAD(P)-binding Rossmann-fold superfamily protein	AT1G76470
Zm00001d020973		Chaperone protein dnaJ 10	AT1G76700	ATJ10
Zm00001d021021		Peptidyl-prolyl cis-trans isomerase	AT5G48580	FKBP15-2
Zm00001d021023		FK506-binding protein 2-1
Zm00001d021069	NAC-transcription factor 63
Zm00001d021189	bZIP-transcription factor 47	Probable transcription factor PosF21	AT1G06070
Zm00001d021204		Flap endonuclease GEN-like 1	AT1G01880	GEN1
Zm00001d021255
Zm00001d021395
Zm00001d021438		DNA-binding bromodomain-containing protein	AT1G76380
Zm00001d021579		Filament-like plant protein 3	AT3G05270	FPP3
Zm00001d021633		Polyadenylate-binding protein RBP45C	AT1G11650	RBP45B
Zm00001d021692		Cysteine-rich receptor-like protein kinase 10
Zm00001d021695		O-Glycosyl hydrolases family 17 protein	AT2G05790
Zm00001d021697		O-Glycosyl hydrolases family 17 protein	AT2G05790
Zm00001d021761	MYB-transcription factor 105	P-type R2R3 Myb protein	AT4G21440	ATMYB102
Zm00001d021806		HOPM interactor 7	AT3G43300	ATMIN7
Zm00001d021887	diSUMO-like1	Di-SUMO-like protein
Zm00001d022164		Thioredoxin-like protein 4B	AT3G24730
Zm00001d022185		Calmodulin-binding transcription activator 2	AT5G09410	EICBP.B
Zm00001d022239		VH1-interacting kinase	AT1G14000	VIK
Zm00001d022267		chromatin remodeling factor18	AT1G48310	CHR18
Zm00001d022315		Stomatal closure-related actin-binding protein 1	AT2G26770	SCAB1
Zm00001d022590
Zm00001d022615		GDSL esterase/lipase EXL3
Zm00001d023741		Alanine--tRNA ligase	AT1G50200	ALATS
Zm00001d023817		Dihydrofolate synthetase	AT5G41480	DHFS
Zm00001d024066		fiber protein Fb34	AT1G68220
Zm00001d024274		Obg-like ATPase 1	AT1G30580	YchF1
Zm00001d024291		Putative leucine-rich repeat receptor-like protein kinase family protein
Zm00001d024344
Zm00001d024486	terpene synthase10	terpene synthase10
Zm00001d024653		OSJNBa0089E12.13 protein	protein
Zm00001d024687		Putative DUF604-domain containing/glycosyltransferase-related family protein	AT4G15240
Zm00001d024873		AT-rich interactive domain-containing protein 2
Zm00001d024878		SCP1-like small phosphatase 5	AT5G11860	SSP5
Zm00001d024936		Fatty acid amide hydrolase	AT5G64440	FAAH
Zm00001d024939		Phosphoglycerate mutase-like protein	AT2G17280	PGM
Zm00001d025747		Phosphoglycolate phosphatase 1A chloroplastic
Zm00001d025765	autophagy10	Autophagy 10 variant 1%3B Autophagy-related 10 variant 1
Zm00001d025793		Gamma-tubulin complex component 2	AT5G17410
Zm00001d025900		Putative GEM-like protein 8
Zm00001d025943		Acid beta-fructofuranosidase 3 vacuolar	AT1G12240	BFRUCT4
Zm00001d026106	G2-like-transcription factor 41	Putative MYB DNA-binding domain superfamily protein	AT4G04580
Zm00001d026127		Patched family protein	AT4G38350
Zm00001d026176		Polyketide cyclase/dehydrase and lipid transport superfamily protein	AT3G23080
Zm00001d026348		AT hook motif family protein
Zm00001d026362	MYB-related-transcription factor 71	Putative MYB DNA-binding domain superfamily protein	AT3G21430	ALY3
Zm00001d026368		Thioredoxin-like protein CXXS1	AT1G11530	CXXS1
Zm00001d026395		Micronuclear linker histone polyprotein-like protein
Zm00001d026439		Tetratricopeptide repeat (TPR)-like superfamily protein	AT1G15290
Zm00001d026479		Vacuolar cation/proton exchanger 2
Zm00001d026639		Acyl-CoA-binding domain-containing protein 1	AT5G53470	ACBP1
Zm00001d026673
Zm00001d026683		Peroxidase 12
Zm00001d026695		Protein NRT1/ PTR FAMILY 5.10	AT1G72125	NPF5.13
Zm00001d027435	Homeobox-transcription factor 30	Homeobox-transcription factor 30	AT5G41410	BEL1
Zm00001d027506		DNA-binding bromodomain-containing protein
Zm00001d027607		Cysteine-rich repeat secretory protein 3	AT5G43980	CRRSP56
Zm00001d027760		Histone H2A	AT4G13570	HTA4
Zm00001d027807		Ubiquitin carboxyl-terminal hydrolase-related protein	AT3G47890
Zm00001d027815		IQ domain-containing protein IQM2	AT3G13600	IQM2
Zm00001d028217	Zea mays MADS14	Developmental protein SEPALLATA 2	AT5G15800	SEP1
Zm00001d028230		Sugar transport protein 13	AT5G26340	STP13
Zm00001d028398		Glycosyl hydrolase family 10 protein	AT4G38300
Zm00001d028540		Josephin-2	AT2G29640	JOSL
Zm00001d028750	asparagine synthetase3	asparagine synthetase3
Zm00001d028777	male sterile9	male sterile9	AT3G28470	MYB35
Zm00001d029078	IDP1489	DNA binding protein [Source:UniProtKB/TrEMBL	Acc:B4FLH1]
Zm00001d029417		P-loop containing nucleoside triphosphate hydrolases superfamily protein	AT3G50620
Zm00001d029490		E3 ubiquitin-protein ligase BRE1-like 2	AT1G55250	HUB2
Zm00001d029636		Protein SRG1
Zm00001d029736	Homeobox-transcription factor 100	Bell-like homeodomain protein 3	AT5G41410	BEL1
Zm00001d029889		G2484-1 protein	AT4G17330	ATG2484-1
Zm00001d029940		Ethylene-responsive transcription factor ERF105	AT5G43410	ERF096
Zm00001d030021		BR-signaling kinase 2	AT5G46570	BSK2
Zm00001d030051		BAH domain	TFIIS helical bundle-like domain	AT3G48060
Zm00001d030232	bHLH-transcription factor 111	Transcription factor bHLH18
Zm00001d030577	bZIP-transcription factor 45	Light-inducible protein CPRF-2
Zm00001d031044	bHLH-transcription factor 163	Transcription factor PIF4
Zm00001d031161
Zm00001d031163		Haloacid dehalogenase-like hydrolase (HAD) superfamily protein	AT5G45170
Zm00001d031253	dicarboxylic acid transporter2	dicarboxylic acid transporter2	AT5G64290	DIT2-1
Zm00001d031268	methyl binding domain119	Methyl-CpG-binding domain-containing protein 8
Zm00001d031315		Transducin/WD40 repeat-like superfamily protein	AT3G13340
Zm00001d031475		Serine/threonine-protein kinase pakG	AT4G38213
Zm00001d031476		Heavy metal-associated domain containing protein
Zm00001d031618
Zm00001d031759		Protein SHOOT GRAVITROPISM 5	AT1G25250	AtIDD16
Zm00001d031926		2-oxoglutarate (2OG) and Fe(II)-dependent oxygenase superfamily protein	AT2G06960
Zm00001d031929		Dihydroxy-acid dehydratase chloroplastic	AT3G23940	DHAD
Zm00001d032213	bHLH-transcription factor 42	Transcription factor AIG1	AT3G25710	BHLH32
Zm00001d032292
Zm00001d032293		Transducin/WD40 repeat-like superfamily protein	AT1G36070
Zm00001d032336		Tetratricopeptide repeat (TPR)-like superfamily protein
Zm00001d032406		Probable peroxidase 61	AT3G03670	PER28
Zm00001d032469			AT2G18100
Zm00001d032479		DUF241 domain protein
Zm00001d032510		Putative disease resistance RPP13-like protein 1
Zm00001d032552		Protein NEOXANTHIN-DEFICIENT 1	AT1G28100
Zm00001d032565		Microtubule-associated protein RP/EB family member 1C	AT5G67270	EB1C
Zm00001d032656		LysM domain containing protein	AT5G23130
Zm00001d032659		Protein EXECUTER 1 chloroplastic
Zm00001d032715		Casein kinase 1-like protein 6	AT4G14340	CKL11
Zm00001d032753		Zinc finger (C3HC4-type RING finger) family protein
Zm00001d032828		Citrate transporter family protein	AT1G02260
Zm00001d032849		RING/U-box superfamily protein	AT5G01520	AIRP2
Zm00001d033082	math-btb12	Speckle-type POZ protein
Zm00001d033274	CPP-transcription factor 6	Protein tesmin/TSO1-like CXC 2	AT3G22780	TSO1
Zm00001d033820
Zm00001d033975		Sec23/Sec24 protein transport family protein	AT5G43670
Zm00001d034045	MADS-transcription factor 4	Agamous-like MADS-box protein AGL8	AT1G69120	AP1
Zm00001d034062		PLASMODESMATA CALLOSE-BINDING PROTEIN 2
Zm00001d034108		ZPR1 zinc-finger domain protein	AT5G22480
Zm00001d034139		SecY protein transport family protein	AT1G78720
Zm00001d034204	AP2-EREBP-transcription factor 184	AP2-like ethylene-responsive transcription factor ANT
Zm00001d034433	HSF-transcription factor 11	Heat stress transcription factor A-6b	AT5G43840	HSFA6A
Zm00001d034485	reversion-to-ethylene sensitivity1 like4	Protein RTE1-HOMOLOG	AT3G51040	RTH
Zm00001d034559		Polygalacturonase QRT2	AT1G80170
Zm00001d034586		Nudix hydrolase 16 mitochondrial	AT3G12600	NUDT16
Zm00001d034591		Triacylglycerol lipase SDP1	AT5G04040	SDP1
Zm00001d034600		Sphingomyelin synthetase family protein	AT1G43580
Zm00001d034650		SEC14 cytosolic factor family protein / phosphoglyceride transfer family protein	AT3G46450
Zm00001d034723		Mannan endo-14-beta-mannosidase 7	AT1G02310	MAN1
Zm00001d034733		Galactokinase	AT3G06580	GAL1
Zm00001d034856	elongation factor TU mitochondrial1	elongation factor TU mitochondrial1
Zm00001d034968		Flap endonuclease GEN-like 2	AT3G48900	GEN2
Zm00001d035634		ACT domain-containing protein ACR9	AT2G39570	ACR9
Zm00001d035713		WAT1-related protein	AT5G64700
Zm00001d035757		Vacuolar sorting protein 39	AT3G25493
Zm00001d035760	zein protein	15kDa15	zein protein 15kDa15
Zm00001d035764	variant in methylation103	Putative RING finger U-box domain family protein	AT1G66050	ORTH5
Zm00001d035774		Putative prolin-rich extensin-like receptor protein kinase family protein isoform 1%3B Putative prolin-rich extensin-like receptor protein kinase family protein isoform 2	AT5G38560	PERK8
Zm00001d035980
Zm00001d036072		Zinc finger (C3HC4-type RING finger) family protein
Zm00001d036448		Putative MAP kinase family protein	AT2G01450	MPK17
Zm00001d036494	ZIM-transcription factor 20	GATA transcription factor 24
Zm00001d036789		RNA-binding (RRM/RBD/RNP motifs) family protein	AT1G76460
Zm00001d036830		Putative calcium-dependent lipid-binding (CaLB domain) family protein	AT4G05330	AGD13
Zm00001d036893
Zm00001d036965		Zinc transporter 4	AT1G60960	IRT3
Zm00001d037051		BTB/POZ domain-containing protein POB1
Zm00001d037054	WRKY-transcription factor 13	Putative WRKY DNA-binding domain superfamily protein	AT5G52830	WRKY27
Zm00001d037115		Choline/ethanolaminephosphotransferase 1	AT1G13560	AAPT1
Zm00001d037153		Eukaryotic aspartyl protease family protein
Zm00001d037254		Putative pentatricopeptide repeat family protein	AT5G13230	PCMP-H89
Zm00001d037274	E2F-DP-transcription factor 212	E2F transcription factor-like E2FE	AT5G14960	E2FD
Zm00001d037275		B12D protein
Zm00001d037499		Thioredoxin H9	AT3G08710	TRX9
Zm00001d037693		Malic enzyme	AT5G25880	NADP-ME3
Zm00001d037981		Anaphase-promoting complex subunit 1	AT5G05560	EMB2771
Zm00001d038186		Protein NRT1/ PTR FAMILY 3.1
Zm00001d038218		Cytochrome c-2	AT1G22840	CYTC-1
Zm00001d038331
Zm00001d038334		Protein NRT1/ PTR FAMILY 5.10
Zm00001d038341		PAR1 protein
Zm00001d038371		Putative laccase family protein	AT1G18140	LAC1
Zm00001d038483
Zm00001d038551		Putative DUF26-domain receptor-like protein kinase family protein
Zm00001d038646		Brix domain-containing protein 1	AT3G23620
Zm00001d038696
Zm00001d038726		GDSL esterase/lipase	AT5G45670
Zm00001d038873		plant/F18B13-26 protein
Zm00001d038894		Serine/threonine-protein kinase STN7 chloroplastic	AT1G68830	STN7
Zm00001d038988		hydroxyproline-rich glycoprotein family protein	AT1G76660
Zm00001d038996	gibberellin 2-oxidase8	gibberellin 2-oxidase8
Zm00001d039076			AT1G64355
Zm00001d039182		Putative uncharacterized protein [Source:UniProtKB/TrEMBL	Acc:B6UHT1]	AT3G02420
Zm00001d039302	bnl8.15	Transducin/WD40 repeat-like superfamily protein
Zm00001d039303		Thioesterase superfamily protein
Zm00001d039328		hAT transposon superfamily	AT1G79740
Zm00001d039403		Dol-P-Man:Man(6)GlcNAc(2)-PP-Dol alpha-12-mannosyltransferase	AT1G16900	ALG9
Zm00001d039456		RAP	AT2G31890	RAP
Zm00001d039459	bHLH-transcription factor 70	Putative transcription factor bHLH041
Zm00001d039528		homolog of histone chaperone HIRA	AT3G44530	HIRA
Zm00001d039661		Lactoylglutathione lyase	AT1G80160
Zm00001d039667		Thiol-disulphide oxidoreductase DCC	AT1G52590
Zm00001d039701		alpha/beta-Hydrolases superfamily protein	AT5G21950
Zm00001d039866		Triosephosphate isomerase	AT2G39690
Zm00001d039879			AT2G37680
Zm00001d040117
Zm00001d040148	bHLH-transcription factor 76	basic helix-loop-helix (bHLH) DNA-binding superfamily protein
Zm00001d040445		RING/U-box superfamily protein	AT5G56340	ATCRT1
Zm00001d040468	major facilitator superfamily defense1	major facilitator superfamily defense1	AT3G43790	ZIFL2
Zm00001d040527	MYB-transcription factor 128	Transcription factor MYB86	AT1G57560	AtMYB50
Zm00001d040630	G2-like-transcription factor 19
Zm00001d040684		Carboxylic ester hydrolase	AT1G09550	PAE1
Zm00001d040731		Alpha-L-fucosidase 2	AT3G62280
Zm00001d040839		Heavy metal transport/detoxification superfamily protein
Zm00001d040936		Cyclin-T1-2	AT4G19560	CYCT1-2
Zm00001d041229		CSC1-like protein RXW8	AT1G10090
Zm00001d041362	resistance to Puccinia sorghi3	resistance to Puccinia sorghi3
Zm00001d041496		Remorin family protein	AT1G30320
Zm00001d041575		Diaminopimelate epimerase chloroplastic	AT3G53580	DAPF
Zm00001d041592		modifier of snc1
Zm00001d041599		PAS domain-containing protein tyrosine kinase family protein	AT3G06640
Zm00001d041716		Syntaxin-132	AT3G03800	SYP131
Zm00001d041719		Heat shock protein 90-6 mitochondrial	AT3G07770	HSP90-6
Zm00001d041759		Transducin/WD40 repeat-like superfamily protein
Zm00001d042051		Probably inactive leucine-rich repeat receptor-like protein kinase	AT5G01560	LECRK64
Zm00001d042272		Histone-lysine N-methyltransferase H3 lysine-9 specific SUVH4	AT5G13960	SUVH4
Zm00001d042353	sucrose phosphate synthase2	sucrose phosphate synthase2	AT1G04920	SPS3
Zm00001d042410
Zm00001d042534		RING/FYVE/PHD zinc finger superfamily protein
Zm00001d042845		Ataxin-3 homolog	AT3G54130
Zm00001d042932		Protein UPSTREAM OF FLC	AT5G59790
Zm00001d043295		Myosin-binding protein 1	AT2G30690	MYOB4
Zm00001d043324		F-box domain containing protein	AT5G46170
Zm00001d043879		Galactosylgalactosylxylosylprotein 3-beta-glucuronosyltransferase 1
Zm00001d043997		Vacuolar protein sorting protein 25
Zm00001d044083	PIN-formed protein10	PIN-formed protein10	AT2G01420	PIN4
Zm00001d044181		S-type anion channel SLAH3
Zm00001d044272	bHLH-transcription factor 94	Putative transcription factor bHLH041
Zm00001d044357	OVATE-transcription factor 20	Transcription repressor OFP14
Zm00001d044409	MYB-related-transcription factor 17	MYB-related transcription factor	AT5G56840
Zm00001d044443		ABC transporter G family member 40
Zm00001d044456
Zm00001d044606		Bifunctional monothiol glutaredoxin-S16 chloroplastic	AT2G38270	GRXS16
Zm00001d044768		Protein NRT1/ PTR FAMILY 5.8	AT5G14940	NPF5.8
Zm00001d044785	G2-like1	G2-like1	AT5G44190	GLK2
Zm00001d044806	umc109	Serine/threonine-protein kinase WNK (With No Lysine)-related	AT1G60060
Zm00001d044839		Transcription factor PRE3
Zm00001d044970		Probable tyrosine-protein phosphatase	AT1G05000
Zm00001d045026	ARF-transcription factor 27	Auxin response factor 7	AT5G20730	NPH4
Zm00001d045147		Probable pre-mRNA-splicing factor ATP-dependent RNA helicase DEAH4	AT1G27900
Zm00001d045298		Lipase-like
Zm00001d045327		Pyridoxal-5'-phosphate-dependent enzyme family protein
Zm00001d045379		Coatomer subunit beta'-3
Zm00001d045533		Growth-regulating factor 6
Zm00001d045590		DExH-box ATP-dependent RNA helicase DExH9	AT1G59760	MTR4
Zm00001d045606		Peroxisomal acyl-coenzyme A oxidase 1	AT2G35690	ACX1.2
Zm00001d045846		Peroxidase 1
Zm00001d045859		Embryogenesis transmembrane protein-like	protein
Zm00001d046039		HEAT repeat-containing protein	AT1G67140	SWEETIE
Zm00001d046261		Putative thaumatin domain family protein	AT1G75800
Zm00001d046501		Ethylene-responsive transcription factor WIN1	AT5G25390	SHN3
Zm00001d046621	glossy15	Floral homeotic protein APETALA 2	AT5G67180	TOE3
Zm00001d046627		3-oxoacyl-[acyl-carrier-protein] reductase chloroplastic
Zm00001d046642		GDSL esterase/lipase	AT2G42990
Zm00001d046758		Putative cytochrome P450 superfamily protein
Zm00001d046805	WRKY-transcription factor 124	Putative WRKY DNA-binding domain superfamily protein	AT4G31800	WRKY18
Zm00001d047203			AT1G78150
Zm00001d047209		Calmodulin-binding transcription activator 2	AT5G09410	EICBP.B
Zm00001d047211		Putative metacaspase family protein	AT5G64240	AMC3
Zm00001d047253	sucrose synthase1	sucrose synthase1	AT5G20830	SUS1
Zm00001d047412		Protein phosphatase 2C 32	AT2G46920	POL
Zm00001d047423		Peptidase C15 pyroglutamyl peptidase I-like	AT1G56700
Zm00001d047434		Probable mediator of RNA polymerase II transcription subunit 26b	AT3G10820	MED26A
Zm00001d047453		Villin-2	AT2G41740	VLN2
Zm00001d047568
Zm00001d047894		Protein CHAPERONE-LIKE PROTEIN OF POR1 chloroplastic
Zm00001d047933		Proline-rich protein
Zm00001d047973
Zm00001d047983		LisH and RanBPM domains containing protein	AT1G61150	GID8
Zm00001d047999	bHLH-transcription factor 9	Putative HLH DNA-binding domain superfamily protein	AT3G23690	BHLH77
Zm00001d048023		Nuclear pore complex protein NUP133	AT2G05120
Zm00001d048075		Expressed protein	protein
Zm00001d048134		Probable E3 ubiquitin-protein ligase RHY1A
Zm00001d048166		UPF0496 protein At3g28300	AT3G28320
Zm00001d048233		F-box protein FBX14	AT5G49980	AFB5
Zm00001d048310		F-box/kelch-repeat protein SKIP11	AT1G14330
Zm00001d048311	sucrose transporter7	Sucrose transport protein SUC3	AT2G02860	SUC3
Zm00001d048319		Probable mannan synthase 7	AT2G35650	CSLA7
Zm00001d048404	JUMONJI-transcription factor 20	Probable lysine-specific demethylase ELF6
Zm00001d048434		Type IV inositol polyphosphate 5-phosphatase 7	AT3G63240	IP5P4
Zm00001d048583	uncoupling protein homolog3	Thioesterase family protein%2C mRNA
Zm00001d048658		Putative laccase family protein	AT5G01040	LAC8
Zm00001d048694
Zm00001d048697	MADS-transcription factor 40	Putative MADS-box transcription factor family protein	AT1G69540	AGL94
Zm00001d048731		P-loop containing nucleoside triphosphate hydrolases superfamily protein	AT5G27950	KIN14U
Zm00001d048759	laccase10	Putative laccase family protein	AT5G01040	LAC8
Zm00001d048908		RING/FYVE/PHD zinc finger superfamily protein	AT1G14260
Zm00001d048957
Zm00001d049100		Target of Myb protein 1	AT1G21380	TOL3
Zm00001d049136		RNApolymerase 14 kDa subunit	AT5G22380	NAC090
Zm00001d049224		CRP7 - Cysteine-rich family protein precursor expressed
Zm00001d049293		Putative leucine-rich repeat receptor-like protein kinase family protein
Zm00001d049365		Methionine aminopeptidase
Zm00001d049525		LOL1%3B LOL1 isoform 1%3B LOL1 isoform 2	AT1G32540	LOL1
Zm00001d049543	circadian clock associated1	circadian clock associated1	AT1G01060	LHY
Zm00001d049556		Putative oxysterol binding domain family protein	AT4G12460	ORP2B
Zm00001d049601		Tyrosine decarboxylase 1
Zm00001d049648		Protein STICHEL-like 2	AT4G24790
Zm00001d049691		Succinate dehydrogenase subunit 6 mitochondrial
Zm00001d049822	teosinte glume architecture1	teosinte glume architecture1
Zm00001d049957	kaurene synthase6	kaurene synthase6	AT1G79460	GA2
Zm00001d050021	abscisic acid 8'-hydroxylase3	abscisic acid 8'-hydroxylase3
Zm00001d050193		60S ribosomal protein L7-2	AT2G44120
Zm00001d050245		Serine/arginine-rich splicing factor SR45a
Zm00001d050406		Probable mannan synthase 7	AT2G35650	CSLA7
Zm00001d050551		ubiquitin-associated (UBA)/TS-N domain-containing protein	AT1G04850
Zm00001d050838		Polyadenylate-binding protein RBP47B	AT1G47490	RBP47C
Zm00001d050913
Zm00001d051214	nitrilase2	nitrilase2	AT5G22300	NIT4
Zm00001d051246		(+)-neomenthol dehydrogenase
Zm00001d051688		fimbrin homolog1	AT5G35700	FIM5
Zm00001d051990		Hydroxyproline-rich glycoprotein family protein	AT1G61080
Zm00001d052130
Zm00001d052403		SGNH hydrolase-type esterase superfamily protein
Zm00001d052562		Basic-leucine zipper (bZIP) transcription factor family protein
Zm00001d052719		60S ribosomal protein L7-1	AT1G80750	RPL7A
Zm00001d052776		VAMP protein SEC22	AT5G06330
Zm00001d052865		Ribosomal protein L9/RNase H1	AT5G53070
Zm00001d052875		Glycerophosphodiester phosphodiesterase GDPDL3	AT1G66980	SNC4
Zm00001d053109		DUF724 domain-containing protein 2
Zm00001d053119
Zm00001d053171		L-zip+NBS+LRR-like protein
Zm00001d053262		calcium-dependent lipid-binding family protein	AT1G48090
Zm00001d053313		Protein phosphatase 2C and cyclic nucleotide-binding/kinase domain-containing protein	AT2G20050
Zm00001d053320		Probable xyloglucan endotransglucosylase/hydrolase protein 26	AT4G28850	XTH26
Zm00001d053350		COV1
Zm00001d053382		Extra-large G-protein-like	protein	AT4G01090
Zm00001d053391	bHLH-transcription factor 24	Transcription factor SPEECHLESS	AT5G53210	SPCH
Zm00001d053702		Serine/threonine protein phosphatase 2A regulatory subunit B''alpha
Zm00001d053802	defective kernel10	Pentatricopeptide repeat-containing protein
Zm00001d053813		Cullin-associated NEDD8-dissociated protein 1	AT2G02560	CAND1
Zm00001d053894		ILITYHIA	AT1G64790	ILA
Zm00001d053935		Probable phosphoinositide phosphatase SAC9	AT3G59770	SAC9
Zm00001d053982		Glycosyl hydrolase family protein	AT5G20950

## Sheet: CHG_down
Gene stable ID	Gene name	Gene description	Arabidopsis thaliana gene stable ID	Arabidopsis thaliana gene name
Zm00001d001803		Plasma-membrane choline transporter family protein	AT3G15380	CHER1
Zm00001d001804	barley mlo defense gene homolog9	barley mlo defense gene homolog9
Zm00001d001988		Probable protein phosphatase 2C 59	AT5G10740
Zm00001d002119		ABC transporter B family member 19	AT3G28860	ABCB19
Zm00001d002599		Probable LRR receptor-like serine/threonine-protein kinase	AT1G75640
Zm00001d002655		Sucrose synthase 3	AT4G02280	SUS3
Zm00001d002750	MYB-transcription factor 104	R2R3MYB-domain protein	AT3G60460	DUO1
Zm00001d003310
Zm00001d003393		Plant UBX domain-containing protein 4	AT4G04210	PUX4
Zm00001d003715		Structural molecule	AT5G09820	PAP7
Zm00001d004049		General transcription factor 2-related zinc finger protein
Zm00001d005482		Thioredoxin superfamily protein	AT1G21350
Zm00001d005772
Zm00001d005857		Transmembrane emp24 domain-containing protein 10	AT1G09580
Zm00001d006295		DNA-binding bromodomain-containing protein	AT1G76380
Zm00001d006795		(Z)-3-hexen-1-ol acetyltransferase
Zm00001d006797		GUP1	AT1G57600
Zm00001d007041
Zm00001d007084		Histone H2B
Zm00001d007352		Ribosomal protein L31	AT5G55125
Zm00001d008175		S-adenosylmethionine synthase 1	AT2G36880	METK3
Zm00001d008250		Probable beta-14-xylosyltransferase IRX9H	AT1G27600	IRX9H
Zm00001d008279		Serine/threonine-protein kinase-like protein	AT5G23170
Zm00001d008924	GRMZM2G423617	FON2 SPARE1
Zm00001d009566		Fasciclin-like arabinogalactan protein 6	AT1G03870	FLA9
Zm00001d010661		VQ motif family protein [Source:UniProtKB/TrEMBL	Acc:B6TDS5]
Zm00001d010733		Ras-related protein RABG3f	AT3G18820	RABG3F
Zm00001d011197		Myosin family protein with Dil domain	AT5G20470
Zm00001d011500		Putative ubiquitin-conjugating enzyme family isoform 1%3B Putative ubiquitin-conjugating enzyme family isoform 2%3B Putative ubiquitin-conjugating enzyme family isoform 3%3B Ubiquitin-conjugating enzyme E2-17 kDa 9
Zm00001d011841		Calcium-binding protein CML38	AT3G01830	CML40
Zm00001d012578		DNA glycosylase superfamily protein	AT5G44680
Zm00001d012937		Thioesterase superfamily protein	AT5G60335
Zm00001d013370	bHLH-transcription factor 18	Symbiotic ammonium transporter
Zm00001d013371			AT5G64960	CDKC-2
Zm00001d013560	knotted related homeobox10	knotted related homeobox10
Zm00001d013652		Cationic amino acid transporter 4 vacuolar	AT1G58030	CAT2
Zm00001d013706	thylakoid assembly 9	thylakoid assembly 9	AT5G28750	TATA
Zm00001d013782		LRR receptor-like serine/threonine-protein kinase EFR
Zm00001d014146		Hsp20/alpha crystallin family protein
Zm00001d014858	high mobility group protein1	DNA-binding protein MNB1B	AT1G20696	HMGB3
Zm00001d016061		Plastid division protein PDV1	AT5G53280	PDV1
Zm00001d016062		Late embryogenesis abundant (LEA) hydroxyproline-rich glycoprotein family	AT4G01110
Zm00001d016228		NHL domain-containing protein	AT3G14860
Zm00001d016718
Zm00001d016787		SLL1 protein
Zm00001d017070
Zm00001d017176	C2C2-CO-like-transcription factor 3	CONSTANS-like protein CO5
Zm00001d017387		shortage in chiasmata 1
Zm00001d017727	alternative oxidase1	alternative oxidase1	AT3G22370	AOX1A
Zm00001d017800
Zm00001d017897			AT5G47680	TRM10
Zm00001d017898	LEC1 transcription factor1	LEC1 transcription factor1	AT5G47670	NFYB6
Zm00001d017966		Dihydropyrimidine dehydrogenase (NADP(+)) chloroplastic	AT3G17810	PYD1
Zm00001d018009		P-loop containing nucleoside triphosphate hydrolases superfamily protein	AT5G60930
Zm00001d018125		ATP binding protein	AT1G73400
Zm00001d018394	DBP-transcription factor 2	Probable protein phosphatase 2C 22
Zm00001d018396
Zm00001d018423		UDP-glucose:glycoprotein glucosyltransferase	AT1G71220	EBS1
Zm00001d018714
Zm00001d018742	rough sheath1	rough sheath1	AT1G62360	STM
Zm00001d018787		DEAD-box ATP-dependent RNA helicase 53	AT3G22310	RH9
Zm00001d018902		Galactose-1-phosphate uridyl transferase-like protein	AT5G18200
Zm00001d019481		Adenylate kinase isoenzyme 6 homolog	AT5G60340	AAK6
Zm00001d019668		P-loop containing nucleoside triphosphate hydrolases superfamily protein
Zm00001d019989		embryo defective 1381	AT2G31340	emb1381
Zm00001d020614	ZIM-transcription factor 28	ZIM-transcription factor 28
Zm00001d020741		Gibberellin receptor GID1L2
Zm00001d020866		ATP-dependent 6-phosphofructokinase 2
Zm00001d021026		Protein capI	AT3G23820	GAE6
Zm00001d021208	AP2-EREBP-transcription factor 115	Dehydration-responsive element-binding protein 1B
Zm00001d021580		Transducin/WD40 repeat-like superfamily protein	AT1G29320
Zm00001d021807		Retrovirus-related Pol polyprotein LINE-1
Zm00001d022126		root-specific kinase 1	AT2G26290	PBL12
Zm00001d022189		Serine/arginine-rich splicing factor SC35	AT5G64200	SC35
Zm00001d024343		Ethanolamine-phosphate cytidylyltransferase
Zm00001d025443		Pentatricopeptide repeat-containing protein
Zm00001d025746		OSJNBa0076N16.11 protein	OSJNBa0084K20.13 protein	protein
Zm00001d025748		Protein NRT1/ PTR FAMILY 4.2
Zm00001d025764		Endoglucanase 7	AT1G65610	KOR2
Zm00001d026148	inhibitor of striate1	Inhibitor of striate1
Zm00001d026149
Zm00001d026156		Putative glycerol-3-phosphate transporter 1	AT1G30560
Zm00001d026396		Formation of crista junctions protein 1	AT4G39690
Zm00001d026438		Coatomer subunit epsilon-2	AT2G34840
Zm00001d026638		Calcium-binding EF hand family protein	AT4G27790
Zm00001d026640	minichromosome instability12a	minichromosome instability12a	AT5G35520	MIS12
Zm00001d026695		Protein NRT1/ PTR FAMILY 5.10	AT1G72125	NPF5.13
Zm00001d027340		Protein kinase superfamily protein	AT4G24100
Zm00001d027341		AAA-ATPase	AT2G46620
Zm00001d027352		Pyridoxine/pyridoxamine 5'-phosphate oxidase 2	AT2G46580	PPOX2
Zm00001d027950		Uroporphyrinogen-III synthase chloroplastic	AT2G26540	UROS
Zm00001d028229		myosin-related
Zm00001d028416		ACR8	AT1G12420	ACR8
Zm00001d028417	autophagy9	Autophagy protein 9	AT2G31260	ATG9
Zm00001d028539		Sulfoquinovosyl transferase SQD2	AT5G01220	SQD2
Zm00001d029164		Beta-amylase	AT5G18670	BAM9
Zm00001d029165	TUB-transcription factor 11	Tubby protein
Zm00001d029884	AP2-EREBP-transcription factor 44	Ethylene-responsive transcription factor ERF035	AT4G16750	ERF039
Zm00001d031476		Heavy metal-associated domain containing protein
Zm00001d031617	sulfite oxidase1	sulfite oxidase1	AT3G01910	SOX
Zm00001d032380		acclimation of photosynthesis to environment	AT5G38660	APE1
Zm00001d032406		Probable peroxidase 61	AT3G03670	PER28
Zm00001d032478		Ubiquitin carboxyl-terminal hydrolase family protein	AT1G06440
Zm00001d032479		DUF241 domain protein
Zm00001d032502	yabby homolog10	C2C2-YABBY-transcription factor 12	AT4G00180	YAB3
Zm00001d032503		DUF641 family protein	AT3G60680
Zm00001d032566			AT2G47960
Zm00001d032714		Probable protein phosphatase 2C 33
Zm00001d032938		Expressed protein	protein
Zm00001d033455		Protein P21	AT4G11650	OSM34
Zm00001d033792		Cytochrome c oxidase assembly protein COX11 mitochondrial	AT1G02410	COX11
Zm00001d033820
Zm00001d033976	Aux/IAA-transcription factor4	Aux/IAA-transcription factor4	AT3G04730	IAA16
Zm00001d034044
Zm00001d034076		Cyclic nucleotide-gated ion channel 2	AT5G15410	CNGC2
Zm00001d034137		Casein kinase II subunit alpha-4 chloroplastic	AT2G23070	CKA4
Zm00001d034312
Zm00001d034835		DNA binding protein
Zm00001d035761		Peptidyl-prolyl cis-trans isomerase	AT5G13120	PNSL5
Zm00001d035763		Protein MEI2-like 1	AT5G61960	ML1
Zm00001d035915		Proteasome subunit beta type	AT3G27430	PBB1
Zm00001d036008	calcium dependent protein kinase14	calcium dependent protein kinase14	AT1G12580	PEPKR1
Zm00001d036459		Protein kinase superfamily protein
Zm00001d036893
Zm00001d036966		RNA-binding (RRM/RBD/RNP motifs) family protein	AT1G17640
Zm00001d037152
Zm00001d037153		Eukaryotic aspartyl protease family protein
Zm00001d037932		Transducin/WD40 repeat-like superfamily protein	AT3G06880
Zm00001d038192	glutathione transferase41	glutathione transferase41
Zm00001d038270	MYB-related-transcription factor 3	Duplicated homeodomain-like superfamily protein	AT3G11280
Zm00001d038341		PAR1 protein
Zm00001d038701
Zm00001d038726		GDSL esterase/lipase	AT5G45670
Zm00001d038776		Probable mitochondrial-processing peptidase subunit alpha-2 chloroplastic/mitochondrial	AT3G16480	MPPA2
Zm00001d038793		IQ-domain 25	AT1G51960	IQD27
Zm00001d038794		Pectinesterase	AT5G19730	PME53
Zm00001d038894		Serine/threonine-protein kinase STN7 chloroplastic	AT1G68830	STN7
Zm00001d039077	AP2-EREBP-transcription factor 34	Ethylene-responsive transcription factor ERF061	AT1G64380	ERF061
Zm00001d039182		Putative uncharacterized protein [Source:UniProtKB/TrEMBL	Acc:B6UHT1]	AT3G02420
Zm00001d039304		Thioesterase family protein	AT4G32760
Zm00001d039660	cellulose synthase3	Cellulose synthase-3	AT4G32410	CESA1
Zm00001d039661		Lactoylglutathione lyase	AT1G80160
Zm00001d039668		Pectin lyase-like superfamily protein	AT5G44840
Zm00001d039878
Zm00001d039910		Protein ASPARTIC PROTEASE IN GUARD CELL 1	AT1G25510
Zm00001d040446		Pyruvate kinase	AT5G56350
Zm00001d041361
Zm00001d041791	NAC-transcription factor 84	Protein CUP-SHAPED COTYLEDON 3	AT3G15170	NAC054
Zm00001d042506		Formin-like protein 1
Zm00001d042840	sedoheptulose bisphosphatase1	Sedoheptulose-17-bisphosphatase chloroplastic	AT3G55800	SBPASE
Zm00001d043861		THO complex subunit 2	AT1G24706	THO2
Zm00001d044181		S-type anion channel SLAH3
Zm00001d045120	AP2-EREBP-transcription factor 207	Putative AP2/EREBP transcription factor superfamily protein
Zm00001d045128	DBP-transcription factor 3	Probable protein phosphatase 2C 22
Zm00001d045297		Beta-1%2C3-galactosyltransferase 6	AT3G14960	B3GALT13
Zm00001d045400	Homeobox-transcription factor 4	Putative homeobox DNA-binding and leucine zipper domain family protein
Zm00001d045417		2-oxoglutarate (2OG) and Fe(II)-dependent oxygenase superfamily protein	AT4G36090
Zm00001d046515		60S ribosomal protein L10a-1	AT2G27530	RPL10AB
Zm00001d046940		Peptidyl-prolyl cis-trans isomerase	AT5G45680	FKBP13
Zm00001d047210		Putative metacaspase family protein	AT5G64240	AMC3
Zm00001d047268		Exocyst complex component SEC15A	AT3G56640	SEC15A
Zm00001d048076		myosin-related
Zm00001d048318		Protoheme IX farnesyltransferase	AT2G44520	COX10
Zm00001d048319		Probable mannan synthase 7	AT2G35650	CSLA7
Zm00001d048717		Peptide chain release factor APG3 chloroplastic	AT3G62910	APG3
Zm00001d049294	bHLH-transcription factor 130	Putative HLH DNA-binding domain superfamily protein	AT1G12855
Zm00001d049692	MADS-transcription factor 32	Agamous-like MADS-box protein AGL12	AT1G71692	AGL12
Zm00001d050674			AT5G46540	ABCB7
Zm00001d050838		Polyadenylate-binding protein RBP47B	AT1G47490	RBP47C
Zm00001d051619		Protein transport protein SEC31 homolog B
Zm00001d051620		AT-hook motif nuclear-localized protein 29	AT1G76500	AHL29
Zm00001d052131		UPF0614 C14orf102-like protein
Zm00001d052192	bHLH-transcription factor 36	Transcription factor bHLH99	AT5G65320	BHLH99
Zm00001d052334
Zm00001d052372		Protein LURP-one-related 8	AT2G38640
Zm00001d052373		Protein LURP-one-related 2
Zm00001d052403		SGNH hydrolase-type esterase superfamily protein
Zm00001d052876		Protein NRT1/ PTR FAMILY 5.10
Zm00001d053853		Probable choline kinase 2

## Sheet: CHH_up
Gene stable ID	Gene name	Gene description	Arabidopsis thaliana gene stable ID	Arabidopsis thaliana gene name
Zm00001d002120		DEAD-box ATP-dependent RNA helicase 30
Zm00001d002452	WRKY-transcription factor 70	Probable WRKY transcription factor 35	AT1G30650	WRKY14
Zm00001d003202		Ribosomal protein L10 family protein
Zm00001d004760			AT2G01640
Zm00001d004765
Zm00001d006071			AT3G02370
Zm00001d010336	methionine sulfoxide reductase b2	Peptide methionine sulfoxide reductase B3
Zm00001d012817		Sucrose nonfermenting 4-like protein	AT1G09020	SNF4
Zm00001d012818		Acyl carrier protein 3
Zm00001d013122		Ycf20-like protein
Zm00001d014611		Phosphate import ATP-binding protein pstB 1	AT1G67940	ABCI17
Zm00001d015865
Zm00001d018242		Putative metal tolerance protein C3
Zm00001d020006		Pyrophosphate--fructose 6-phosphate 1-phosphotransferase subunit alpha 2	AT1G76550	PFP-ALPHA2
Zm00001d020563		Glutamate receptor 2.7
Zm00001d021673		Putative uncharacterized protein [Source:UniProtKB/TrEMBL	Acc:B6TUW4]
Zm00001d027411		Peroxidase 64
Zm00001d027459	NAC-transcription factor 33	NAC domain-containing protein 37	AT5G66300	NAC105
Zm00001d027748		Probable RNA helicase SDE3	AT1G05460	SDE3
Zm00001d028216	indeterminate floral apex1	drooping leaf ortholog1	AT1G69180	CRC
Zm00001d029929
Zm00001d037574		DNA-directed RNA polymerase V subunit 7	AT4G14520	NRPB7L
Zm00001d038411		GDSL esterase/lipase
Zm00001d040100
Zm00001d043046	OVATE-transcription factor 16	Transcription repressor OFP1	AT2G30400	OFP2
Zm00001d047447		Phosphoinositide phospholipase C 2	AT3G55940	PLC7
Zm00001d048872		Spermidine hydroxycinnamoyl transferase
Zm00001d051798

## Sheet: CHH_gene
Gene stable ID	Gene name	Gene description	Arabidopsis thaliana gene stable ID	Arabidopsis thaliana gene name
Zm00001d001945	ARF-transcription factor 4	Auxin response factor 4	AT1G19850	ARF5
Zm00001d002129		Protein kinase superfamily protein	AT1G71810
Zm00001d002396		Calcium-transporting ATPase 9 plasma membrane-type
Zm00001d002501		DnaJ/Hsp40 cysteine-rich domain superfamily protein	AT3G17668	ENA
Zm00001d003203		DNA-directed RNA polymerase III subunit 1	AT5G60040	NRPC1
Zm00001d003214		protoporphyrinogen IX oxidase2	AT5G14220	HEMG2
Zm00001d003329		RNA binding (RRM/RBD/RNP motifs) family protein	AT3G12640
Zm00001d003644		Kinesin-like protein KIN-7C mitochondrial	AT1G21730	KIN7C
Zm00001d003712	abscisic acid stress ripening3	abscisic acid stress ripening3
Zm00001d004131
Zm00001d005794	ARID-transcription factor 2	AT-rich interactive domain-containing protein 4	AT3G43240	ARID4
Zm00001d006070		RING/U-box superfamily protein
Zm00001d007682		2-oxoglutarate (2OG) and Fe(II)-dependent oxygenase superfamily protein	AT4G02485
Zm00001d010169		Cysteine-rich receptor-like protein kinase 40
Zm00001d010755	trehalose-6-phosphate synthase1	trehalose-6-phosphate synthase1	AT1G16980	TPS2
Zm00001d014611		Phosphate import ATP-binding protein pstB 1	AT1G67940	ABCI17
Zm00001d014911		Phosphatidylinositol-4-phosphate 5-kinase 9	AT3G09920	PIP5K9
Zm00001d016577		farnesylated protein 3	AT5G63530	HIPP07
Zm00001d016898		Transposon protein Mutator sub-class	AT5G64330	RPT3
Zm00001d018241		DNA-3-methyladenine glycosylase	AT3G12040	MAG
Zm00001d018364		Snf1-related kinase interacting protein SKI1
Zm00001d018391		RING/U-box superfamily protein
Zm00001d018497		P-loop NTPase domain-containing protein LPA1 homolog 1
Zm00001d020006		Pyrophosphate--fructose 6-phosphate 1-phosphotransferase subunit alpha 2	AT1G76550	PFP-ALPHA2
Zm00001d020378		Type IV inositol polyphosphate 5-phosphatase 9	AT2G01900
Zm00001d020674		Probable potassium transporter 17
Zm00001d020911
Zm00001d021654
Zm00001d023866
Zm00001d025003		Putative glycosyl transferase family 28 protein	AT3G07020	UGT80A2
Zm00001d025542		Gamma-glutamylcyclotransferase 2-3	AT1G44790	GGCT2	3
Zm00001d025575	synaptonemal complex protein ZIPPER1	synaptonemal complex protein ZIPPER1
Zm00001d027683		Tetratricopeptide repeat (TPR)-like superfamily protein	AT2G31240
Zm00001d028165		Aminotransferase ALD1	AT2G13810	ALD1
Zm00001d028216	indeterminate floral apex1	drooping leaf ortholog1	AT1G69180	CRC
Zm00001d031647	sugars will eventually be exported transporter11	sugars will eventually be exported transporter11
Zm00001d031817		PWWP domain protein
Zm00001d032440		Protein kinase superfamily protein	AT4G24100
Zm00001d035004		Putative 1-phosphatidylinositol-4-phosphate 5-kinase/ zinc ion binding family
Zm00001d036807	bHLH-transcription factor 142	Putative HLH DNA-binding domain superfamily protein
Zm00001d037290		NAD(P)-binding Rossmann-fold superfamily protein
Zm00001d038296	bZIP-transcription factor 87	Putative bZIP transcription factor superfamily protein	AT1G08320	TGA9
Zm00001d039808		Putative pentatricopeptide repeat-containing protein
Zm00001d040820		Acyltransferase-like protein chloroplastic	AT1G54570
Zm00001d041365		Bifunctional nuclease 1
Zm00001d041923	FAR1-like-transcription factor 5	Protein FAR1-RELATED SEQUENCE 5
Zm00001d042080		F-box protein	AT3G54460
Zm00001d042438		Proline transporter 2
Zm00001d043185		BEST Arabidopsis thaliana protein match is: mucin-related (TAIR:AT2G02880.1)	Has 35333 Blast hits to 34131 proteins in 2444 species: Archae - 798	Bacteria - 22429	Metazoa - 974	Fungi - 991	Plants - 531	Viruses - 0	Other Eukaryotes - 9610 (sou /.../CBI BLink).	AT5G62270
Zm00001d043737	umc17a	AWPM-19-like family protein
Zm00001d044042	malate dehydrogenase3	malate dehydrogenase3	AT1G53240	mMDH1
Zm00001d044095		Beta carbonic anhydrase 4
Zm00001d044136		Glycerol-3-phosphate acyltransferase 1	AT1G06520	GPAT1
Zm00001d046039		HEAT repeat-containing protein	AT1G67140	SWEETIE
Zm00001d046041		HEAT repeat-containing protein	AT1G67140	SWEETIE
Zm00001d049390		RNA-binding KH domain-containing protein	AT5G46190
Zm00001d051849	JUMONJI-transcription factor 21	Transcription factor jumonji (jmjC) domain-containing protein	AT3G07610	IBM1
Zm00001d053759			AT4G29850

## Sheet: CHH_down
Gene stable ID	Gene name	Gene description	Arabidopsis thaliana gene stable ID	Arabidopsis thaliana gene name
Zm00001d003712	abscisic acid stress ripening3	abscisic acid stress ripening3
Zm00001d004131
Zm00001d013307	WRKY-transcription factor 113	Probable WRKY transcription factor 74	AT5G28650	WRKY74
Zm00001d015866
Zm00001d018266
Zm00001d018363		Probable steroid-binding protein 3
Zm00001d018364		Snf1-related kinase interacting protein SKI1
Zm00001d021359	URM1	Ubiquitin-related modifier 1 homolog	AT2G45695	URM1-1
Zm00001d021544		PHI-1	AT2G35150	EXL7
Zm00001d021654
Zm00001d023866
Zm00001d023929	oxo-glutarate/malate transporter1	oxo-glutarate/malate transporter1
Zm00001d025541		Eukaryotic aspartyl protease family protein	AT2G03200
Zm00001d025542		Gamma-glutamylcyclotransferase 2-3	AT1G44790	GGCT2
Zm00001d029148
Zm00001d034651	C2C2-Dof-transcription factor 27	Dof zinc finger protein DOF3.6
Zm00001d037281
Zm00001d037573		USP family protein	AT3G17020
Zm00001d037575		DUF868 family protein
Zm00001d047584		Eukaryotic aspartyl protease family protein
Zm00001d049004
Zm00001d051796		SET domain containing protein	AT1G24610

[truncated: 3 more sheets: 6mA_up, 6mA_gene, 6mA_down]
