# Supplementary material for: Methylation content sensitive enzyme ddRAD (MCSeEd): a reference-free, whole genome profiling system to address cytosine/adenine methylation changes
Source: Sci Rep. 2019 Oct 16;9:14864. doi: 10.1038/s41598-019-51423-2 (PMC6795852; doi:10.1038/s41598-019-51423-2)
Supplement: Supplementary file 2 — Supplementary Tables [file 41598_2019_51423_MOESM2_ESM.zip › Table S13.xlsx]

## Sheet: Imbalanced SNPs
Table S13. Ratio between reference and alternative allele for each SNP.
Chr	SNP_position	ID	WW1	WW2	WW3	DS1	DS2	DS3	pvalue_tt	Bonferroni	BH	Hoc	Hom	BY	hol	fdr
1	254513757	18115_98	0.317073	0.305389	0.329193	0.73913	0.737143	0.734597	4.62182e-07	0.0050193	0.0050193	0.0050193	0.0050193	0.049541	0.0050193	0.0050193
8	150337273	127122_77	0.466102	0.46789	0.470588	0.77439	0.769231	0.75	2.49678e-06	0.027115	0.0086133	0.0271125	0.0270701	0.0850142	0.0271125	0.0086133
1	34649135	3440_36	0.719595	0.748011	0.742515	0.337313	0.341523	0.356125	2.97014e-06	0.0322557	0.0086133	0.0322498	0.0321874	0.0850142	0.0322498	0.0086133
1	294733253	21336_28	0.52381	0.521505	0.522989	0.402985	0.401961	0.411765	3.25083e-06	0.035304	0.0086133	0.0352943	0.0352162	0.0850142	0.0352943	0.0086133
8	150564756	127160_99	0.504425	0.512987	0.528169	0.824074	0.810345	0.808219	3.96561e-06	0.0430665	0.0086133	0.0430507	0.042896	0.0850142	0.0430507	0.0086133
4	230633231	73796_33	0.41573	0.447154	0.441176	0.82963	0.805195	0.829268	6.66907e-06	0.0724261	0.0106285	0.0723928	0.0717459	0.104905	0.0723928	0.0106285
2	236515463	39375_16	0.406872	0.413249	0.416532	0.679803	0.706505	0.680927	7.16536e-06	0.0778158	0.0106285	0.0777728	0.0770133	0.104905	0.0777728	0.0106285
1	228420151	16198_8	0.727273	0.732719	0.744966	0.280702	0.313043	0.326241	7.82949e-06	0.0850283	0.0106285	0.0849735	0.0840496	0.104905	0.0849735	0.0106285
8	169547803	129101_65	0.368715	0.375796	0.378049	0.166667	0.143646	0.162162	8.9306e-06	0.0969863	0.0107763	0.0969149	0.0956914	0.106363	0.0969149	0.0107763
6	162816811	103414_40	0.341667	0.376712	0.37931	0.717073	0.715556	0.730159	1.06675e-05	0.115849	0.0115849	0.115753	0.113993	0.114344	0.115753	0.0115849
8	144455348	126633_68	0.433594	0.457478	0.441281	0.197279	0.173913	0.186391	1.20876e-05	0.131271	0.0119338	0.13115	0.128914	0.117787	0.13115	0.0119338
10	100393498	147917_136	0.497512	0.507614	0.517857	0.200787	0.204545	0.232653	1.44134e-05	0.15653	0.0123049	0.156371	0.153258	0.121451	0.156371	0.0123049
5	7547942	76497_135	0.184426	0.157258	0.178182	0.518018	0.54955	0.557851	1.48406e-05	0.161169	0.0123049	0.160991	0.157726	0.121451	0.160991	0.0123049
5	220904664	91892_20	0.230453	0.210526	0.237624	0.511719	0.531746	0.54417	1.69238e-05	0.183792	0.0123049	0.183572	0.17946	0.121451	0.183572	0.0123049
9	93212810	136235_86	0.384298	0.384906	0.408397	0.199438	0.198925	0.19213	1.89617e-05	0.205924	0.0123049	0.205659	0.200558	0.121451	0.205659	0.0123049
1	3773609	360_34	0.785276	0.811404	0.795812	0.486111	0.515152	0.482517	1.90201e-05	0.206558	0.0123049	0.206273	0.201157	0.121451	0.206273	0.0123049
3	32102324	42759_101	0.497817	0.508318	0.505519	0.361516	0.343407	0.345013	1.98534e-05	0.215608	0.0123049	0.21529	0.209761	0.121451	0.21529	0.0123049
2	13635476	24205_25	0.718447	0.735294	0.790909	0.244094	0.247788	0.255814	2.30555e-05	0.250383	0.0123049	0.249991	0.242705	0.121451	0.249991	0.0123049
9	19060970	131982_94	0.638655	0.638498	0.66129	0.865471	0.878327	0.856589	2.35731e-05	0.256004	0.0123049	0.25558	0.248036	0.121451	0.25558	0.0123049
10	136894272	150638_25	0.719101	0.761194	0.71875	0.22449	0.257426	0.28	2.3614e-05	0.256448	0.0123049	0.255999	0.248467	0.121451	0.255999	0.0123049
8	91618659	123071_9	0.478261	0.512195	0.485149	0.224138	0.208054	0.230216	2.49837e-05	0.271323	0.0123049	0.270823	0.262529	0.121451	0.270823	0.0123049
7	10116842	105563_46	0.918605	0.903704	0.909091	0.746269	0.732984	0.754011	2.50066e-05	0.271572	0.0123049	0.271047	0.262769	0.121451	0.271047	0.0123049
6	91335034	97476_129	0.116279	0.103448	0.106383	0.66	0.629032	0.58	2.62794e-05	0.285394	0.0123049	0.284816	0.275697	0.121451	0.284816	0.0123049
1	278614292	20005_20	0.405405	0.446809	0.45	0.902439	0.878378	0.935065	2.71932e-05	0.295318	0.0123049	0.294693	0.284958	0.121451	0.294693	0.0123049
1	6022646	687_30	0.37276	0.342857	0.334783	0.661692	0.672535	0.695817	2.86617e-05	0.311266	0.0124506	0.310578	0.299715	0.122889	0.310578	0.0124506
6	112996298	99094_33	0.34322	0.339416	0.348485	0.231884	0.222222	0.213333	3.46605e-05	0.376413	0.0142314	0.375547	0.359221	0.140466	0.375547	0.0142314
8	175695832	129849_114	0.289362	0.270916	0.273543	0.478431	0.494774	0.466077	3.71898e-05	0.403881	0.0142314	0.402914	0.384319	0.140466	0.402914	0.0142314
2	15676212	24431_17	0.795918	0.892857	0.823529	0.263158	0.283333	0.266667	4.33613e-05	0.470904	0.0142314	0.469733	0.44519	0.140466	0.469733	0.0142314
1	211691964	14891_11	0.13198	0.138393	0.181347	0.457143	0.473684	0.476684	4.39133e-05	0.476898	0.0142314	0.475669	0.450594	0.140466	0.475669	0.0142314
1	206985918	14546_11	0.270492	0.268966	0.260504	0.575	0.526316	0.564356	4.41745e-05	0.479735	0.0142314	0.478454	0.453186	0.140466	0.478454	0.0142314
8	80442950	122614_15	0.818182	0.909091	0.857143	0.361446	0.351648	0.355263	4.44637e-05	0.482876	0.0142314	0.481542	0.455975	0.140466	0.481542	0.0142314
5	5054621	76179_89	0.4689	0.468254	0.430493	0.775229	0.741935	0.757322	4.5423e-05	0.493294	0.0142314	0.491886	0.465041	0.140466	0.491886	0.0142314
8	168532808	128986_66	0.478528	0.444444	0.418605	0.803371	0.8	0.825532	4.55372e-05	0.494534	0.0142314	0.493077	0.466119	0.140466	0.493077	0.0142314
2	5487090	23257_23	0.385417	0.384615	0.328947	0.780142	0.791411	0.823864	4.58633e-05	0.498075	0.0142314	0.496541	0.469182	0.140466	0.496562	0.0142314
5	214939082	91065_11	0.633745	0.606498	0.586466	0.321951	0.322581	0.339367	4.58656e-05	0.4981	0.0142314	0.496541	0.469205	0.140466	0.496562	0.0142314
1	30799108	3147_32	0.258883	0.247706	0.244048	0.164021	0.158824	0.158824	4.78393e-05	0.519535	0.0143006	0.51786	0.487865	0.141149	0.51786	0.0143006
4	240332092	74629_18	0.357143	0.360595	0.392996	0.634615	0.615385	0.642534	4.87222e-05	0.529123	0.0143006	0.527369	0.496187	0.141149	0.527369	0.0143006
2	91029849	29428_18	0.413793	0.407862	0.405248	0.465608	0.472574	0.467662	5.28135e-05	0.573555	0.0150935	0.571601	0.534473	0.148975	0.571601	0.0150935
4	43395675	60827_143	0.563863	0.621891	0.558252	0.952381	0.967822	0.969072	5.42396e-05	0.589042	0.0151036	0.586981	0.547657	0.149075	0.586981	0.0151036
10	83703314	146813_8	0.680769	0.675325	0.663121	0.379167	0.411321	0.358885	5.63379e-05	0.61183	0.0152957	0.609632	0.566928	0.150971	0.609632	0.0152957
8	174482341	129671_50	0.450425	0.424324	0.43695	0.641509	0.675079	0.651652	6.19826e-05	0.673131	0.0164178	0.670652	0.618586	0.162046	0.670652	0.0164178
4	202872337	71820_122	0.343434	0.243902	0.307692	0.803571	0.815789	0.807692	6.38799e-05	0.693736	0.0165175	0.691117	0.635988	0.16303	0.691117	0.0165175
2	11473887	23970_90	0.954955	0.9375	0.944	0.764706	0.728972	0.747423	6.63074e-05	0.720098	0.0165284	0.717313	0.658167	0.163137	0.717313	0.0165284
9	100672069	136699_32	0.738095	0.759542	0.75	0.488584	0.434483	0.459459	6.78841e-05	0.737221	0.0165284	0.734302	0.672664	0.163137	0.734302	0.0165284
1	94247710	7507_13	0.483721	0.465863	0.504098	0.676	0.676871	0.684543	6.84877e-05	0.743776	0.0165284	0.740763	0.678165	0.163137	0.740763	0.0165284
1	34901141	3461_74	0.828571	0.825112	0.836634	0.417476	0.492891	0.462963	7.39169e-05	0.802738	0.0174508	0.799411	0.72749	0.172241	0.799411	0.0174508
1	260933027	18634_112	0.391061	0.4	0.445596	0.797688	0.79668	0.753191	7.79607e-05	0.846653	0.0180139	0.843067	0.76152	0.177799	0.843067	0.0180139
3	234419388	57365_116	0.510204	0.515152	0.483333	0.932515	0.91954	0.858824	8.54063e-05	0.927512	0.0193232	0.923498	0.81879	0.190722	0.923498	0.0193232
4	223041371	73313_122	0.594595	0.644509	0.656934	0.310127	0.281967	0.306548	9.31132e-05	1	0.0199889	0.999607	0.86977	0.197292	1	0.0199889
9	106803083	137123_17	0.386076	0.432653	0.433962	0.698925	0.705394	0.679487	9.4466e-05	1	0.0199889	0.999607	0.87825	0.197292	1	0.0199889
2	13298213	24179_105	0.35473	0.334184	0.380165	0.638498	0.648855	0.610442	9.54927e-05	1	0.0199889	0.999607	0.884644	0.197292	1	0.0199889
7	173857259	116535_95	0.807692	0.811765	0.818182	0.333333	0.361446	0.426966	9.57109e-05	1	0.0199889	0.999607	0.885996	0.197292	1	0.0199889
3	25811321	42279_137	0.777778	0.758242	0.816176	0.442308	0.468085	0.482412	0.000101867	1	0.0206982	0.999607	0.924137	0.204293	1	0.0206982
1	45111124	4239_57	0.474074	0.493333	0.464164	0.329446	0.33657	0.32133	0.000104322	1	0.0206982	0.999607	0.939107	0.204293	1	0.0206982
1	275726296	19762_64	0.372483	0.381818	0.340176	0.583587	0.569492	0.567568	0.000104825	1	0.0206982	0.999607	0.942167	0.204293	1	0.0206982
6	87489714	97187_95	0.225564	0.195767	0.18239	0.402174	0.417112	0.42029	0.000108758	1	0.0210913	0.999607	0.958049	0.208173	1	0.0210913
4	191501062	70878_60	0.301676	0.252212	0.307263	0.569378	0.585062	0.600823	0.000111459	1	0.0212359	0.999607	0.968917	0.2096	1	0.0212359
5	32419992	78702_113	0.608696	0.610909	0.597285	0.308585	0.319915	0.366733	0.000115892	1	0.0216998	0.999607	0.986329	0.214179	1	0.0216998
2	67259489	28082_10	0.632867	0.643087	0.615094	0.453917	0.478764	0.47099	0.000121816	1	0.021785	0.999607	0.998785	0.21502	1	0.021785
4	160248724	68034_116	0.942308	0.924528	0.883333	0.470588	0.430556	0.372881	0.00012219	1	0.021785	0.999607	0.999021	0.21502	1	0.021785
10	128990401	150008_26	0.635359	0.626214	0.688525	0.366667	0.363248	0.365462	0.000126423	1	0.021785	0.999607	0.999477	0.21502	1	0.021785
9	96320259	136391_39	0.54918	0.610294	0.590909	0.876623	0.851485	0.867816	0.000132574	1	0.021785	0.999607	0.999483	0.21502	1	0.021785
1	8970176	1057_72	0.0974359	0.10177	0.142857	0.505263	0.492147	0.437908	0.000132699	1	0.021785	0.999607	0.999483	0.21502	1	0.021785
4	153861012	67542_23	0.468153	0.503497	0.493377	0.253731	0.255892	0.288754	0.000135942	1	0.021785	0.999607	0.999487	0.21502	1	0.021785
4	20813631	59346_6	0.494253	0.433962	0.470588	0.73	0.72	0.719424	0.000136134	1	0.021785	0.999607	0.999487	0.21502	1	0.021785
1	273457414	19579_22	0.560976	0.559406	0.553073	0.406504	0.380597	0.416256	0.000136594	1	0.021785	0.999607	0.999487	0.21502	1	0.021785
3	164106341	50798_122	0.349057	0.312057	0.408	0.796053	0.840278	0.795031	0.000137465	1	0.021785	0.999607	0.999488	0.21502	1	0.021785
1	42292164	4045_45	0.423729	0.360902	0.366906	0.782609	0.732919	0.736842	0.000137516	1	0.021785	0.999607	0.999488	0.21502	1	0.021785
8	171913433	129372_6	0.604839	0.694915	0.673913	0.270968	0.251701	0.25625	0.000138413	1	0.021785	0.999607	0.999489	0.21502	1	0.021785
5	75194117	81605_42	0.713235	0.741758	0.771654	0.485577	0.455696	0.47449	0.000141401	1	0.0219374	0.999607	0.999492	0.216524	1	0.0219374
4	24147061	59537_42	0.357488	0.349442	0.383459	0.52921	0.534211	0.552553	0.000149319	1	0.0225778	0.999607	0.9995	0.222845	1	0.0225778
2	4324268	23110_61	0.282051	0.301587	0.3125	0.438776	0.449275	0.459459	0.000149687	1	0.0225778	0.999607	0.9995	0.222845	1	0.0225778
3	210075731	54918_140	0.86631	0.809524	0.917197	0.426136	0.425414	0.434783	0.000153541	1	0.0228419	0.999607	0.999504	0.225451	1	0.0228419
2	201961304	36334_14	0.678322	0.652542	0.642857	0.5	0.478261	0.480769	0.000169279	1	0.0246076	0.999607	0.99952	0.24288	1	0.0246076
4	187579048	70425_43	0.430493	0.4125	0.390244	0.594697	0.619377	0.595541	0.000171544	1	0.0246076	0.999607	0.999522	0.24288	1	0.0246076
2	10595968	23873_25	0.409639	0.39	0.373626	0.557143	0.539474	0.547368	0.000172693	1	0.0246076	0.999607	0.999523	0.24288	1	0.0246076
8	174861710	129730_17	0.696429	0.711864	0.694915	0.510638	0.541667	0.5	0.00017518	1	0.0246076	0.999607	0.999526	0.24288	1	0.0246076
6	167237234	103958_47	0.719101	0.748538	0.756098	0.553191	0.518229	0.52518	0.00017674	1	0.0246076	0.999607	0.999527	0.24288	1	0.0246076
3	113862806	47779_128	0.476744	0.520179	0.485	0.236364	0.180556	0.220339	0.000188336	1	0.0257386	0.999607	0.999539	0.254043	1	0.0257386
1	208049110	14592_107	0.253205	0.240688	0.248447	0.619883	0.540717	0.555556	0.000189603	1	0.0257386	0.999607	0.99954	0.254043	1	0.0257386
6	3286081	92524_22	0.368132	0.390863	0.360406	0.561475	0.549242	0.588235	0.000193678	1	0.0259438	0.999607	0.999544	0.256068	1	0.0259438
7	155092373	114392_34	0.875862	0.872727	0.932331	0.540541	0.595092	0.558621	0.000197361	1	0.0259438	0.999607	0.999548	0.256068	1	0.0259438
9	47168143	133791_35	0.751908	0.762048	0.721649	0.512	0.537396	0.492806	0.000199409	1	0.0259438	0.999607	0.99955	0.256068	1	0.0259438
3	178543538	51950_15	0.62844	0.584314	0.639423	0.313725	0.35023	0.35545	0.000201965	1	0.0259438	0.999607	0.999553	0.256068	1	0.0259438
1	226215773	15998_140	0.567901	0.559091	0.562162	0.280952	0.341121	0.331818	0.000203059	1	0.0259438	0.999607	0.999554	0.256068	1	0.0259438
1	227425927	16096_127	0.378472	0.405995	0.410828	0.57622	0.59944	0.566265	0.000205464	1	0.0259458	0.999607	0.999556	0.256088	1	0.0259458
3	135914488	49001_13	0.843478	0.794286	0.854962	0.452055	0.434783	0.507463	0.000219182	1	0.0263311	0.999607	0.99957	0.259891	1	0.0263311
6	104840871	98416_115	0.435435	0.41791	0.413514	0.212871	0.168421	0.152632	0.000221393	1	0.0263311	0.999607	0.999572	0.259891	1	0.0263311
4	77464489	63122_132	0.237864	0.290249	0.242268	0.472222	0.481953	0.470167	0.000221459	1	0.0263311	0.999607	0.999572	0.259891	1	0.0263311
6	62926726	95596_24	0.237288	0.258621	0.27907	0.77193	0.794118	0.910714	0.000222084	1	0.0263311	0.999607	0.999573	0.259891	1	0.0263311
6	64886751	95737_57	0.629442	0.595506	0.643172	0.325581	0.320635	0.260135	0.000225595	1	0.0263311	0.999607	0.999576	0.259891	1	0.0263311
7	34338519	106838_128	0.694737	0.6	0.630769	0.233871	0.273973	0.226277	0.000230211	1	0.0263311	0.999607	0.999581	0.259891	1	0.0263311
5	27909474	78376_98	0.728682	0.694158	0.686567	0.457143	0.475219	0.5	0.000230405	1	0.0263311	0.999607	0.999581	0.259891	1	0.0263311
3	19384081	41900_40	0.491803	0.44	0.545455	0.895833	0.9	0.87234	0.000232147	1	0.0263311	0.999607	0.999583	0.259891	1	0.0263311
8	67226189	121727_18	0.440476	0.451456	0.416667	0.65272	0.632653	0.681452	0.000232426	1	0.0263311	0.999607	0.999583	0.259891	1	0.0263311
6	170225726	104423_14	0.563636	0.502732	0.572327	0.202247	0.230769	0.173469	0.000232761	1	0.0263311	0.999607	0.999584	0.259891	1	0.0263311
5	155160820	86309_16	0.936709	0.947368	0.929204	0.611765	0.6875	0.627451	0.000236853	1	0.0263691	0.999607	0.999588	0.260266	1	0.0263691
3	146590643	49642_53	0.586207	0.564417	0.589041	0.444043	0.411932	0.430199	0.000237953	1	0.0263691	0.999607	0.999589	0.260266	1	0.0263691
3	214766118	55431_21	0.671569	0.732955	0.761905	0.386503	0.371134	0.395939	0.000256286	1	0.0273145	0.999607	0.999607	0.269597	1	0.0273145
7	43321841	107302_54	0.684685	0.726496	0.778761	0.284314	0.348214	0.333333	0.000256707	1	0.0273145	0.999607	0.999607	0.269597	1	0.0273145
10	142616135	151261_20	0.475	0.443662	0.477733	0.757937	0.694268	0.731707	0.000256711	1	0.0273145	0.999607	0.999607	0.269597	1	0.0273145
1	300063012	21834_54	0.48	0.438356	0.404372	0.740964	0.787234	0.75	0.000257085	1	0.0273145	0.999607	0.999607	0.269597	1	0.0273145
6	127269017	100170_63	0.504792	0.511976	0.538462	0.65	0.668555	0.664653	0.00025906	1	0.0273145	0.999607	0.999607	0.269597	1	0.0273145
4	24209036	59543_7	0.339041	0.368876	0.357367	0.172043	0.187117	0.143695	0.000262006	1	0.0273595	0.999607	0.999607	0.270041	1	0.0273595
9	130906400	138885_12	0.260563	0.224044	0.265957	0.426056	0.453184	0.453901	0.00026704	1	0.0276196	0.999607	0.999607	0.272608	1	0.0276196
1	16142251	1748_109	0.289216	0.196347	0.27451	0.6	0.629771	0.619231	0.000271479	1	0.0278138	0.999607	0.999607	0.274525	1	0.0278138
5	15093117	77320_121	0.122727	0.16609	0.16092	0.38587	0.433071	0.444898	0.000277185	1	0.028133	0.999607	0.999607	0.277675	1	0.028133
2	218528728	37952_31	0.411765	0.4	0.38674	0.182222	0.135338	0.193798	0.000287427	1	0.0287445	0.999607	0.999607	0.283711	1	0.0287445
2	173161807	34147_98	0.504918	0.495177	0.501832	0.634538	0.6625	0.679104	0.000288504	1	0.0287445	0.999607	0.999607	0.283711	1	0.0287445
3	6567350	40944_56	0.310345	0.282486	0.25641	0.578378	0.541096	0.52381	0.000293619	1	0.0289138	0.999607	0.999607	0.285382	1	0.0289138
4	21758459	59397_23	0.625	0.667857	0.63745	0.371429	0.428115	0.391304	0.000297084	1	0.0289138	0.999607	0.999607	0.285382	1	0.0289138
9	68752381	134922_128	0.44898	0.459016	0.44186	0.607143	0.572519	0.580247	0.00029819	1	0.0289138	0.999607	0.999607	0.285382	1	0.0289138
2	39906786	26475_95	0.411576	0.434211	0.467049	0.660714	0.681159	0.707031	0.000304027	1	0.0292189	0.999607	0.999607	0.288393	1	0.0292189
2	3952734	23035_81	0.6	0.708333	0.666667	0.16	0.211111	0.238806	0.000311351	1	0.0296484	0.999607	0.999607	0.292633	1	0.0296484
8	15712452	118828_15	0.947368	1	0.963636	0.644444	0.704545	0.7	0.000317352	1	0.0296484	0.999607	0.999607	0.292633	1	0.0296484
2	2123682	22764_27	0.3625	0.322289	0.366559	0.542056	0.546154	0.521327	0.000318923	1	0.0296484	0.999607	0.999607	0.292633	1	0.0296484
4	66505540	62425_15	0.692946	0.69375	0.755952	0.468013	0.471642	0.475309	0.000319417	1	0.0296484	0.999607	0.999607	0.292633	1	0.0296484
3	173596301	51529_31	0.155642	0.175676	0.151394	0.305128	0.285393	0.277162	0.000328429	1	0.0302266	0.999607	0.999607	0.29834	1	0.0302266
5	166735143	87000_19	0.551724	0.491525	0.52459	0.962963	0.941176	0.862745	0.000337668	1	0.0302753	0.999607	0.999607	0.298821	1	0.0302753
5	92461849	82762_46	0.179245	0.230088	0.0982143	0.672269	0.626984	0.623853	0.000340071	1	0.0302753	0.999607	0.999607	0.298821	1	0.0302753
8	157631363	127817_30	0.768421	0.809524	0.682243	0.308333	0.29661	0.330935	0.000341484	1	0.0302753	0.999607	0.999607	0.298821	1	0.0302753
2	13952855	24237_21	0.694444	0.615385	0.68	1	0.957746	0.965517	0.000350636	1	0.0302753	0.999607	0.999607	0.298821	1	0.0302753
4	181466957	69868_44	0.302469	0.298137	0.345324	0.634286	0.647321	0.722222	0.000352094	1	0.0302753	0.999607	0.999607	0.298821	1	0.0302753
1	286352997	20716_51	0.646465	0.71179	0.658009	0.41453	0.4	0.435798	0.000353205	1	0.0302753	0.999607	0.999607	0.298821	1	0.0302753
4	21655022	59387_37	0.353723	0.394608	0.427793	0.649123	0.675439	0.644796	0.000353271	1	0.0302753	0.999607	0.999607	0.298821	1	0.0302753
8	81744650	122684_18	0.893204	0.871429	0.92437	0.436975	0.542636	0.517241	0.000356908	1	0.0302753	0.999607	0.999607	0.298821	1	0.0302753
2	4320566	23107_14	0.508532	0.474474	0.454545	0.264	0.242308	0.214559	0.000359046	1	0.0302753	0.999607	0.999607	0.298821	1	0.0302753
9	149764962	140526_87	0.494505	0.441955	0.471698	0.671378	0.652299	0.648725	0.000359122	1	0.0302753	0.999607	0.999607	0.298821	1	0.0302753
1	291613327	21096_121	0.894309	0.873494	0.83871	0.652	0.618076	0.656442	0.000362309	1	0.0302753	0.999607	0.999607	0.298821	1	0.0302753
4	203092686	71826_90	0.920904	0.948837	0.923077	0.691824	0.635802	0.611111	0.000366781	1	0.0302753	0.999607	0.999607	0.298821	1	0.0302753
3	173344782	51499_68	0.702703	0.679012	0.650485	0.481013	0.447368	0.438202	0.000370542	1	0.0302753	0.999607	0.999607	0.298821	1	0.0302753
9	6693229	131051_78	0.477273	0.469751	0.457875	0.651261	0.715481	0.683544	0.000374638	1	0.0302753	0.999607	0.999607	0.298821	1	0.0302753
8	28094101	119704_85	0.792746	0.768908	0.822581	0.473451	0.536797	0.53012	0.000377796	1	0.0302753	0.999607	0.999607	0.298821	1	0.0302753
3	199011049	53839_93	0.559829	0.619835	0.588785	0.357143	0.320946	0.301695	0.000379227	1	0.0302753	0.999607	0.999607	0.298821	1	0.0302753
4	82010237	63387_45	0.822034	0.750943	0.772152	0.355469	0.448148	0.408759	0.000379805	1	0.0302753	0.999607	0.999607	0.298821	1	0.0302753
5	19008122	77663_94	0.684783	0.661157	0.734694	0.403509	0.394118	0.344828	0.000381432	1	0.0302753	0.999607	0.999607	0.298821	1	0.0302753
3	6130218	40906_28	0.820833	0.827206	0.795082	0.610119	0.59375	0.644699	0.000382035	1	0.0302753	0.999607	0.999607	0.298821	1	0.0302753
10	120015157	149259_59	0.921569	0.931507	0.869231	0.493151	0.586957	0.52	0.000384714	1	0.0302753	0.999607	0.999607	0.298821	1	0.0302753
8	168615498	128992_14	0.404826	0.401575	0.401084	0.466899	0.490683	0.479532	0.00039067	1	0.0302773	0.999607	0.999607	0.29884	1	0.0302773
3	23225631	42134_28	0.743316	0.708333	0.640496	0.364706	0.369668	0.36019	0.00039201	1	0.0302773	0.999607	0.999607	0.29884	1	0.0302773
3	158421213	50378_27	0.625	0.527778	0.543103	0.231481	0.2375	0.234177	0.000395598	1	0.0302773	0.999607	0.999607	0.29884	1	0.0302773
3	207874060	54691_86	0.227273	0.220588	0.235897	0.641414	0.543147	0.653333	0.000397693	1	0.0302773	0.999607	0.999607	0.29884	1	0.0302773
10	134108818	150382_116	0.383721	0.377644	0.367133	0.560606	0.623482	0.578261	0.000398679	1	0.0302773	0.999607	0.999607	0.29884	1	0.0302773
10	88684467	147108_103	0.78	0.7	0.676056	0.243243	0.279503	0.328767	0.000407305	1	0.0305779	0.999607	0.999607	0.301807	1	0.0305779
8	174976546	129747_136	0.594406	0.608491	0.645522	0.288991	0.246073	0.33574	0.000410126	1	0.0305779	0.999607	0.999607	0.301807	1	0.0305779
4	245960501	75295_42	0.562162	0.57619	0.576087	0.468254	0.471264	0.442529	0.000413839	1	0.0305779	0.999607	0.999607	0.301807	1	0.0305779
5	221973166	92121_65	0.785366	0.761194	0.740196	0.385475	0.468085	0.372222	0.00041496	1	0.0305779	0.999607	0.999607	0.301807	1	0.0305779
2	191379748	35391_71	0.4875	0.481481	0.472678	0.646526	0.679083	0.707989	0.000416715	1	0.0305779	0.999607	0.999607	0.301807	1	0.0305779
9	147861474	140328_77	0.343284	0.34965	0.408537	0.638298	0.673913	0.622222	0.000421547	1	0.0307248	0.999607	0.999607	0.303257	1	0.0307248
1	33855734	3385_11	0.341837	0.376147	0.325123	0.172662	0.166667	0.143646	0.000430254	1	0.0311504	0.999607	0.999607	0.307458	1	0.0311504
9	106007414	137055_55	0.833333	0.857143	0.804348	1	0.991667	1	0.000436366	1	0.0312904	0.999607	0.999607	0.308839	1	0.0312904
2	215025947	37536_16	0.33871	0.315	0.342105	0.456897	0.469697	0.442177	0.00043795	1	0.0312904	0.999607	0.999607	0.308839	1	0.0312904
6	132828715	100653_9	0.215054	0.272727	0.293478	0.565217	0.540984	0.6	0.000445987	1	0.031579	0.999607	0.999607	0.311688	1	0.031579
1	202099306	14154_66	0.152778	0.16185	0.177215	0.279476	0.26749	0.29661	0.000447806	1	0.031579	0.999607	0.999607	0.311688	1	0.031579
9	127468338	138627_80	0.368421	0.333333	0.380952	0.545455	0.521739	0.552632	0.000463503	1	0.0322454	0.999607	0.999607	0.318266	1	0.0322454
4	177963364	69517_32	0.476684	0.501916	0.466667	0.675373	0.740741	0.71	0.000463771	1	0.0322454	0.999607	0.999607	0.318266	1	0.0322454
6	156984783	102761_38	0.915423	0.932292	0.869318	0.668831	0.619048	0.611465	0.000470627	1	0.0322454	0.999607	0.999607	0.318266	1	0.0322454
3	22547859	42080_56	0.326087	0.36	0.333333	0.461207	0.448598	0.452915	0.00047453	1	0.0322454	0.999607	0.999607	0.318266	1	0.0322454
8	13032268	118574_11	0.487805	0.473684	0.5	0.626087	0.652542	0.613636	0.00047671	1	0.0322454	0.999607	0.999607	0.318266	1	0.0322454
1	33854148	3383_108	0.568266	0.558824	0.531646	0.330396	0.38189	0.363296	0.000476837	1	0.0322454	0.999607	0.999607	0.318266	1	0.0322454
9	15356498	131725_23	0.725806	0.809524	0.653465	0.230769	0.21875	0.264706	0.00047804	1	0.0322454	0.999607	0.999607	0.318266	1	0.0322454
2	194067852	35625_29	0.220339	0.224138	0.231132	0.145833	0.116279	0.130081	0.000486934	1	0.0326426	0.999607	0.999607	0.322186	1	0.0326426
1	46905289	4390_6	0.576577	0.616848	0.602241	0.459384	0.476082	0.462871	0.000495694	1	0.0329457	0.999607	0.999607	0.325177	1	0.0329457
4	77037494	63072_44	0.737113	0.658385	0.708772	0.453184	0.41604	0.410557	0.000497522	1	0.0329457	0.999607	0.999607	0.325177	1	0.0329457
9	155787016	141332_29	0.496753	0.487047	0.486068	0.587189	0.569364	0.562682	0.000501166	1	0.0329858	0.999607	0.999607	0.325574	1	0.0329858
1	205444529	14453_75	0.409774	0.446097	0.41806	0.598086	0.614719	0.572093	0.000505381	1	0.0330629	0.999607	0.999607	0.326334	1	0.0330629
6	119278901	99558_68	0.724771	0.684932	0.718062	0.44697	0.457265	0.378289	0.000524631	1	0.0341167	0.999607	0.999607	0.336736	1	0.0341167
1	262996493	18789_10	0.462121	0.449123	0.454861	0.587156	0.555024	0.557522	0.00053577	1	0.0346337	0.999607	0.999607	0.341838	1	0.0346337
1	255759753	18215_130	0.259887	0.290598	0.304147	0.461039	0.477778	0.51087	0.000541039	1	0.0347674	0.999607	0.999607	0.343157	1	0.0347674
3	210436342	54942_33	0.428571	0.430939	0.446328	0.29771	0.303571	0.333333	0.000558343	1	0.034924	0.999607	0.999607	0.344704	1	0.034924
3	752194	40195_106	0.45614	0.526027	0.520833	0.752852	0.794366	0.751678	0.000559817	1	0.034924	0.999607	0.999607	0.344704	1	0.034924
2	224295990	38469_53	0.455385	0.453287	0.464684	0.493671	0.496479	0.492958	0.000564936	1	0.034924	0.999607	0.999607	0.344704	1	0.034924
9	131184502	138912_111	0.373832	0.347107	0.415493	0.66	0.642276	0.714286	0.000567652	1	0.034924	0.999607	0.999607	0.344704	1	0.034924
1	65437694	5747_21	0.379061	0.371429	0.339233	0.545181	0.509284	0.544757	0.000569665	1	0.034924	0.999607	0.999607	0.344704	1	0.034924
7	91008599	110109_96	0.593886	0.577689	0.589744	0.516949	0.5	0.494253	0.000569918	1	0.034924	0.999607	0.999607	0.344704	1	0.034924
6	117744321	99442_115	0.564593	0.592593	0.570281	0.492355	0.48538	0.486726	0.000572117	1	0.034924	0.999607	0.999607	0.344704	1	0.034924
7	145759205	113523_9	0.349693	0.280788	0.263441	0.591837	0.592784	0.559748	0.000572959	1	0.034924	0.999607	0.999607	0.344704	1	0.034924
5	154061783	86257_100	0.386861	0.386301	0.381625	0.47185	0.498795	0.46934	0.00057737	1	0.034924	0.999607	0.999607	0.344704	1	0.034924
3	200347989	53966_76	0.535714	0.545455	0.529412	0.486207	0.475073	0.477124	0.000579991	1	0.034924	0.999607	0.999607	0.344704	1	0.034924
6	105991826	98502_120	0.406977	0.408511	0.443983	0.697436	0.630631	0.701195	0.000583772	1	0.034924	0.999607	0.999607	0.344704	1	0.034924
6	157977612	102880_19	0.238095	0.136	0.176471	0.56	0.598039	0.516667	0.000585092	1	0.034924	0.999607	0.999607	0.344704	1	0.034924
7	43355566	107311_56	0.271845	0.27193	0.2875	0.59009	0.560784	0.498339	0.000585283	1	0.034924	0.999607	0.999607	0.344704	1	0.034924
1	216441565	15237_116	0.497126	0.52815	0.557632	0.34657	0.310145	0.321767	0.000601815	1	0.0355069	0.999607	0.999607	0.350457	1	0.0355069
6	116448554	99362_26	0.291667	0.275093	0.265766	0.145729	0.173228	0.171053	0.000603723	1	0.0355069	0.999607	0.999607	0.350457	1	0.0355069
8	39874527	120318_37	0.516279	0.544262	0.51049	0.711538	0.781746	0.749077	0.00060486	1	0.0355069	0.999607	0.999607	0.350457	1	0.0355069
8	177767708	130183_78	0.913043	0.939394	0.91	0.536585	0.645933	0.604278	0.000608851	1	0.035549	0.999607	0.999607	0.350873	1	0.035549
9	131498152	138936_44	0.774648	0.777311	0.738589	0.641379	0.63354	0.625352	0.000615176	1	0.0357263	0.999607	0.999607	0.352622	1	0.0357263
1	7058782	833_6	0.788889	0.797753	0.730159	0.502688	0.537084	0.477041	0.000626833	1	0.0362096	0.999607	0.999607	0.357393	1	0.0362096
2	90081115	29376_35	0.543478	0.579365	0.513514	0.27044	0.328431	0.279188	0.000648752	1	0.0372775	0.999607	0.999607	0.367933	1	0.0372775
1	60878106	5438_42	0.720588	0.692308	0.708861	0.565217	0.510714	0.532189	0.000660012	1	0.0373624	0.999607	0.999607	0.368771	1	0.0373624
10	133591149	150348_76	0.311558	0.358586	0.350785	0.682292	0.594595	0.614108	0.000666127	1	0.0373624	0.999607	0.999607	0.368771	1	0.0373624
1	208049387	14593_45	0.557377	0.568182	0.62069	0.794702	0.771084	0.776471	0.000673433	1	0.0373624	0.999607	0.999607	0.368771	1	0.0373624
5	1914020	75691_7	0.338583	0.342508	0.291946	0.661355	0.603053	0.574603	0.000674336	1	0.0373624	0.999607	0.999607	0.368771	1	0.0373624
9	71961977	135078_119	0.346154	0.423913	0.421769	0.668067	0.653846	0.700337	0.000675911	1	0.0373624	0.999607	0.999607	0.368771	1	0.0373624
4	3179545	57726_135	0.492537	0.517647	0.496552	0.294521	0.219858	0.212644	0.000680268	1	0.0373624	0.999607	0.999607	0.368771	1	0.0373624
9	150091188	140566_28	0.96875	0.921569	0.877778	0.645161	0.670732	0.630435	0.000680739	1	0.0373624	0.999607	0.999607	0.368771	1	0.0373624
10	70795636	146100_33	0.783133	0.700565	0.689441	0.264706	0.371287	0.28934	0.00068127	1	0.0373624	0.999607	0.999607	0.368771	1	0.0373624
9	118069265	137949_21	0.423881	0.379781	0.377907	0.648649	0.671642	0.6	0.000684846	1	0.0373624	0.999607	0.999607	0.368771	1	0.0373624
8	157133801	127771_15	0.403409	0.324324	0.393665	0.081448	0.0703125	0.123457	0.000685484	1	0.0373624	0.999607	0.999607	0.368771	1	0.0373624
4	26398635	59673_8	0.960452	0.973333	0.924658	0.683871	0.744186	0.73991	0.000691234	1	0.0373624	0.999607	0.999607	0.368771	1	0.0373624
5	209716737	90336_33	0.904494	0.904255	0.951351	0.690647	0.72093	0.740741	0.000692738	1	0.0373624	0.999607	0.999607	0.368771	1	0.0373624
8	107400232	124095_123	0.836066	0.895522	0.868421	0.580769	0.60424	0.651163	0.000694954	1	0.0373624	0.999607	0.999607	0.368771	1	0.0373624
9	127020310	138594_79	0.523148	0.51751	0.516807	0.403226	0.400749	0.360902	0.000701646	1	0.0373809	0.999607	0.999607	0.368953	1	0.0373809
6	168122756	104082_30	0.348754	0.407524	0.409091	0.58209	0.576642	0.598266	0.000702182	1	0.0373809	0.999607	0.999607	0.368953	1	0.0373809
4	196257849	71226_12	0.353659	0.298507	0.297778	0.594595	0.53125	0.583333	0.000710555	1	0.0376421	0.999607	0.999607	0.371531	1	0.0376421
5	195391113	89119_21	0.769231	0.798507	0.787234	0.937008	0.992	0.992308	0.000738743	1	0.0386726	0.999607	0.999607	0.381702	1	0.0386726
2	180839414	34626_91	0.567568	0.492754	0.478992	0.763158	0.783439	0.782178	0.000743299	1	0.0386726	0.999607	0.999607	0.381702	1	0.0386726
5	153844991	86233_143	0.745098	0.804511	0.795699	0.46	0.330435	0.388889	0.000743414	1	0.0386726	0.999607	0.999607	0.381702	1	0.0386726
8	27663911	119670_17	0.714844	0.722222	0.723906	0.564033	0.492891	0.525054	0.000744251	1	0.0386726	0.999607	0.999607	0.381702	1	0.0386726
1	233739607	16621_53	0.611765	0.636364	0.649351	0.480769	0.514286	0.486726	0.000783334	1	0.0400699	0.999607	0.999607	0.395494	1	0.0400699
3	54975169	43996_6	0.694915	0.726027	0.652778	0.295455	0.4	0.359223	0.00078948	1	0.0400699	0.999607	0.999607	0.395494	1	0.0400699
7	169291248	115946_34	0.47343	0.45283	0.449814	0.264865	0.317308	0.307359	0.000789498	1	0.0400699	0.999607	0.999607	0.395494	1	0.0400699
1	23013103	2410_28	0.274194	0.231405	0.180851	0.617978	0.635593	0.744	0.00079106	1	0.0400699	0.999607	0.999607	0.395494	1	0.0400699
5	88305421	82476_7	0.30625	0.267974	0.220859	0.545918	0.5	0.546296	0.000796826	1	0.0400699	0.999607	0.999607	0.395494	1	0.0400699
6	31278176	93857_120	0.47093	0.478842	0.480826	0.513793	0.507692	0.508039	0.000799245	1	0.0400699	0.999607	0.999607	0.395494	1	0.0400699
5	9534036	76691_66	0.450867	0.474227	0.465839	0.535714	0.543478	0.529412	0.000800224	1	0.0400699	0.999607	0.999607	0.395494	1	0.0400699
10	119057008	149212_61	0.614679	0.665339	0.588496	0.398551	0.413907	0.378738	0.00080066	1	0.0400699	0.999607	0.999607	0.395494	1	0.0400699
9	742752	130608_86	0.435685	0.389558	0.353383	0.646288	0.612245	0.652361	0.000816479	1	0.0403728	0.999607	0.999607	0.398483	1	0.0403728
2	185235605	34924_130	0.407407	0.416667	0.466667	0.170854	0.198312	0.231214	0.000817746	1	0.0403728	0.999607	0.999607	0.398483	1	0.0403728
1	36826532	3608_29	0.491228	0.461538	0.439834	0.618497	0.662252	0.64497	0.000818634	1	0.0403728	0.999607	0.999607	0.398483	1	0.0403728
3	182509188	52277_135	0.321168	0.376543	0.263889	0.680328	0.630872	0.634615	0.000821582	1	0.0403728	0.999607	0.999607	0.398483	1	0.0403728
2	64311636	27925_21	0.6875	0.654709	0.742515	0.385787	0.437209	0.435	0.000844504	1	0.0413122	0.999607	0.999607	0.407756	1	0.0413122
8	142168878	126425_94	0.827815	0.85625	0.813008	0.509091	0.453782	0.569892	0.000856242	1	0.0413643	0.999607	0.999607	0.40827	1	0.0413643
4	212218382	72614_74	0.157895	0.168539	0.0967742	0.416667	0.433333	0.368421	0.000865177	1	0.0413643	0.999607	0.999607	0.40827	1	0.0413643
2	156505326	33049_60	0.355191	0.309322	0.342246	0.2	0.213115	0.191617	0.000872169	1	0.0413643	0.999607	0.999607	0.40827	1	0.0413643
1	250110335	17816_92	0.477273	0.383929	0.441441	0.742857	0.848101	0.816216	0.000879482	1	0.0413643	0.999607	0.999607	0.40827	1	0.0413643
8	178371774	130258_91	0.369048	0.324324	0.344086	0.515625	0.5	0.550725	0.000880833	1	0.0413643	0.999607	0.999607	0.40827	1	0.0413643
2	15438579	24411_84	0.189655	0.120805	0.211221	0.486726	0.532468	0.453184	0.0008855	1	0.0413643	0.999607	0.999607	0.40827	1	0.0413643
10	103265455	148139_7	0.594796	0.565891	0.647577	0.394161	0.373529	0.383784	0.000887128	1	0.0413643	0.999607	0.999607	0.40827	1	0.0413643
1	58283937	5268_36	0.682353	0.705882	0.768786	0.408377	0.393162	0.463415	0.000887935	1	0.0413643	0.999607	0.999607	0.40827	1	0.0413643
7	180104143	117404_85	0.75	0.659091	0.708333	0.933333	0.950276	0.94709	0.000889538	1	0.0413643	0.999607	0.999607	0.40827	1	0.0413643
10	143756030	151422_41	0.557143	0.460526	0.604651	0.940594	0.912281	0.920635	0.000889559	1	0.0413643	0.999607	0.999607	0.40827	1	0.0413643
5	1223468	75582_47	0.847458	0.9	0.884298	0.659574	0.585586	0.577586	0.000891023	1	0.0413643	0.999607	0.999607	0.40827	1	0.0413643
3	139083918	49204_18	0.333333	0.313433	0.323944	0.479452	0.433962	0.47619	0.000891275	1	0.0413643	0.999607	0.999607	0.40827	1	0.0413643
2	186500068	35004_7	0.181818	0.15	0.111111	0.6	0.787234	0.783333	0.000899881	1	0.041586	0.999607	0.999607	0.410458	1	0.041586
9	12699841	131525_30	0.325228	0.318471	0.353535	0.453933	0.437023	0.465455	0.000904947	1	0.0416429	0.999607	0.999607	0.41102	1	0.0416429
1	198043093	13799_120	0.414449	0.462312	0.484536	0.719723	0.669643	0.671088	0.000912631	1	0.0418116	0.999607	0.999607	0.412685	1	0.0418116
10	142367958	151219_130	0.62931	0.591054	0.603376	0.445	0.401709	0.454545	0.000918474	1	0.0418116	0.999607	0.999607	0.412685	1	0.0418116
10	65886874	145799_109	0.341379	0.354223	0.361564	0.533333	0.478803	0.496568	0.000920362	1	0.0418116	0.999607	0.999607	0.412685	1	0.0418116
5	220484904	91829_12	0.603865	0.637168	0.548193	0.87451	0.831897	0.882353	0.000924013	1	0.0418116	0.999607	0.999607	0.412685	1	0.0418116
1	254398174	18104_66	0.404255	0.504132	0.462121	0.736	0.705479	0.733766	0.000930469	1	0.041929	0.999607	0.999607	0.413844	1	0.041929
2	11934758	24027_28	0.354545	0.349315	0.368852	0.458333	0.431734	0.457692	0.000957881	1	0.0427141	0.999607	0.999607	0.421592	1	0.0427141
9	124917243	138437_92	0.395939	0.348214	0.464602	0.71875	0.692708	0.701613	0.00095942	1	0.0427141	0.999607	0.999607	0.421592	1	0.0427141
2	6634939	23420_78	0.423077	0.24	0.220339	0.913043	0.862069	0.857143	0.00095969	1	0.0427141	0.999607	0.999607	0.421592	1	0.0427141
6	156445491	102717_9	0.140845	0.202532	0.214815	0.430279	0.388278	0.422053	0.000975303	1	0.0432318	0.999607	0.999607	0.426702	1	0.0432318
3	126667258	48438_89	0.631579	0.654206	0.7	0.415205	0.463158	0.403614	0.0009867	1	0.0435592	0.999607	0.999607	0.429934	1	0.0435592
8	167570408	128873_7	0.405405	0.454545	0.444444	0.565217	0.591549	0.585366	0.00100342	1	0.0441179	0.999607	0.999607	0.435448	1	0.0441179
8	142739968	126469_32	0.456897	0.463087	0.508197	0.270588	0.226804	0.290698	0.00100969	1	0.0442147	0.999607	0.999607	0.436404	1	0.0442147
8	5857116	118040_99	0.851852	0.844262	0.830769	0.693642	0.702439	0.645	0.00101815	1	0.0442648	0.999607	0.999607	0.436898	1	0.0442648
6	141976276	101307_43	0.587963	0.646154	0.621951	0.409639	0.418367	0.456731	0.00101899	1	0.0442648	0.999607	0.999607	0.436898	1	0.0442648
8	162791133	128330_139	0.838983	0.846626	0.887931	0.636986	0.643216	0.693333	0.00103459	1	0.0446688	0.999607	0.999607	0.440886	1	0.0446688
9	13139511	131561_110	0.257895	0.215054	0.257576	0.474419	0.57085	0.565789	0.00103697	1	0.0446688	0.999607	0.999607	0.440886	1	0.0446688
8	99284776	123576_35	0.490566	0.508434	0.497253	0.564159	0.567568	0.550864	0.00104063	1	0.0446688	0.999607	0.999607	0.440886	1	0.0446688
3	35243984	42910_16	0.904762	0.978022	0.929825	0.648148	0.661765	0.566667	0.00104505	1	0.0446819	0.999607	0.999607	0.441015	1	0.0446819
3	19188259	41883_33	0.157895	0.186047	0.154412	0.296651	0.30531	0.269767	0.00105437	1	0.044904	0.999607	0.999607	0.443207	1	0.044904
3	222537590	56242_78	0.742138	0.676471	0.685315	0.454054	0.494253	0.425197	0.00105989	1	0.0449087	0.999607	0.999607	0.443254	1	0.0449087
1	40284579	3896_59	0.303665	0.271795	0.239819	0.485185	0.471429	0.534535	0.00106276	1	0.0449087	0.999607	0.999607	0.443254	1	0.0449087
8	88257037	122908_39	0.235294	0.226804	0.31875	0.543269	0.613821	0.630189	0.00106875	1	0.0449453	0.999607	0.999607	0.443615	1	0.0449453
6	7401189	92710_31	0.252525	0.237805	0.158879	0.656051	0.5625	0.55102	0.00107291	1	0.0449453	0.999607	0.999607	0.443615	1	0.0449453
1	2883493	225_59	0.5	0.532609	0.471545	0.348837	0.321429	0.341463	0.00107966	1	0.0449453	0.999607	0.999607	0.443615	1	0.0449453
2	27446251	25532_30	0.502825	0.510753	0.544828	0.633136	0.629808	0.646766	0.00108392	1	0.0449453	0.999607	0.999607	0.443615	1	0.0449453
3	130710497	48697_36	0.353474	0.333333	0.337621	0.635514	0.640719	0.545455	0.00108432	1	0.0449453	0.999607	0.999607	0.443615	1	0.0449453
6	166900492	103925_23	0.9625	0.888889	0.881119	0.628866	0.544643	0.525547	0.00109656	1	0.0451569	0.999607	0.999607	0.445703	1	0.0451569
7	144831340	113456_21	0.703448	0.839378	0.813665	0.407407	0.432927	0.438202	0.00109774	1	0.0451569	0.999607	0.999607	0.445703	1	0.0451569
6	134992370	100834_30	0.507109	0.502024	0.53125	0.70625	0.74359	0.670103	0.00110876	1	0.0454381	0.999607	0.999607	0.448479	1	0.0454381
7	151237892	114030_38	0.569853	0.576052	0.485185	0.305439	0.28	0.284698	0.0011185	1	0.0456651	0.999607	0.999607	0.450719	1	0.0456651
1	84282402	6938_14	0.23913	0.121212	0.24	0.663265	0.559322	0.635294	0.0011251	1	0.0457452	0.999607	0.999607	0.45151	1	0.0457452
5	184496425	88298_69	0.856	0.797101	0.808989	0.643478	0.593548	0.634021	0.00112889	1	0.0457452	0.999607	0.999607	0.45151	1	0.0457452
5	134818906	85237_79	0.591973	0.5	0.525952	0.315615	0.309227	0.3	0.00113734	1	0.0459097	0.999607	0.999607	0.453133	1	0.0459097
2	47891874	27028_74	0.641026	0.68306	0.670782	0.805195	0.794286	0.77533	0.0011414	1	0.0459097	0.999607	0.999607	0.453133	1	0.0459097
5	22402972	77943_50	0.617834	0.64	0.6	0.370833	0.363636	0.44186	0.00117375	1	0.0469178	0.999607	0.999607	0.463083	1	0.0469178
2	3370283	22929_53	0.510638	0.535088	0.513089	0.406015	0.423313	0.436782	0.0011751	1	0.0469178	0.999607	0.999607	0.463083	1	0.0469178
1	285705809	20654_45	0.46	0.445312	0.424528	0.21978	0.29	0.257426	0.00118063	1	0.0469655	0.999607	0.999607	0.463555	1	0.0469655
3	227751901	56761_134	0.376923	0.262774	0.308824	0.62585	0.60479	0.585366	0.00119122	1	0.04706	0.999607	0.999607	0.464487	1	0.04706
5	145590257	85816_44	0.694118	0.6375	0.670588	0.505495	0.529412	0.52439	0.00119465	1	0.04706	0.999607	0.999607	0.464487	1	0.04706
6	168505069	104137_68	0.62931	0.692308	0.536585	0.987654	0.989362	1	0.001196	1	0.04706	0.999607	0.999607	0.464487	1	0.04706
1	301735788	22027_17	0.483696	0.530612	0.509091	0.304762	0.360294	0.309859	0.00120886	1	0.0473941	0.999607	0.999607	0.467785	1	0.0473941
4	176257326	69352_76	0.84	0.770833	0.804878	0.583333	0.631579	0.6	0.00121426	1	0.0474349	0.999607	0.999607	0.468187	1	0.0474349
1	298426498	21669_121	0.271186	0.221198	0.222222	0.369295	0.386617	0.383838	0.00122245	1	0.0475837	0.999607	0.999607	0.469656	1	0.0475837
4	159866324	67999_86	0.285714	0.324528	0.297778	0.405099	0.399533	0.419718	0.00123885	1	0.0480017	0.999607	0.999607	0.473781	1	0.0480017
2	180797106	34620_35	0.136364	0.123711	0.0833333	0.47541	0.426471	0.358209	0.00124203	1	0.0480017	0.999607	0.999607	0.473781	1	0.0480017
1	249242779	17732_40	0.424242	0.529801	0.448399	0.740506	0.769231	0.726984	0.00125466	1	0.0483179	0.999607	0.999607	0.476902	1	0.0483179
9	68800888	134931_57	0.4375	0.428571	0.423077	0.504505	0.540541	0.535211	0.00126703	1	0.0484929	0.999607	0.999607	0.47863	1	0.0484929
5	7185183	76436_15	0.947712	0.922652	0.882979	0.609272	0.686813	0.685393	0.00126814	1	0.0484929	0.999607	0.999607	0.47863	1	0.0484929
1	199716094	13956_14	0.819277	0.792308	0.826667	0.7125	0.679245	0.679389	0.00129593	1	0.0493819	0.999607	0.999607	0.487404	1	0.0493819
1	8970056	1058_53	0.488746	0.57483	0.6	0.259259	0.234043	0.285185	0.00130998	1	0.0495704	0.999607	0.999607	0.489265	1	0.0495704
1	14702568	1601_32	0.913043	0.867403	0.914634	0.694836	0.748899	0.722222	0.00131001	1	0.0495704	0.999607	0.999607	0.489265	1	0.0495704
2	213304673	37396_58	0.152542	0.165289	0.118421	0.447761	0.607407	0.557971	0.00134241	1	0.0505941	0.999607	0.999607	0.499369	1	0.0505941
2	53791434	27404_58	0.5	0.512195	0.473373	0.733032	0.657658	0.686411	0.00134972	1	0.0505941	0.999607	0.999607	0.499369	1	0.0505941
6	93873003	97643_27	0.980198	0.929134	0.857143	0.543478	0.560748	0.625	0.00135278	1	0.0505941	0.999607	0.999607	0.499369	1	0.0505941
7	150907905	114003_31	0.465217	0.474138	0.477876	0.643885	0.719178	0.736111	0.0013557	1	0.0505941	0.999607	0.999607	0.499369	1	0.0505941
2	24296279	25266_130	0.727273	0.657143	0.666667	0.454212	0.486755	0.421429	0.0013687	1	0.0509045	0.999607	0.999607	0.502433	1	0.0509045
6	70205425	96118_6	0.450758	0.5	0.485294	0.659864	0.613924	0.631579	0.00138787	1	0.0511918	0.999607	0.999607	0.505269	1	0.0511918
7	19293190	106136_25	0.153005	0.166667	0.166667	0.609272	0.459627	0.494253	0.00139133	1	0.0511918	0.999607	0.999607	0.505269	1	0.0511918
3	1932728	40393_30	0.462687	0.424893	0.495495	0.634483	0.625	0.657303	0.00139321	1	0.0511918	0.999607	0.999607	0.505269	1	0.0511918
9	139303035	139523_18	0.264865	0.257282	0.232143	0.362637	0.402878	0.368056	0.00139528	1	0.0511918	0.999607	0.999607	0.505269	1	0.0511918
1	303996073	22233_96	0.402299	0.38	0.356322	0.523077	0.5	0.542857	0.00142537	1	0.0519627	0.999607	0.999607	0.512878	1	0.0519627
2	168529763	33892_90	0.800926	0.842105	0.805825	0.613043	0.554348	0.635452	0.00142586	1	0.0519627	0.999607	0.999607	0.512878	1	0.0519627
7	168261395	115848_20	0.388158	0.388889	0.388889	0.574803	0.67619	0.664452	0.00145578	1	0.0524495	0.999607	0.999607	0.517682	1	0.0524495
5	4412644	76066_61	0.140845	0.155556	0.189542	0.451613	0.364312	0.380952	0.00146074	1	0.0524495	0.999607	0.999607	0.517682	1	0.0524495
1	64451512	5690_37	0.421053	0.482759	0.481481	0.76699	0.73	0.674603	0.0014724	1	0.0524495	0.999607	0.999607	0.517682	1	0.0524495
7	5845996	105265_48	0.517073	0.516588	0.521531	0.568345	0.5625	0.550725	0.00147249	1	0.0524495	0.999607	0.999607	0.517682	1	0.0524495
6	87930947	97218_36	0.891892	0.894366	0.888889	0.727848	0.76087	0.687075	0.0014733	1	0.0524495	0.999607	0.999607	0.517682	1	0.0524495
6	135612731	100868_34	0.142157	0.202312	0.184685	0.453416	0.395498	0.373737	0.00147591	1	0.0524495	0.999607	0.999607	0.517682	1	0.0524495
3	184666156	52448_41	0.857143	0.952381	0.895349	0.540984	0.607143	0.636364	0.00148386	1	0.0524495	0.999607	0.999607	0.517682	1	0.0524495
1	15972681	1734_98	0.398058	0.380711	0.358289	0.567839	0.64532	0.665138	0.00148624	1	0.0524495	0.999607	0.999607	0.517682	1	0.0524495
2	179323255	34525_111	0.680702	0.652597	0.688525	0.471698	0.506427	0.42246	0.00148726	1	0.0524495	0.999607	0.999607	0.517682	1	0.0524495
5	88443393	82484_53	0.492857	0.47851	0.471947	0.418301	0.395833	0.413978	0.00148752	1	0.0524495	0.999607	0.999607	0.517682	1	0.0524495
1	200032919	13976_71	0.689769	0.628866	0.662021	0.435115	0.421233	0.489655	0.00149674	1	0.0525996	0.999607	0.999607	0.519163	1	0.0525996
4	12475909	58706_33	0.550279	0.529138	0.546624	0.381988	0.427692	0.428571	0.00150394	1	0.0525996	0.999607	0.999607	0.519163	1	0.0525996
2	11329193	23951_126	0.524528	0.534743	0.556364	0.402116	0.342105	0.391304	0.00151149	1	0.0525996	0.999607	0.999607	0.519163	1	0.0525996
6	112913320	99073_53	0.616766	0.584699	0.689873	0.339181	0.32	0.243697	0.0015116	1	0.0525996	0.999607	0.999607	0.519163	1	0.0525996
5	5229504	76206_27	0.511299	0.510471	0.510769	0.623574	0.585831	0.592476	0.00151844	1	0.0525996	0.999607	0.999607	0.519163	1	0.0525996
9	145725456	140139_34	0.447917	0.447368	0.439791	0.411215	0.410853	0.398438	0.00152083	1	0.0525996	0.999607	0.999607	0.519163	1	0.0525996
1	210347033	14785_91	0.369565	0.362069	0.461538	0.652174	0.716418	0.679612	0.00152865	1	0.0527019	0.999607	0.999607	0.520173	1	0.0527019
7	166918102	115671_36	0.556522	0.590164	0.601399	0.263158	0.164179	0.305556	0.001538	1	0.0528133	0.999607	0.999607	0.521273	1	0.0528133
2	42351494	26660_46	0.577778	0.555118	0.54955	0.488889	0.491639	0.47678	0.0015416	1	0.0528133	0.999607	0.999607	0.521273	1	0.0528133
5	207085309	90078_42	0.353933	0.275676	0.296651	0.515021	0.508091	0.483553	0.00156196	1	0.0533423	0.999607	0.999607	0.526494	1	0.0533423
4	189147942	70619_39	0.464286	0.511111	0.470588	0.342105	0.294118	0.333333	0.00158225	1	0.0538658	0.999607	0.999607	0.531661	1	0.0538658
1	203319280	14231_57	0.509804	0.547619	0.608696	0.257485	0.322404	0.251572	0.00161893	1	0.0547251	0.999607	0.999607	0.540143	1	0.0547251
1	166810824	11843_28	0.497126	0.504608	0.554645	0.355872	0.356364	0.311419	0.00161995	1	0.0547251	0.999607	0.999607	0.540143	1	0.0547251
9	150503134	140637_40	0.433735	0.430556	0.411215	0.262411	0.281915	0.208791	0.00162274	1	0.0547251	0.999607	0.999607	0.540143	1	0.0547251
6	121219616	99674_71	0.294393	0.336406	0.362069	0.490826	0.482072	0.477193	0.00162995	1	0.0547251	0.999607	0.999607	0.540143	1	0.0547251
1	271949115	19456_69	0.954887	0.950311	0.923077	0.774775	0.689076	0.747573	0.00163268	1	0.0547251	0.999607	0.999607	0.540143	1	0.0547251
3	208687383	54797_64	0.493333	0.663462	0.594059	0.201681	0.221311	0.183333	0.00165636	1	0.0553479	0.999607	0.999607	0.54629	1	0.0553479
3	393611	40158_134	0.349036	0.31015	0.335878	0.440252	0.429952	0.462617	0.0016629	1	0.0553959	0.999607	0.999607	0.546763	1	0.0553959
9	31930030	132961_11	0.251908	0.185606	0.273973	0.528736	0.542857	0.462069	0.00166802	1	0.0553966	0.999607	0.999607	0.54677	1	0.0553966
6	60494701	95429_9	0.204545	0.229167	0.288889	0.43662	0.425532	0.454545	0.00169685	1	0.0557892	0.999607	0.999607	0.550645	1	0.0557892
10	25583134	143386_19	0.453125	0.481481	0.514493	0.79845	0.70303	0.719745	0.00169705	1	0.0557892	0.999607	0.999607	0.550645	1	0.0557892
2	9733815	23748_96	0.797101	0.803922	0.822785	0.684492	0.617143	0.652174	0.0016971	1	0.0557892	0.999607	0.999607	0.550645	1	0.0557892
2	196156894	35815_23	0.221429	0.206107	0.254098	0.37931	0.34127	0.365132	0.00170039	1	0.0557892	0.999607	0.999607	0.550645	1	0.0557892
1	291515656	21083_60	0.264228	0.363636	0.296804	0.54321	0.52349	0.563758	0.00171455	1	0.0559864	0.999607	0.999607	0.552592	1	0.0559864
8	123106469	125106_15	0.541985	0.634831	0.561644	0.335443	0.27957	0.240909	0.00171671	1	0.0559864	0.999607	0.999607	0.552592	1	0.0559864
7	159185082	114835_47	0.34104	0.331776	0.38125	0.460432	0.478723	0.473016	0.00177318	1	0.0572986	0.999607	0.999607	0.565543	1	0.0572986
3	218418614	55799_65	0.203883	0.237705	0.210526	0.767241	0.560606	0.669231	0.00177688	1	0.0572986	0.999607	0.999607	0.565543	1	0.0572986
6	88959299	97294_6	0.389655	0.413793	0.4	0.581633	0.685976	0.668731	0.00178446	1	0.0572986	0.999607	0.999607	0.565543	1	0.0572986
1	57677388	5243_11	0.1	0.205882	0.0909091	0.84375	0.6	0.714286	0.00179227	1	0.0572986	0.999607	0.999607	0.565543	1	0.0572986
5	218867674	91554_9	0.645161	0.69697	0.703704	0.333333	0.35	0.45098	0.00179277	1	0.0572986	0.999607	0.999607	0.565543	1	0.0572986
5	214481161	91005_82	0.382075	0.417508	0.369748	0.196262	0.196491	0.25283	0.0017935	1	0.0572986	0.999607	0.999607	0.565543	1	0.0572986
5	24685161	78148_95	0.935897	0.913462	0.824324	0.573333	0.473684	0.573333	0.00179824	1	0.0572986	0.999607	0.999607	0.565543	1	0.0572986
1	40783500	3940_6	0.345	0.366071	0.339713	0.25641	0.236559	0.271523	0.00179915	1	0.0572986	0.999607	0.999607	0.565543	1	0.0572986
10	23681394	143270_64	0.271028	0.220588	0.185185	0.540741	0.447761	0.496296	0.00182096	1	0.0575456	0.999607	0.999607	0.567981	1	0.0575456
7	129504477	112319_10	0.385366	0.342222	0.247423	0.672414	0.619469	0.643154	0.00182241	1	0.0575456	0.999607	0.999607	0.567981	1	0.0575456
10	4656803	142226_12	0.444444	0.309524	0.529412	0.970149	0.916667	0.893939	0.00182281	1	0.0575456	0.999607	0.999607	0.567981	1	0.0575456
2	187740188	35082_32	0.243523	0.291188	0.315271	0.125628	0.107759	0.12987	0.0018466	1	0.0580189	0.999607	0.999607	0.572653	1	0.0580189
7	167825766	115806_54	0.175676	0.204301	0.197368	0.537313	0.696203	0.534247	0.00184848	1	0.0580189	0.999607	0.999607	0.572653	1	0.0580189
9	35625582	133188_22	0.849673	0.850515	0.835443	0.451807	0.547945	0.596774	0.00186958	1	0.0585118	0.999607	0.999607	0.577518	1	0.0585118
4	37688197	60426_6	0.380952	0.489796	0.44186	0.689655	0.730769	0.777778	0.00188269	1	0.05872	0.999607	0.999607	0.579572	1	0.05872
2	5797463	23293_69	0.815385	0.796875	0.679245	0.446809	0.360825	0.360465	0.00188704	1	0.05872	0.999607	0.999607	0.579572	1	0.05872
8	169630303	129125_22	0.329114	0.327103	0.325581	0.47012	0.459091	0.415686	0.00190052	1	0.0589704	0.999607	0.999607	0.582044	1	0.0589704
5	6422016	76337_101	0.633745	0.621302	0.665399	0.464396	0.506887	0.512465	0.00191764	1	0.0592678	0.999607	0.999607	0.584979	1	0.0592678
1	38695942	3765_17	0.0777778	0.107143	0.108911	0.5	0.361702	0.385714	0.00192136	1	0.0592678	0.999607	0.999607	0.584979	1	0.0592678
8	19586230	119089_89	0.30303	0.117647	0.309091	0.719101	0.719298	0.68254	0.00192648	1	0.0592678	0.999607	0.999607	0.584979	1	0.0592678
5	93958781	82864_21	0.342205	0.288026	0.307692	0.182156	0.191126	0.157509	0.00193544	1	0.0593542	0.999607	0.999607	0.585833	1	0.0593542
9	19935997	132047_48	0.685393	0.681416	0.732759	0.935065	0.875	0.869318	0.00194022	1	0.0593542	0.999607	0.999607	0.585833	1	0.0593542
10	112242722	148749_12	0.875	0.956522	0.788462	0.427273	0.486486	0.516234	0.00197564	1	0.0601921	0.999607	0.999607	0.594102	1	0.0601921
1	72380557	6217_87	0.459227	0.467391	0.447826	0.637681	0.57554	0.588235	0.00197869	1	0.0601921	0.999607	0.999607	0.594102	1	0.0601921
6	167625691	103999_51	0.585987	0.608696	0.573529	0.678261	0.663934	0.666667	0.00200612	1	0.0607167	0.999607	0.999607	0.59928	1	0.0607167
8	3529838	117864_28	0.935484	0.87931	0.958333	0.707317	0.630769	0.605263	0.0020119	1	0.0607167	0.999607	0.999607	0.59928	1	0.0607167
8	151892944	127272_91	0.671756	0.736842	0.645161	0.92	0.877301	0.898204	0.00201796	1	0.0607167	0.999607	0.999607	0.59928	1	0.0607167
8	147225815	126852_33	0.480851	0.491582	0.52193	0.710843	0.637306	0.696203	0.0020183	1	0.0607167	0.999607	0.999607	0.59928	1	0.0607167
10	115244246	148930_78	0.75	0.809524	0.711712	0.975207	0.953216	0.986755	0.00204699	1	0.0614096	0.999607	0.999607	0.606119	1	0.0614096
1	27995234	2912_43	0.811966	0.842105	0.752381	0.566434	0.605714	0.605839	0.00206234	1	0.0615991	0.999607	0.999607	0.607989	1	0.0615991
5	47755366	79795_125	0.742537	0.741627	0.700893	0.84	0.869347	0.886139	0.00206866	1	0.0615991	0.999607	0.999607	0.607989	1	0.0615991
8	132871668	125696_80	0.406863	0.377049	0.41784	0.505576	0.54698	0.549839	0.00207032	1	0.0615991	0.999607	0.999607	0.607989	1	0.0615991
5	211939109	90674_61	0.5	0.470588	0.455696	0.622754	0.609375	0.58	0.00208706	1	0.0618358	0.999607	0.999607	0.610326	1	0.0618358
4	23798027	59485_95	0.909091	0.92517	0.913043	0.759358	0.698198	0.776042	0.00208966	1	0.0618358	0.999607	0.999607	0.610326	1	0.0618358
4	7214093	58209_41	0.534743	0.464072	0.5	0.322222	0.357558	0.327206	0.00211526	1	0.0623494	0.999607	0.999607	0.615395	1	0.0623494
1	292037575	21140_43	0.434307	0.476684	0.440729	0.540441	0.547753	0.552198	0.00212016	1	0.0623494	0.999607	0.999607	0.615395	1	0.0623494
4	181349755	69856_11	0.444444	0.4	0.443038	0.555556	0.581897	0.542969	0.00212424	1	0.0623494	0.999607	0.999607	0.615395	1	0.0623494
1	214648261	15106_86	0.19469	0.222222	0.198276	0.44	0.350318	0.410156	0.0021559	1	0.0630546	0.999607	0.999607	0.622356	1	0.0630546
4	221141546	73170_104	0.414773	0.419355	0.417431	0.506494	0.515358	0.556634	0.00215988	1	0.0630546	0.999607	0.999607	0.622356	1	0.0630546
3	4273602	40700_66	0.410811	0.318966	0.354167	0.597458	0.709251	0.657895	0.00219414	1	0.0638831	0.999607	0.999607	0.630533	1	0.0638831
2	29366475	25741_23	0.737113	0.707317	0.719178	0.859375	0.93578	0.87963	0.00222522	1	0.0646146	0.999607	0.999607	0.637753	1	0.0646146
1	83411810	6876_125	0.313653	0.329932	0.316151	0.521173	0.445521	0.469816	0.00225183	1	0.0652131	0.999607	0.999607	0.64366	1	0.0652131
2	200401513	36177_28	0.250896	0.272727	0.304833	0.154206	0.159836	0.127193	0.00227567	1	0.0652773	0.999607	0.999607	0.644294	1	0.0652773
1	57397149	5223_134	0.688889	0.619048	0.626168	0.424107	0.471774	0.399281	0.0022774	1	0.0652773	0.999607	0.999607	0.644294	1	0.0652773
4	45457710	60978_21	0.44186	0.548387	0.444444	0.911765	0.807018	0.977273	0.00228587	1	0.0652773	0.999607	0.999607	0.644294	1	0.0652773
2	10111982	23767_9	0.713115	0.680374	0.70726	0.608889	0.612013	0.579392	0.00229171	1	0.0652773	0.999607	0.999607	0.644294	1	0.0652773
5	213918651	90919_25	0.796296	0.72	0.808511	0.978723	0.985075	0.958763	0.00229208	1	0.0652773	0.999607	0.999607	0.644294	1	0.0652773
1	32070717	3227_116	0.313187	0.366743	0.337989	0.220264	0.236735	0.219731	0.00229642	1	0.0652773	0.999607	0.999607	0.644294	1	0.0652773
3	207540072	54637_58	0.566038	0.572727	0.5625	0.495652	0.487603	0.455357	0.0023018	1	0.0652773	0.999607	0.999607	0.644294	1	0.0652773
1	41831748	4005_114	0.506726	0.49115	0.536842	0.600601	0.613158	0.616541	0.00230214	1	0.0652773	0.999607	0.999607	0.644294	1	0.0652773
7	147854401	113695_42	0.45082	0.464646	0.43346	0.511848	0.515556	0.510549	0.00232688	1	0.0658071	0.999607	0.999607	0.649523	1	0.0658071
8	170354653	129208_137	0.361702	0.306122	0.372093	0.566929	0.53211	0.504	0.00237581	1	0.0666687	0.999607	0.999607	0.658027	1	0.0666687
5	163823383	86813_29	0.193182	0.105263	0.247619	0.565789	0.488372	0.608247	0.00237775	1	0.0666687	0.999607	0.999607	0.658027	1	0.0666687
1	19961234	2158_110	0.529412	0.5	0.44	0.297297	0.310345	0.3125	0.00237936	1	0.0666687	0.999607	0.999607	0.658027	1	0.0666687
3	205434034	54465_54	0.425837	0.43609	0.407583	0.534591	0.497253	0.517857	0.0023819	1	0.0666687	0.999607	0.999607	0.658027	1	0.0666687
9	117164724	137868_29	0.582418	0.576923	0.479263	0.803922	0.807971	0.765854	0.00240814	1	0.0672299	0.999607	0.999607	0.663566	1	0.0672299
6	141553476	101274_63	0.731707	0.731343	0.75	0.55814	0.494118	0.586957	0.00243952	1	0.0679312	0.999607	0.999607	0.670488	1	0.0679312
1	191272186	13376_62	0.604167	0.55	0.586667	0.6875	0.716216	0.703297	0.00246381	1	0.0683098	0.999607	0.999607	0.674225	1	0.0683098
3	25514749	42260_38	0.311688	0.26506	0.300926	0.45	0.404984	0.417989	0.00246879	1	0.0683098	0.999607	0.999607	0.674225	1	0.0683098
2	1809916	22687_68	0.322581	0.313725	0.314815	0.37931	0.421053	0.408451	0.00247199	1	0.0683098	0.999607	0.999607	0.674225	1	0.0683098
1	25715338	2660_56	0.4375	0.411765	0.40625	0.282178	0.301158	0.236434	0.00249832	1	0.0688622	0.999607	0.999607	0.679677	1	0.0688622
10	115194687	148923_110	0.682927	0.79661	0.6	0.265625	0.325301	0.268817	0.00250468	1	0.0688627	0.999607	0.999607	0.679682	1	0.0688627
9	27022079	132637_107	0.535714	0.653061	0.571429	0.885496	0.818681	0.875706	0.00251606	1	0.0690009	0.999607	0.999607	0.681046	1	0.0690009
3	215216863	55459_51	0.524138	0.463918	0.518272	0.230769	0.263158	0.326241	0.0025323	1	0.0691148	0.999607	0.999607	0.682171	1	0.0691148
3	43450313	43363_71	0.480315	0.493274	0.470588	0.613497	0.639752	0.695187	0.00253294	1	0.0691148	0.999607	0.999607	0.682171	1	0.0691148
8	164232540	128451_125	0.9	0.908046	0.846154	0.747423	0.731818	0.703057	0.00253958	1	0.0691223	0.999607	0.999607	0.682244	1	0.0691223
6	108200183	98692_54	0.614679	0.609195	0.639831	0.713514	0.688172	0.702128	0.00258047	1	0.0700597	0.999607	0.999607	0.691497	1	0.0700597
5	63483695	80818_28	0.553763	0.57	0.538462	0.471519	0.491979	0.480556	0.00258768	1	0.0700803	0.999607	0.999607	0.691699	1	0.0700803
5	145758661	85828_26	0.774194	0.711111	0.75	0.606061	0.617347	0.625731	0.00259482	1	0.0700989	0.999607	0.999607	0.691884	1	0.0700989
8	170136848	129186_84	0.787879	0.758824	0.75	0.540084	0.604895	0.618012	0.00262433	1	0.0707201	0.999607	0.999607	0.698015	1	0.0707201
8	685706	117651_126	0.254237	0.222222	0.0980392	0.648148	0.528302	0.576923	0.00263872	1	0.070932	0.999607	0.999607	0.700107	1	0.070932
7	179079823	117249_113	0.604651	0.627273	0.488372	0.222222	0.290076	0.205357	0.00264712	1	0.070982	0.999607	0.999607	0.700599	1	0.070982
5	189152125	88639_46	0.610778	0.647727	0.607955	0.372294	0.452381	0.452206	0.0026658	1	0.0711907	0.999607	0.999607	0.70266	1	0.0711907
7	172170266	116292_37	0.937107	0.886486	0.915789	0.736	0.730496	0.650685	0.00266801	1	0.0711907	0.999607	0.999607	0.70266	1	0.0711907
7	171320917	116162_6	0.372685	0.37123	0.404651	0.518072	0.509537	0.472684	0.00268784	1	0.071289	0.999607	0.999607	0.70363	1	0.071289
1	9402805	1117_101	0.515901	0.538874	0.486842	0.614786	0.614583	0.61194	0.00269489	1	0.071289	0.999607	0.999607	0.70363	1	0.071289
5	222527074	92177_93	0.560606	0.446602	0.504	0.741935	0.715686	0.764151	0.00269685	1	0.071289	0.999607	0.999607	0.70363	1	0.071289
4	41057450	60671_133	0.178082	0.176471	0.119048	0.342105	0.354839	0.296875	0.00270102	1	0.071289	0.999607	0.999607	0.70363	1	0.071289
1	10988731	1240_107	0.943662	0.969697	0.897959	0.627451	0.710526	0.571429	0.00272425	1	0.071289	0.999607	0.999607	0.70363	1	0.071289
2	64311612	27926_8	0.557078	0.495575	0.488987	0.321951	0.22314	0.283217	0.00272472	1	0.071289	0.999607	0.999607	0.70363	1	0.071289
5	18853341	77655_107	0.615385	0.634328	0.582524	0.72	0.766917	0.756098	0.00272822	1	0.071289	0.999607	0.999607	0.70363	1	0.071289
1	258946160	18481_19	0.599222	0.66787	0.61991	0.493103	0.498701	0.485333	0.00272951	1	0.071289	0.999607	0.999607	0.70363	1	0.071289
5	82971223	82178_16	0.610169	0.603053	0.575758	0.521452	0.530151	0.523121	0.00273078	1	0.071289	0.999607	0.999607	0.70363	1	0.071289
1	178999885	12629_17	0.65812	0.607143	0.570881	0.295918	0.377682	0.391111	0.00275447	1	0.0717351	0.999607	0.999607	0.708033	1	0.0717351
8	72396376	122035_60	0.530864	0.483871	0.472222	0.377551	0.369231	0.381356	0.00281904	1	0.0732412	0.999607	0.999607	0.722898	1	0.0732412
1	214384756	15078_85	0.44289	0.420455	0.430493	0.66	0.633028	0.565476	0.00285102	1	0.0736876	0.999607	0.999607	0.727304	1	0.0736876
6	98286645	97991_16	0.480726	0.50361	0.529279	0.403922	0.410494	0.416168	0.00285245	1	0.0736876	0.999607	0.999607	0.727304	1	0.0736876
1	230727396	16397_94	0.217391	0.177215	0.22807	0.424242	0.566667	0.491525	0.00285658	1	0.0736876	0.999607	0.999607	0.727304	1	0.0736876
2	194020239	35605_128	0.553719	0.532	0.593361	0.326633	0.408377	0.341121	0.00289447	1	0.074488	0.999607	0.999607	0.735204	1	0.074488
7	162879438	115247_117	0.423773	0.424658	0.465608	0.340102	0.337398	0.352632	0.00290242	1	0.0745159	0.999607	0.999607	0.73548	1	0.0745159
3	16527002	41702_16	0.49004	0.510949	0.438298	0.640693	0.61512	0.627273	0.00291933	1	0.074619	0.999607	0.999607	0.736497	1	0.074619
1	243530898	17304_16	0.149701	0.0769231	0.134715	0.464115	0.362205	0.352459	0.00292017	1	0.074619	0.999607	0.999607	0.736497	1	0.074619
5	43367510	79479_140	0.424528	0.442379	0.44358	0.506667	0.501355	0.483483	0.00294901	1	0.0751789	0.999607	0.999607	0.742024	1	0.0751789
3	179103756	52007_80	0.514768	0.548507	0.536	0.472727	0.459302	0.461039	0.00303159	1	0.0770525	0.999607	0.999607	0.760516	1	0.0770525
10	143749881	151421_92	0.464789	0.484211	0.432432	0.235294	0.173913	0.285714	0.00303684	1	0.0770525	0.999607	0.999607	0.760516	1	0.0770525
9	16234563	131786_67	0.454148	0.486381	0.511521	0.357759	0.376543	0.340278	0.00304379	1	0.0770525	0.999607	0.999607	0.760516	1	0.0770525
5	222622221	92190_53	0.54491	0.572115	0.586854	0.487685	0.491304	0.487903	0.00305901	1	0.0772577	0.999607	0.999607	0.762542	1	0.0772577
7	17225464	106007_113	0.314286	0.292683	0.294643	0.362745	0.351064	0.375	0.00307706	1	0.0775334	0.999607	0.999607	0.765262	1	0.0775334
5	76532232	81708_7	0.168421	0.091954	0.182692	0.333333	0.40625	0.378378	0.00310354	1	0.0780195	0.999607	0.999607	0.770061	1	0.0780195
1	242988083	17252_23	0.514403	0.546512	0.516981	0.376518	0.339623	0.412879	0.00313103	1	0.0784813	0.999607	0.999607	0.774619	1	0.0784813
10	6630389	142410_8	0.34	0.243902	0.134615	0.708861	0.610169	0.655172	0.00313636	1	0.0784813	0.999607	0.999607	0.774619	1	0.0784813
6	131352129	100509_26	0.943396	0.87156	0.868852	0.613497	0.695312	0.690377	0.00317751	1	0.079018	0.999607	0.999607	0.779916	1	0.079018
10	146241384	151732_17	0.562963	0.507692	0.624277	0.253333	0.311475	0.336735	0.00318083	1	0.079018	0.999607	0.999607	0.779916	1	0.079018
5	205031958	89886_18	0.431818	0.407407	0.491667	0.232143	0.278571	0.210526	0.00318125	1	0.079018	0.999607	0.999607	0.779916	1	0.079018
5	191621780	88803_33	0.483607	0.467836	0.4375	0.589474	0.555556	0.564815	0.00318691	1	0.079018	0.999607	0.999607	0.779916	1	0.079018
4	16066043	58978_113	0.57277	0.621818	0.556604	0.742857	0.714286	0.71134	0.00321976	1	0.0795185	0.999607	0.999607	0.784856	1	0.0795185
9	98966886	136559_9	0.531429	0.495614	0.509009	0.385714	0.309645	0.365979	0.00322277	1	0.0795185	0.999607	0.999607	0.784856	1	0.0795185
8	179084978	130365_14	0.274809	0.196629	0.187845	0.38587	0.422907	0.420561	0.00322907	1	0.0795185	0.999607	0.999607	0.784856	1	0.0795185
7	21140577	106251_65	0.857143	0.850394	0.892857	0.73913	0.745614	0.778243	0.00326963	1	0.0803353	0.999607	0.999607	0.792917	1	0.0803353
9	4690225	130877_132	0.371571	0.437071	0.458791	0.58589	0.585648	0.606205	0.00328214	1	0.0803765	0.999607	0.999607	0.793324	1	0.0803765
5	184660170	88303_95	0.176101	0.1	0.155844	0.464481	0.366279	0.510753	0.00328611	1	0.0803765	0.999607	0.999607	0.793324	1	0.0803765
6	167999875	104040_68	0.698962	0.728395	0.661017	0.418239	0.513253	0.495913	0.00329718	1	0.0803791	0.999607	0.999607	0.79335	1	0.0803791
1	288626312	20882_94	0.575758	0.666667	0.580645	0.872727	0.822034	0.804348	0.00330102	1	0.0803791	0.999607	0.999607	0.79335	1	0.0803791
3	34262530	42883_73	0.588235	0.571429	0.557377	0.469388	0.4	0.435714	0.00331861	1	0.0806267	0.999607	0.999607	0.795794	1	0.0806267
5	25111724	78171_58	0.494505	0.484211	0.485714	0.557018	0.531915	0.562771	0.00335924	1	0.0814316	0.999607	0.999607	0.803739	1	0.0814316
4	245094384	75205_32	0.558559	0.621302	0.556452	0.712	0.746032	0.761905	0.00337848	1	0.081615	0.999607	0.999607	0.805549	1	0.081615
5	193691028	88968_101	0.193333	0.115385	0.225989	0.520202	0.434286	0.422111	0.00338184	1	0.081615	0.999607	0.999607	0.805549	1	0.081615
1	3146277	275_16	0.970149	0.936709	0.9375	0.65625	0.761194	0.756757	0.00342891	1	0.0820435	0.999607	0.999607	0.809777	1	0.0820435
1	61232925	5467_70	0.597938	0.592357	0.552239	0.48927	0.494949	0.485714	0.00343015	1	0.0820435	0.999607	0.999607	0.809777	1	0.0820435
4	190183043	70758_117	0.706897	0.756098	0.662162	0.388889	0.165414	0.217949	0.00343751	1	0.0820435	0.999607	0.999607	0.809777	1	0.0820435
1	281796850	20317_44	0.189024	0.118421	0.183206	0.490826	0.429907	0.365079	0.00345039	1	0.0820435	0.999607	0.999607	0.809777	1	0.0820435
1	295591441	21415_88	0.428571	0.457895	0.441176	0.507508	0.512472	0.494444	0.00345353	1	0.0820435	0.999607	0.999607	0.809777	1	0.0820435
6	132054176	100566_7	0.07173	0.0835821	0.0902256	0.382353	0.266094	0.405797	0.00345703	1	0.0820435	0.999607	0.999607	0.809777	1	0.0820435
4	6173052	58107_55	0.798851	0.814286	0.805	0.434066	0.551402	0.583784	0.00345897	1	0.0820435	0.999607	0.999607	0.809777	1	0.0820435
5	202977353	89685_44	0.527132	0.511952	0.495074	0.40081	0.381988	0.431746	0.00346003	1	0.0820435	0.999607	0.999607	0.809777	1	0.0820435
2	16311234	24466_33	0.586667	0.568345	0.596774	0.496774	0.522581	0.488889	0.00348983	1	0.0825698	0.999607	0.999607	0.814973	1	0.0825698
2	203567945	36498_18	0.491525	0.507837	0.518395	0.626543	0.584699	0.6375	0.00350707	1	0.0826567	0.999607	0.999607	0.81583	1	0.0826567
7	112910091	111178_110	0.391304	0.431579	0.405172	0.490741	0.53169	0.522807	0.00351638	1	0.0826567	0.999607	0.999607	0.81583	1	0.0826567
6	151823653	102221_88	0.545894	0.442029	0.515556	0.696133	0.701149	0.683983	0.00351978	1	0.0826567	0.999607	0.999607	0.81583	1	0.0826567
3	178110720	51891_45	0.301471	0.350282	0.322485	0.444126	0.419204	0.417234	0.00352395	1	0.0826567	0.999607	0.999607	0.81583	1	0.0826567
5	170742694	87267_15	0.109589	0.120482	0.1125	0.368421	0.285714	0.266667	0.00357107	1	0.0835816	0.999607	0.999607	0.824959	1	0.0835816
7	152305492	114112_14	0.467085	0.464126	0.488889	0.527197	0.534722	0.520492	0.00358541	1	0.0837367	0.999607	0.999607	0.82649	1	0.0837367
7	151519738	114056_18	0.463768	0.445652	0.414894	0.557143	0.543103	0.528037	0.00361076	1	0.0841477	0.999607	0.999607	0.830546	1	0.0841477
3	216474408	55599_110	0.266667	0.293286	0.271255	0.502222	0.510204	0.412245	0.00366832	1	0.0853062	0.999607	0.999607	0.841981	1	0.0853062
7	140789999	113188_63	0.442446	0.505464	0.490323	0.303965	0.352518	0.342205	0.00367639	1	0.0853111	0.999607	0.999607	0.842029	1	0.0853111
5	75377030	81633_19	0.534562	0.544643	0.561798	0.476027	0.470752	0.495298	0.00369334	1	0.0854594	0.999607	0.999607	0.843493	1	0.0854594
6	87901528	97216_50	0.896296	0.913386	0.957627	0.765432	0.730061	0.671569	0.00369852	1	0.0854594	0.999607	0.999607	0.843493	1	0.0854594
4	134778758	66525_33	0.583333	0.642534	0.602362	0.737805	0.733668	0.710407	0.00372124	1	0.0858019	0.999607	0.999607	0.846873	1	0.0858019
3	217082478	55649_55	0.613811	0.620309	0.64752	0.48366	0.535398	0.476303	0.00375688	1	0.0864401	0.999607	0.999607	0.853173	1	0.0864401
4	139415140	66734_130	0.278481	0.252747	0.288991	0.164835	0.107843	0.161017	0.00377715	1	0.0867226	0.999607	0.999607	0.855961	1	0.0867226
1	220827085	15610_103	0.645251	0.695755	0.687332	0.444444	0.537559	0.473945	0.0037961	1	0.0867643	0.999607	0.999607	0.856372	1	0.0867643
6	152047624	102260_128	0.904762	0.956204	0.931034	0.6875	0.711712	0.572917	0.00380773	1	0.0867643	0.999607	0.999607	0.856372	1	0.0867643
3	117395032	47970_47	0.891213	0.820598	0.834821	0.670391	0.713675	0.652361	0.00381651	1	0.0867643	0.999607	0.999607	0.856372	1	0.0867643
3	60728781	44327_31	0.422481	0.418367	0.381944	0.559006	0.513812	0.512195	0.00381834	1	0.0867643	0.999607	0.999607	0.856372	1	0.0867643
3	134639079	48918_52	0.984127	0.984252	1	0.244094	0.254237	0.564767	0.00381891	1	0.0867643	0.999607	0.999607	0.856372	1	0.0867643
2	217788425	37854_33	0.577287	0.594005	0.566225	0.45	0.47619	0.40411	0.0038429	1	0.0871272	0.999607	0.999607	0.859954	1	0.0871272
8	58850295	121215_45	0.470588	0.62963	0.526316	0.272727	0.256098	0.244898	0.0038553	1	0.0871315	0.999607	0.999607	0.859997	1	0.0871315
8	154313808	127487_18	0.985816	0.978102	0.96063	0.729032	0.835749	0.7875	0.00385914	1	0.0871315	0.999607	0.999607	0.859997	1	0.0871315
5	57332020	80409_68	0.401709	0.423611	0.430657	0.487179	0.477778	0.505376	0.00387081	1	0.0872136	0.999607	0.999607	0.860807	1	0.0872136
4	241595535	74759_43	0.508621	0.503106	0.525974	0.697297	0.675393	0.616379	0.00391155	1	0.0879491	0.999607	0.999607	0.868066	1	0.0879491
1	300980290	21946_26	0.882353	0.872611	0.927632	0.743902	0.718085	0.653846	0.0039747	1	0.0891844	0.999607	0.999607	0.88026	1	0.0891844
8	178375929	130266_72	0.309392	0.290816	0.369565	0.5	0.531073	0.595092	0.00398341	1	0.0891955	0.999607	0.999607	0.880368	1	0.0891955
3	157894977	50352_107	0.660194	0.676301	0.633758	0.728571	0.730337	0.736264	0.00402303	1	0.0895407	0.999607	0.999607	0.883776	1	0.0895407
2	57729458	27593_71	0.401575	0.423358	0.377953	0.280576	0.251429	0.305882	0.00402583	1	0.0895407	0.999607	0.999607	0.883776	1	0.0895407
6	160259728	103150_68	0.57513	0.625	0.585366	0.48	0.470588	0.505682	0.00402632	1	0.0895407	0.999607	0.999607	0.883776	1	0.0895407
7	124627022	111930_63	0.458333	0.509524	0.606557	0.779006	0.795833	0.779904	0.00403423	1	0.0895407	0.999607	0.999607	0.883776	1	0.0895407
5	198937416	89407_21	0.635036	0.59633	0.656716	0.463576	0.492401	0.413043	0.00404005	1	0.0895407	0.999607	0.999607	0.883776	1	0.0895407
3	14131452	41562_11	0.3	0.173913	0.416667	0.785714	0.698413	0.731707	0.00406755	1	0.0899666	0.999607	0.999607	0.887979	1	0.0899666
7	19183942	106129_9	0.454545	0.463087	0.45082	0.52381	0.5	0.533784	0.00409097	1	0.090122	0.999607	0.999607	0.889514	1	0.090122
1	15761470	1722_76	0.759036	0.54902	0.714286	0.244186	0.211009	0.313559	0.00409244	1	0.090122	0.999607	0.999607	0.889514	1	0.090122
1	208983192	14665_53	0.526316	0.538462	0.551471	0.60804	0.637931	0.602871	0.00410612	1	0.090122	0.999607	0.999607	0.889514	1	0.090122
8	66858084	121698_10	0.55	0.5	0.538462	0.344262	0.318182	0.223684	0.00410777	1	0.090122	0.999607	0.999607	0.889514	1	0.090122
3	152750239	50023_11	0.674699	0.601093	0.628141	0.80303	0.761905	0.775641	0.00412408	1	0.0902974	0.999607	0.999607	0.891245	1	0.0902974
6	168822737	104186_23	0.246753	0.31875	0.257778	0.417808	0.481159	0.491018	0.00414569	1	0.0905878	0.999607	0.999607	0.894111	1	0.0905878
2	65460616	27979_47	0.5	0.515254	0.521739	0.57561	0.59375	0.562814	0.00415788	1	0.0906718	0.999607	0.999607	0.89494	1	0.0906718
7	153943062	114309_16	0.153846	0.146341	0.22	0.324324	0.307692	0.346939	0.0041878	1	0.0911249	0.999607	0.999607	0.899413	1	0.0911249
8	35006823	120051_63	0.219895	0.214286	0.248963	0.432039	0.372385	0.485714	0.004198	1	0.0911249	0.999607	0.999607	0.899413	1	0.0911249
10	131305505	150203_122	0.614815	0.652482	0.639456	0.808511	0.736842	0.795455	0.00420815	1	0.0911249	0.999607	0.999607	0.899413	1	0.0911249
2	212462995	37318_37	0.902439	0.945455	0.869048	0.571429	0.592105	0.708333	0.00421222	1	0.0911249	0.999607	0.999607	0.899413	1	0.0911249
6	72800965	96300_7	0.257143	0.28125	0.137931	0.673913	0.606061	0.516129	0.0042212	1	0.0911376	0.999607	0.999607	0.899537	1	0.0911376
3	28018940	42425_50	0.472362	0.38756	0.272251	0.782383	0.702703	0.743697	0.00423484	1	0.0912506	0.999607	0.999607	0.900653	1	0.0912506
1	275853452	19771_22	0.482085	0.505155	0.432515	0.612546	0.649351	0.604811	0.00425216	1	0.0914079	0.999607	0.999607	0.902205	1	0.0914079
6	146727694	101723_55	0.627586	0.695652	0.685393	0.550725	0.511628	0.518519	0.00425897	1	0.0914079	0.999607	0.999607	0.902205	1	0.0914079
5	155399187	86316_118	0.340541	0.311005	0.346369	0.238095	0.180723	0.173913	0.00427527	1	0.0915388	0.999607	0.999607	0.903498	1	0.0915388
9	104676928	136951_68	0.469613	0.418367	0.43299	0.59434	0.54	0.57037	0.00428193	1	0.0915388	0.999607	0.999607	0.903498	1	0.0915388
8	166626379	128739_125	0.458613	0.4163	0.485839	0.604895	0.577608	0.634409	0.00429041	1	0.09154	0.999607	0.999607	0.90351	1	0.09154
7	152347593	114122_115	0.576642	0.549133	0.567568	0.483721	0.5	0.511111	0.00430888	1	0.0917538	0.999607	0.999607	0.905619	1	0.0917538
8	173249386	129532_15	0.457831	0.423313	0.530303	0.65343	0.714765	0.67623	0.00434	1	0.0922357	0.999607	0.999607	0.910375	1	0.0922357
4	239051804	74512_57	0.564103	0.547945	0.581395	0.45	0.479167	0.491525	0.00436557	1	0.0925788	0.999607	0.999607	0.913762	1	0.0925788
1	280280052	20166_30	0.457286	0.442688	0.488987	0.54386	0.556522	0.540897	0.0043732	1	0.0925788	0.999607	0.999607	0.913762	1	0.0925788
1	292176874	21162_42	0.905405	0.861111	0.903614	0.772727	0.692308	0.706897	0.00441049	1	0.0931536	0.999607	0.999607	0.919435	1	0.0931536
1	5946873	684_17	0.409605	0.42928	0.425197	0.52439	0.480583	0.502283	0.0044175	1	0.0931536	0.999607	0.999607	0.919435	1	0.0931536
4	201803220	71688_109	0.727273	0.7	0.8125	0.53125	0.5	0.432432	0.00443074	1	0.0932515	0.999607	0.999607	0.920402	1	0.0932515
1	12679796	1424_67	0.201754	0.234483	0.1875	0.285714	0.309091	0.314286	0.0044451	1	0.0933729	0.999607	0.999607	0.9216	1	0.0933729
1	19888540	2141_33	0.439103	0.494444	0.5	0.320346	0.347222	0.276596	0.00450083	1	0.0942087	0.999607	0.999607	0.92985	1	0.0942087
8	121170801	124927_141	0.355556	0.397727	0.43038	0.683333	0.62963	0.566038	0.00450224	1	0.0942087	0.999607	0.999607	0.92985	1	0.0942087
8	67751125	121756_96	0.625	0.6125	0.428571	0.918182	0.93617	0.912281	0.00456133	1	0.0949781	0.999607	0.999607	0.937444	1	0.0949781
2	70550722	28269_67	0.420118	0.440476	0.421687	0.321429	0.367089	0.336842	0.00456487	1	0.0949781	0.999607	0.999607	0.937444	1	0.0949781
1	236833377	16848_26	0.465517	0.486667	0.466667	0.542955	0.521605	0.522581	0.00457073	1	0.0949781	0.999607	0.999607	0.937444	1	0.0949781
4	17991011	59099_62	0.396825	0.509363	0.464602	0.678733	0.633333	0.676856	0.00457399	1	0.0949781	0.999607	0.999607	0.937444	1	0.0949781
5	193883544	88987_11	0.571429	0.549839	0.521583	0.71521	0.708464	0.650485	0.00460336	1	0.0953814	0.999607	0.999607	0.941425	1	0.0953814
5	212369996	90727_101	0.514599	0.542373	0.542125	0.46875	0.434211	0.459016	0.00461098	1	0.0953814	0.999607	0.999607	0.941425	1	0.0953814
8	24732079	119470_14	0.6875	0.653061	0.612648	0.429658	0.474531	0.508671	0.00462073	1	0.0954014	0.999607	0.999607	0.941621	1	0.0954014
1	184288517	12986_73	0.387755	0.490196	0.458333	0.618056	0.613924	0.636364	0.00464296	1	0.0956784	0.999607	0.999607	0.944356	1	0.0956784
2	155349988	32991_16	0.655039	0.622047	0.653495	0.460055	0.525114	0.429487	0.00468493	1	0.0961698	0.999607	0.999607	0.949206	1	0.0961698
10	95592551	147543_33	0.564885	0.560606	0.541353	0.487365	0.511364	0.492754	0.00468642	1	0.0961698	0.999607	0.999607	0.949206	1	0.0961698
2	211141905	37207_23	0.605263	0.578431	0.684211	0.351064	0.392157	0.436782	0.00469337	1	0.0961698	0.999607	0.999607	0.949206	1	0.0961698
10	34698234	143823_21	0.366667	0.363636	0.28	0.1	0.172414	0.0983607	0.00470502	1	0.096227	0.999607	0.999607	0.949771	1	0.096227
5	33834626	78797_23	0.929825	0.90625	0.823529	0.701493	0.709302	0.678571	0.0047718	1	0.0974094	0.999607	0.999607	0.961441	1	0.0974094
2	89205358	29330_63	0.410256	0.439024	0.425532	0.575949	0.509804	0.565934	0.00480476	1	0.0978982	0.999607	0.999607	0.966265	1	0.0978982
10	12276033	142713_125	0.484177	0.482955	0.509934	0.548387	0.542857	0.561224	0.00482458	1	0.0981178	0.999607	0.999607	0.968433	1	0.0981178
3	219076450	55875_21	0.444444	0.372414	0.412162	0.536842	0.553571	0.594142	0.00484647	1	0.0983788	0.999607	0.999607	0.971009	1	0.0983788
10	75449295	146297_108	0.694823	0.708447	0.705405	0.643564	0.661479	0.628692	0.00486375	1	0.0985455	0.999607	0.999607	0.972654	1	0.0985455
5	187781429	88516_35	0.526316	0.521739	0.492188	0.573604	0.597222	0.583333	0.00494873	1	0.100081	0.999607	0.999607	0.987805	1	0.100081
5	209717499	90338_51	0.400844	0.427273	0.4	0.517483	0.484076	0.479125	0.00496217	1	0.100166	0.999607	0.999607	0.988647	1	0.100166
2	80614207	28850_127	0.533333	0.522727	0.568182	0.810345	0.768293	0.688525	0.00499324	1	0.100606	0.999607	0.999607	0.99299	1	0.100606
5	99791397	83155_14	0.7	0.625	0.785714	0.960396	0.958333	0.97561	0.00503207	1	0.101182	0.999607	0.999607	0.998675	1	0.101182
4	217827323	72942_20	0.550201	0.651026	0.523466	0.308411	0.335821	0.368201	0.00504046	1	0.101182	0.999607	0.999607	0.998675	1	0.101182
8	175576415	129832_122	0.366667	0.413793	0.315789	0.550562	0.52439	0.520548	0.00505971	1	0.101381	0.999607	0.999607	1	1	0.101381
1	22971871	2403_125	0.442308	0.382114	0.479592	0.237624	0.172932	0.107955	0.00508115	1	0.101488	0.999607	0.999607	1	1	0.101488
4	179115853	69629_30	0.453237	0.462585	0.421769	0.533333	0.513158	0.52	0.00508373	1	0.101488	0.999607	0.999607	1	1	0.101488
10	2044516	142012_59	0.175439	0.246154	0.109375	0.4875	0.417722	0.407407	0.005108	1	0.101613	0.999607	0.999607	1	1	0.101613
1	169291824	12009_108	0.5	0.475	0.47541	0.533333	0.532468	0.548913	0.00510871	1	0.101613	0.999607	0.999607	1	1	0.101613
8	106705311	124053_32	0.186441	0.191257	0.115385	0.34359	0.352423	0.436	0.00513049	1	0.101859	0.999607	0.999607	1	1	0.101859
3	32080325	42758_17	0.874346	0.866667	0.92823	0.734375	0.616327	0.644737	0.00517299	1	0.102516	0.999607	0.999607	1	1	0.102516
7	22320335	106314_98	0.49635	0.526316	0.505226	0.463351	0.452703	0.453461	0.0051829	1	0.102525	0.999607	0.999607	1	1	0.102525
3	2566852	40485_66	0.5	0.469136	0.54717	0.736196	0.650888	0.68617	0.00522698	1	0.103141	0.999607	0.999607	1	1	0.103141
5	190147552	88692_141	0.433155	0.466667	0.451128	0.531034	0.54	0.507407	0.00523497	1	0.103141	0.999607	0.999607	1	1	0.103141
1	200676080	14024_13	0.48	0.473684	0.464286	0.5	0.511364	0.516129	0.00525648	1	0.103141	0.999607	0.999607	1	1	0.103141
9	117057283	137846_25	0.618421	0.586667	0.56	0.473684	0.471429	0.421053	0.00525867	1	0.103141	0.999607	0.999607	1	1	0.103141
6	113969840	99186_26	0.323077	0.454545	0.3625	0.176471	0.144928	0.155844	0.00526151	1	0.103141	0.999607	0.999607	1	1	0.103141
5	199245376	89437_138	0.844444	0.816514	0.907692	0.577236	0.68	0.643312	0.00528099	1	0.103212	0.999607	0.999607	1	1	0.103212
3	141236778	49300_119	0.503876	0.538462	0.503817	0.589595	0.637255	0.63	0.00528413	1	0.103212	0.999607	0.999607	1	1	0.103212
2	2649494	22861_37	0.742857	0.574468	0.617647	0.984127	0.946429	0.910112	0.00530712	1	0.103306	0.999607	0.999607	1	1	0.103306
1	281463954	20288_23	0.586957	0.351852	0.354167	0.858974	0.853659	0.93	0.00532308	1	0.103306	0.999607	0.999607	1	1	0.103306
1	279977642	20146_25	0.113636	0.204724	0.254237	0.407407	0.432161	0.46371	0.00532717	1	0.103306	0.999607	0.999607	1	1	0.103306
2	29818356	25787_140	0.938776	0.881356	0.925926	0.736842	0.616667	0.588235	0.00533071	1	0.103306	0.999607	0.999607	1	1	0.103306
1	194351473	13560_129	0.955414	0.973684	0.955556	0.726415	0.816901	0.821429	0.0053426	1	0.103306	0.999607	0.999607	1	1	0.103306
3	133741696	48849_42	0.469388	0.361111	0.487395	0.678571	0.65812	0.648	0.00534604	1	0.103306	0.999607	0.999607	1	1	0.103306
10	136077049	150548_61	0.453782	0.513109	0.490119	0.576087	0.603306	0.59	0.00537035	1	0.103573	0.999607	0.999607	1	1	0.103573
4	192301616	70915_26	0.84472	0.923077	0.855491	0.688172	0.569343	0.656	0.00538037	1	0.103573	0.999607	0.999607	1	1	0.103573
7	162833609	115234_74	0.531469	0.481928	0.47644	0.586735	0.6	0.6	0.00538845	1	0.103573	0.999607	0.999607	1	1	0.103573
6	108477033	98732_11	0.51505	0.497409	0.493789	0.428571	0.411972	0.372624	0.00541511	1	0.103883	0.999607	0.999607	1	1	0.103883
7	2073796	104913_111	0.480952	0.44186	0.567308	0.286364	0.25463	0.300781	0.00542373	1	0.103883	0.999607	0.999607	1	1	0.103883
1	38637988	3755_107	0.884848	0.833333	0.914634	0.605042	0.706667	0.683824	0.00545586	1	0.10427	0.999607	0.999607	1	1	0.10427
9	158370771	141700_61	0.386707	0.427326	0.463158	0.6	0.545064	0.596567	0.00546312	1	0.10427	0.999607	0.999607	1	1	0.10427
4	14443609	58838_42	0.311203	0.304721	0.262931	0.489231	0.405325	0.473988	0.00548144	1	0.104436	0.999607	0.999607	1	1	0.104436
5	147538765	85928_83	0.829268	0.769737	0.732759	0.975	0.924528	0.95	0.00550412	1	0.104684	0.999607	0.999607	1	1	0.104684
8	168887186	129016_60	0.523077	0.545455	0.473881	0.386628	0.384428	0.406897	0.00552899	1	0.104974	0.999607	0.999607	1	1	0.104974
1	78860250	6622_8	0.657895	0.666667	0.65625	0.512821	0.539062	0.439189	0.00558239	1	0.105802	0.999607	0.999607	1	1	0.105802
3	42820999	43326_15	0.576355	0.555085	0.418605	0.211538	0.259124	0.244361	0.00562835	1	0.106488	0.999607	0.999607	1	1	0.106488
10	147971641	151954_52	0.345238	0.28	0.388889	0.172414	0.166667	0.153846	0.00565308	1	0.106769	0.999607	0.999607	1	1	0.106769
5	201222514	89583_61	0.520833	0.505415	0.497984	0.455479	0.43662	0.463415	0.00568837	1	0.10725	0.999607	0.999607	1	1	0.10725
1	13864961	1516_14	0.449612	0.442379	0.433198	0.511905	0.513333	0.558442	0.00574974	1	0.108185	0.999607	0.999607	1	1	0.108185
5	14102287	77216_143	0.121053	0.12931	0.158416	0.489712	0.330709	0.375	0.0057579	1	0.108185	0.999607	0.999607	1	1	0.108185
5	213694433	90874_47	0.513228	0.483333	0.451163	0.616114	0.581818	0.636364	0.00578493	1	0.108505	0.999607	0.999607	1	1	0.108505
2	85345711	29112_102	0.456919	0.461894	0.470998	0.51632	0.522599	0.554974	0.0058031	1	0.108658	0.999607	0.999607	1	1	0.108658
4	189217007	70655_119	0.459559	0.37013	0.387205	0.65035	0.561798	0.607914	0.00583246	1	0.108997	0.999607	0.999607	1	1	0.108997
10	147848001	151925_19	0.661017	0.675	0.652778	0.8125	0.75	0.829787	0.00584136	1	0.108997	0.999607	0.999607	1	1	0.108997
7	69795080	108830_80	0.589674	0.680171	0.642105	0.464789	0.446575	0.502538	0.00585132	1	0.108997	0.999607	0.999607	1	1	0.108997
4	227981830	73624_55	0.625	0.634615	0.666667	0.769231	0.719298	0.765957	0.00589981	1	0.109712	0.999607	0.999607	1	1	0.109712
9	154822668	141183_58	0.4375	0.412844	0.450549	0.535714	0.526316	0.586957	0.00604189	1	0.112119	0.999607	0.999607	1	1	0.112119
4	14336293	58832_57	0.431034	0.449612	0.400697	0.351351	0.347656	0.353659	0.00605782	1	0.112119	0.999607	0.999607	1	1	0.112119
1	35275921	3496_27	0.703518	0.668421	0.684211	0.605442	0.625	0.586667	0.00606023	1	0.112119	0.999607	0.999607	1	1	0.112119
6	172210675	104656_8	0.695652	0.77305	0.822695	0.434783	0.55625	0.489362	0.00608073	1	0.112307	0.999607	0.999607	1	1	0.112307
4	182567641	69937_56	0.688679	0.727273	0.636364	0.468354	0.464088	0.541436	0.00609181	1	0.112321	0.999607	0.999607	1	1	0.112321
5	12646606	77036_115	0.301676	0.356098	0.28125	0.201613	0.157895	0.166667	0.00613662	1	0.112955	0.999607	0.999607	1	1	0.112955
8	22551139	119305_69	0.929577	0.895105	0.938356	0.73125	0.615385	0.741758	0.00616653	1	0.113257	0.999607	0.999607	1	1	0.113257
9	18089575	131909_78	0.48583	0.468354	0.483271	0.39834	0.434211	0.419118	0.00618968	1	0.113257	0.999607	0.999607	1	1	0.113257
4	239012760	74504_41	0.430052	0.510549	0.516529	0.814815	0.747863	0.674107	0.00619718	1	0.113257	0.999607	0.999607	1	1	0.113257
8	72172942	122007_8	0.490826	0.487633	0.495968	0.515152	0.530303	0.536585	0.00622011	1	0.113257	0.999607	0.999607	1	1	0.113257
6	172035810	104619_123	0.571895	0.565385	0.590759	0.454167	0.457478	0.509375	0.00622252	1	0.113257	0.999607	0.999607	1	1	0.113257
1	262653502	18770_112	0.505814	0.533505	0.489796	0.589623	0.572165	0.585657	0.0062242	1	0.113257	0.999607	0.999607	1	1	0.113257
7	1245126	104843_50	0.653266	0.630252	0.598086	0.328571	0.467337	0.340708	0.00623427	1	0.113257	0.999607	0.999607	1	1	0.113257
1	98598095	7802_8	0.787565	0.752525	0.782178	0.705426	0.70068	0.720339	0.00623641	1	0.113257	0.999607	0.999607	1	1	0.113257
10	146117627	151726_70	0.42246	0.377593	0.343612	0.245161	0.178161	0.151163	0.00626397	1	0.113547	0.999607	0.999607	1	1	0.113547
10	136406631	150589_58	0.827586	0.948718	0.962963	0.645161	0.618182	0.7	0.00628312	1	0.113547	0.999607	0.999607	1	1	0.113547
9	128753609	138725_19	0.444444	0.47907	0.403599	0.302405	0.321981	0.332335	0.00629102	1	0.113547	0.999607	0.999607	1	1	0.113547
2	172157566	34089_34	0.484694	0.353414	0.393162	0.622222	0.661538	0.608696	0.00629424	1	0.113547	0.999607	0.999607	1	1	0.113547
1	209289736	14716_49	0.379167	0.313636	0.31441	0.494681	0.444805	0.486957	0.00634946	1	0.114303	0.999607	0.999607	1	1	0.114303
3	222429393	56233_42	0.60559	0.627507	0.615385	0.553191	0.506203	0.496437	0.00635717	1	0.114303	0.999607	0.999607	1	1	0.114303
3	202401384	54180_50	0.973262	0.971429	0.943262	0.831169	0.747967	0.704	0.00637399	1	0.114416	0.999607	0.999607	1	1	0.114416
1	30090791	3095_23	0.391304	0.383178	0.414365	0.452888	0.486034	0.493075	0.00641228	1	0.114888	0.999607	0.999607	1	1	0.114888
1	81613003	6774_34	0.524096	0.516746	0.481865	0.613953	0.575893	0.603687	0.00642145	1	0.114888	0.999607	0.999607	1	1	0.114888
5	15197118	77342_17	0.657143	0.705882	0.65	0.570681	0.545918	0.579787	0.00647997	1	0.115744	0.999607	0.999607	1	1	0.115744
2	143929159	32292_11	0.478723	0.673684	0.558442	0.258741	0.248521	0.294118	0.00649753	1	0.115867	0.999607	0.999607	1	1	0.115867
5	222471525	92162_108	0.794393	0.938462	0.883117	0.589041	0.60274	0.45977	0.00655591	1	0.116555	0.999607	0.999607	1	1	0.116555
10	148054506	151970_51	0.576923	0.613497	0.565891	0.679245	0.683333	0.655462	0.00655758	1	0.116555	0.999607	0.999607	1	1	0.116555
7	157906788	114686_22	0.765957	0.830189	0.704545	1	0.963636	0.948718	0.00659429	1	0.117016	0.999607	0.999607	1	1	0.117016
8	172711668	129480_19	0.914474	0.823129	0.818182	0.571956	0.669421	0.647458	0.00666585	1	0.118093	0.999607	0.999607	1	1	0.118093
5	219965092	91729_43	0.396552	0.520833	0.655172	0.89011	0.923077	0.933884	0.00668383	1	0.118219	0.999607	0.999607	1	1	0.118219
7	6513862	105308_56	0.5	0.490338	0.515228	0.441176	0.387712	0.412587	0.00669918	1	0.118298	0.999607	0.999607	1	1	0.118298
3	5017523	40790_55	0.529412	0.510917	0.530752	0.43734	0.409274	0.463415	0.00673781	1	0.118787	0.999607	0.999607	1	1	0.118787
6	150867159	102108_26	0.466667	0.470085	0.576577	0.298246	0.305556	0.331288	0.00675699	1	0.118932	0.999607	0.999607	1	1	0.118932
9	158637613	141739_94	0.640288	0.583851	0.591623	0.915385	0.785714	0.80137	0.00678262	1	0.11919	0.999607	0.999607	1	1	0.11919
6	7521455	92726_106	0.238636	0.252174	0.25	0.336066	0.315476	0.292683	0.00683109	1	0.119556	0.999607	0.999607	1	1	0.119556
3	155338703	50166_72	0.745614	0.766917	0.766667	0.672794	0.591549	0.597122	0.00683268	1	0.119556	0.999607	0.999607	1	1	0.119556
5	217550051	91335_73	0.724832	0.695238	0.68306	0.819048	0.839416	0.778761	0.00684316	1	0.119556	0.999607	0.999607	1	1	0.119556
3	182385456	52269_122	0.409091	0.446809	0.380597	0.528571	0.579545	0.615385	0.00684752	1	0.119556	0.999607	0.999607	1	1	0.119556
4	165574707	68453_11	0.268293	0.272727	0.306122	0.142857	0.2	0.132075	0.00687631	1	0.119866	0.999607	0.999607	1	1	0.119866
4	226189944	73527_15	0.503226	0.514493	0.493976	0.427885	0.462745	0.438356	0.00691642	1	0.120372	0.999607	0.999607	1	1	0.120372
5	148940713	86001_28	0.424242	0.48	0.485714	0.365385	0.363636	0.358974	0.00693848	1	0.120563	0.999607	0.999607	1	1	0.120563
6	150029961	102031_96	0.378947	0.390374	0.4	0.446429	0.491018	0.457219	0.00701058	1	0.121613	0.999607	0.999607	1	1	0.121613
4	203363514	71869_9	0.245989	0.287234	0.335366	0.135484	0.137363	0.168605	0.00703003	1	0.121613	0.999607	0.999607	1	1	0.121613
4	135912130	66568_78	0.515152	0.5	0.494152	0.466292	0.461111	0.444954	0.00703313	1	0.121613	0.999607	0.999607	1	1	0.121613
7	160474267	114978_36	0.661836	0.694064	0.6	0.792453	0.792683	0.792	0.0070437	1	0.121613	0.999607	0.999607	1	1	0.121613
9	88598426	135987_120	0.245283	0.295455	0.365854	0.5	0.481481	0.555556	0.00713117	1	0.122928	0.999607	0.999607	1	1	0.122928
8	21006579	119189_89	0.395349	0.412766	0.403292	0.457014	0.472669	0.50365	0.00714368	1	0.122948	0.999607	0.999607	1	1	0.122948
4	12797687	58734_40	0.856209	0.806452	0.769737	0.692308	0.672566	0.676724	0.00720318	1	0.123583	0.999607	0.999607	1	1	0.123583
1	58177850	5258_109	0.597222	0.527778	0.5625	0.419355	0.43617	0.465517	0.0072033	1	0.123583	0.999607	0.999607	1	1	0.123583
5	201226237	89587_12	0.700389	0.604651	0.617647	0.498708	0.459239	0.478873	0.00723412	1	0.123916	0.999607	0.999607	1	1	0.123916
9	121215638	138201_54	0.575758	0.598131	0.614583	0.413043	0.488636	0.482412	0.00725072	1	0.124004	0.999607	0.999607	1	1	0.124004
2	12408405	24080_81	0.607843	0.594203	0.590909	0.64	0.640625	0.666667	0.00726751	1	0.124096	0.999607	0.999607	1	1	0.124096
6	167638194	104007_82	0.730769	0.87013	0.8	0.614286	0.564103	0.564356	0.00729657	1	0.124397	0.999607	0.999607	1	1	0.124397
1	16745675	1805_11	0.669643	0.714286	0.696356	0.757143	0.792453	0.78341	0.00732815	1	0.124739	0.999607	0.999607	1	1	0.124739
9	113233671	137569_133	0.301075	0.402299	0.378947	0.62069	0.521008	0.619835	0.00736628	1	0.12507	0.999607	0.999607	1	1	0.12507
7	178133267	117077_74	0.542289	0.515695	0.541126	0.666667	0.735714	0.641304	0.00737972	1	0.12507	0.999607	0.999607	1	1	0.12507
4	231581703	73875_23	0.561702	0.572308	0.52459	0.717172	0.660287	0.654008	0.0073826	1	0.12507	0.999607	0.999607	1	1	0.12507
1	45111202	4238_26	0.726115	0.754098	0.713376	0.582979	0.602888	0.5	0.00739365	1	0.12507	0.999607	0.999607	1	1	0.12507
6	40852068	94317_59	0.427419	0.330827	0.376344	0.644068	0.551948	0.695312	0.00745109	1	0.125846	0.999607	0.999607	1	1	0.125846
4	173979847	69101_72	0.526786	0.538961	0.491379	0.601852	0.594203	0.585987	0.00747926	1	0.126125	0.999607	0.999607	1	1	0.126125
5	75203066	81613_6	0.587209	0.539823	0.568807	0.486842	0.492857	0.45977	0.00756604	1	0.127335	0.999607	0.999607	1	1	0.127335
2	219601135	38043_9	0.795455	0.810945	0.872483	0.588448	0.690236	0.637288	0.00757443	1	0.127335	0.999607	0.999607	1	1	0.127335
3	233817893	57297_16	0.610169	0.631206	0.6	0.552941	0.520325	0.5	0.00760324	1	0.12743	0.999607	0.999607	1	1	0.12743
8	17462534	118933_121	0.51506	0.536131	0.498728	0.4	0.365132	0.436667	0.00761679	1	0.12743	0.999607	0.999607	1	1	0.12743
1	11044719	1254_63	0.59893	0.736607	0.655172	0.898148	0.855769	0.943775	0.0076189	1	0.12743	0.999607	0.999607	1	1	0.12743
8	150403359	127137_43	0.731183	0.830986	0.758333	0.50289	0.490291	0.31383	0.00762702	1	0.12743	0.999607	0.999607	1	1	0.12743
9	671112	130602_124	0.619318	0.626437	0.654676	0.696429	0.746269	0.738462	0.00771324	1	0.128672	0.999607	0.999607	1	1	0.128672
10	124867593	149579_20	0.68	0.6625	0.701195	0.855072	0.79878	0.776119	0.00774944	1	0.129078	0.999607	0.999607	1	1	0.129078
2	241034413	39790_50	0.585799	0.620438	0.627329	0.745455	0.692308	0.762238	0.00777195	1	0.129169	0.999607	0.999607	1	1	0.129169
3	33138842	42820_82	0.509804	0.486631	0.503311	0.553571	0.6	0.571429	0.00778313	1	0.129169	0.999607	0.999607	1	1	0.129169
1	20108166	2188_56	0.336634	0.266055	0.316872	0.405882	0.458937	0.446009	0.00781659	1	0.129169	0.999607	0.999607	1	1	0.129169
1	252803333	18000_43	0.638554	0.743169	0.616216	0.459144	0.430464	0.484321	0.00781889	1	0.129169	0.999607	0.999607	1	1	0.129169
7	164637277	115436_64	0.545872	0.579137	0.557078	0.695402	0.755102	0.661616	0.00782404	1	0.129169	0.999607	0.999607	1	1	0.129169
2	15134230	24382_60	0.404321	0.450402	0.424699	0.520124	0.521008	0.489231	0.00782625	1	0.129169	0.999607	0.999607	1	1	0.129169
3	196250855	53565_33	0.35567	0.371041	0.381818	0.47548	0.425633	0.473783	0.00788167	1	0.129886	0.999607	0.999607	1	1	0.129886
4	170143261	68782_128	0.450402	0.424552	0.480226	0.366337	0.322807	0.303502	0.00794701	1	0.130764	0.999607	0.999607	1	1	0.130764
1	51886376	4801_72	0.564935	0.541935	0.515723	0.465517	0.430769	0.461538	0.00796753	1	0.130904	0.999607	0.999607	1	1	0.130904
1	298576384	21695_92	0.792079	0.87395	0.855263	0.720149	0.674603	0.709302	0.00798459	1	0.130986	0.999607	0.999607	1	1	0.130986
9	26829941	132608_149	0.54047	0.5311	0.508314	0.464646	0.463158	0.483051	0.0080311	1	0.13155	0.999607	0.999607	1	1	0.13155
2	10768741	23913_7	0.451895	0.457447	0.484848	0.329167	0.352778	0.39441	0.00804434	1	0.131569	0.999607	0.999607	1	1	0.131569
2	1720466	22680_42	0.428571	0.385965	0.389831	0.576271	0.56962	0.494118	0.00805872	1	0.131606	0.999607	0.999607	1	1	0.131606
4	242523658	74870_118	0.507042	0.461847	0.54918	0.297468	0.380435	0.308696	0.0080877	1	0.131881	0.999607	0.999607	1	1	0.131881
4	5213339	57955_61	0.851852	0.862069	0.842105	0.748092	0.795918	0.738636	0.00811352	1	0.132096	0.999607	0.999607	1	1	0.132096
8	20362458	119136_32	0.8	0.836364	0.839286	0.672414	0.522388	0.520548	0.00813161	1	0.132096	0.999607	0.999607	1	1	0.132096
2	1249770	22597_112	0.447674	0.469072	0.442308	0.519126	0.574803	0.535316	0.00814506	1	0.132096	0.999607	0.999607	1	1	0.132096
8	121141359	124922_49	0.458333	0.415254	0.475113	0.306533	0.318627	0.362573	0.00815502	1	0.132096	0.999607	0.999607	1	1	0.132096
3	217084988	55653_110	0.365854	0.296875	0.294118	0.628571	0.506173	0.692308	0.00816173	1	0.132096	0.999607	0.999607	1	1	0.132096
3	213663334	55284_20	0.744186	0.688073	0.628205	0.466667	0.534483	0.489362	0.00818843	1	0.132331	0.999607	0.999607	1	1	0.132331
2	2635933	22855_41	0.75576	0.721569	0.753191	0.667984	0.629393	0.59854	0.00821667	1	0.132376	0.999607	0.999607	1	1	0.132376
6	166841185	103900_53	0.625	0.664516	0.717949	0.465753	0.537313	0.451128	0.00822263	1	0.132376	0.999607	0.999607	1	1	0.132376
8	143431120	126552_28	0.261538	0.458333	0.375	0.652778	0.638554	0.638655	0.00825314	1	0.132376	0.999607	0.999607	1	1	0.132376
4	1126928	57538_110	0.493917	0.52071	0.483539	0.83165	0.828571	0.663636	0.00825914	1	0.132376	0.999607	0.999607	1	1	0.132376
3	21837804	42034_25	0.759259	0.725806	0.816832	0.64467	0.594737	0.578947	0.00826686	1	0.132376	0.999607	0.999607	1	1	0.132376
6	165291932	103663_51	0.705426	0.697297	0.68	0.620155	0.554545	0.544025	0.00828422	1	0.132376	0.999607	0.999607	1	1	0.132376
9	136257496	139272_142	0.17284	0.188034	0.233333	0.279661	0.299363	0.293333	0.00828532	1	0.132376	0.999607	0.999607	1	1	0.132376
1	152113626	10863_66	0.515679	0.509146	0.533762	0.482353	0.482517	0.469595	0.00828877	1	0.132376	0.999607	0.999607	1	1	0.132376
8	172031680	129389_49	0.378947	0.388462	0.321608	0.48913	0.493151	0.560386	0.00830922	1	0.132508	0.999607	0.999607	1	1	0.132508
3	170093083	51194_104	0.463768	0.529412	0.475524	0.647727	0.603448	0.595238	0.00834457	1	0.132778	0.999607	0.999607	1	1	0.132778
1	217822278	15337_47	0.457516	0.465116	0.492997	0.55516	0.559441	0.524638	0.00835273	1	0.132778	0.999607	0.999607	1	1	0.132778
10	132099362	150273_61	0.617021	0.475	0.694444	0.903226	0.917808	0.902439	0.00836283	1	0.132778	0.999607	0.999607	1	1	0.132778
1	100224798	7871_21	0.333333	0.32	0.377778	0.15625	0.234043	0.216216	0.0084619	1	0.133759	0.999607	0.999607	1	1	0.133759
6	19370657	93122_10	0.491749	0.482659	0.474638	0.504762	0.512195	0.511737	0.00846209	1	0.133759	0.999607	0.999607	1	1	0.133759
5	155414872	86318_123	0.860104	0.803493	0.763948	0.623762	0.678571	0.600939	0.00846253	1	0.133759	0.999607	0.999607	1	1	0.133759
3	973646	40245_34	0.536424	0.546667	0.590426	0.458716	0.47619	0.480315	0.00847484	1	0.133759	0.999607	0.999607	1	1	0.133759
4	6453956	58130_32	0.535714	0.530233	0.552239	0.471125	0.415094	0.462396	0.00848621	1	0.133759	0.999607	0.999607	1	1	0.133759
3	234078806	57324_23	0.319328	0.3	0.338462	0.435484	0.397541	0.471074	0.00853466	1	0.134328	0.999607	0.999607	1	1	0.134328
3	202367452	54174_47	0.974576	0.884956	0.932039	0.757576	0.604651	0.68932	0.00856352	1	0.134362	0.999607	0.999607	1	1	0.134362
8	26683955	119587_131	0.692857	0.691803	0.710769	0.789216	0.841837	0.774038	0.00856421	1	0.134362	0.999607	0.999607	1	1	0.134362
5	212690565	90791_42	0.545455	0.443038	0.506024	0.333333	0.309524	0.230769	0.00857393	1	0.134362	0.999607	0.999607	1	1	0.134362
10	133632862	150349_98	0.47032	0.461382	0.493119	0.521898	0.522013	0.518248	0.0086219	1	0.134919	0.999607	0.999607	1	1	0.134919
4	184366203	70103_30	0.5	0.483146	0.542857	0.6875	0.868852	0.862745	0.00866686	1	0.135118	0.999607	0.999607	1	1	0.135118
3	113628656	47764_122	0.582677	0.661972	0.598639	0.780822	0.747253	0.72807	0.00868401	1	0.135118	0.999607	0.999607	1	1	0.135118
5	212579722	90772_124	0.72973	0.72028	0.762821	0.830189	0.810345	0.864	0.00869644	1	0.135118	0.999607	0.999607	1	1	0.135118
2	156421356	33043_25	0.391667	0.398907	0.4	0.416667	0.420561	0.432836	0.00869954	1	0.135118	0.999607	0.999607	1	1	0.135118
4	205818986	72070_82	0.295597	0.291457	0.397959	0.529412	0.482143	0.548193	0.00870841	1	0.135118	0.999607	0.999607	1	1	0.135118
3	215165123	55455_37	0.610442	0.553922	0.605809	0.45	0.445205	0.502924	0.00870925	1	0.135118	0.999607	0.999607	1	1	0.135118
9	93086372	136221_19	0.112903	0.1	0.11215	0.6875	0.741573	0.403101	0.00876474	1	0.135785	0.999607	0.999607	1	1	0.135785
4	196129197	71212_112	0.445783	0.436893	0.594828	0.756303	0.738462	0.72561	0.00888904	1	0.137514	0.999607	0.999607	1	1	0.137514
10	7371712	142455_14	0.557994	0.605985	0.566667	0.420513	0.439189	0.493606	0.00891597	1	0.137735	0.999607	0.999607	1	1	0.137735
2	180648106	34600_69	0.527687	0.50303	0.488889	0.423077	0.372385	0.338645	0.00894334	1	0.137927	0.999607	0.999607	1	1	0.137927
10	131100356	150177_121	0.634686	0.638009	0.655462	0.527508	0.509972	0.579439	0.00895386	1	0.137927	0.999607	0.999607	1	1	0.137927
1	209164914	14696_38	0.527869	0.526012	0.512195	0.484076	0.497608	0.479381	0.00896881	1	0.137962	0.999607	0.999607	1	1	0.137962
9	150751250	140685_6	0.714286	0.635897	0.64467	0.539007	0.551282	0.547771	0.00900354	1	0.138301	0.999607	0.999607	1	1	0.138301
8	178741914	130329_33	0.733333	0.754098	0.762712	0.575	0.666667	0.6	0.00902434	1	0.138424	0.999607	0.999607	1	1	0.138424
3	185404284	52525_14	0.513089	0.506849	0.502703	0.458824	0.402597	0.425532	0.00908481	1	0.139155	0.999607	0.999607	1	1	0.139155
5	16171557	77441_60	0.272727	0.321429	0.333333	0.415094	0.431373	0.391304	0.00913485	1	0.139664	0.999607	0.999607	1	1	0.139664
9	141139915	139699_135	0.386364	0.294118	0.342105	0.491525	0.465753	0.532468	0.00914729	1	0.139664	0.999607	0.999607	1	1	0.139664
3	224215310	56439_30	0.625	0.658537	0.541667	0.354839	0.380952	0.45098	0.0091566	1	0.139664	0.999607	0.999607	1	1	0.139664
4	19551824	59234_88	0.525641	0.486842	0.519553	0.459016	0.444444	0.445783	0.00918275	1	0.139729	0.999607	0.999607	1	1	0.139729
4	217824356	72940_131	0.838462	0.852113	0.914894	0.673611	0.754902	0.704301	0.00919134	1	0.139729	0.999607	0.999607	1	1	0.139729
2	220742933	38138_37	0.37931	0.39726	0.361111	0.285714	0.194805	0.253165	0.00921279	1	0.139729	0.999607	0.999607	1	1	0.139729
8	166865853	128775_116	0.405405	0.405405	0.382979	0.5	0.451128	0.503106	0.00921455	1	0.139729	0.999607	0.999607	1	1	0.139729
1	262598956	18768_80	0.61039	0.653333	0.620253	0.5625	0.528302	0.556604	0.00922521	1	0.139729	0.999607	0.999607	1	1	0.139729
5	175971485	87696_18	0.175	0.195652	0.183673	0.25	0.323944	0.297297	0.00924902	1	0.139895	0.999607	0.999607	1	1	0.139895
9	99605454	136600_28	0.598131	0.595238	0.649123	0.46875	0.530303	0.480769	0.00929542	1	0.140379	0.999607	0.999607	1	1	0.140379
3	48536112	43593_43	0.949153	0.943503	0.907692	0.655556	0.768889	0.781726	0.00930691	1	0.140379	0.999607	0.999607	1	1	0.140379
5	163705911	86801_74	0.363636	0.280899	0.321739	0.453704	0.453125	0.423611	0.00936093	1	0.140706	0.999607	0.999607	1	1	0.140706
7	7666192	105373_73	0.507177	0.473251	0.443902	0.68323	0.582418	0.664634	0.00938394	1	0.140706	0.999607	0.999607	1	1	0.140706
2	244248094	40089_40	0.560656	0.618881	0.585938	0.503856	0.497967	0.515593	0.00938595	1	0.140706	0.999607	0.999607	1	1	0.140706
5	51448086	80069_85	0.505155	0.578947	0.526882	0.364486	0.394495	0.28	0.00939224	1	0.140706	0.999607	0.999607	1	1	0.140706
3	39649855	43114_49	0.570025	0.506522	0.612717	0.696552	0.747634	0.726384	0.00939337	1	0.140706	0.999607	0.999607	1	1	0.140706
2	39893162	26472_96	0.724891	0.757835	0.69	0.630854	0.633867	0.605791	0.00942754	1	0.141024	0.999607	0.999607	1	1	0.141024
8	21357907	119198_14	0.594595	0.578947	0.652174	0.481481	0.4	0.363636	0.00944231	1	0.14105	0.999607	0.999607	1	1	0.14105
3	5022241	40793_101	0.648855	0.719298	0.639456	0.515901	0.554859	0.486068	0.00945655	1	0.141069	0.999607	0.999607	1	1	0.141069
5	16273439	77466_57	0.333333	0.27451	0.225806	0.454545	0.465116	0.5625	0.00955067	1	0.142132	0.999607	0.999607	1	1	0.142132
5	95623347	82951_108	0.539326	0.561538	0.5	0.369231	0.442857	0.396552	0.00955397	1	0.142132	0.999607	0.999607	1	1	0.142132
4	236282906	74231_122	0.2	0.38	0.181818	0.612245	0.57377	0.526316	0.00957211	1	0.142207	0.999607	0.999607	1	1	0.142207
2	75143142	28519_74	0.97619	0.981481	0.986667	0.776	0.807692	0.888889	0.00959653	1	0.142375	0.999607	0.999607	1	1	0.142375
1	295274341	21393_64	0.529851	0.532847	0.541353	0.478261	0.494774	0.452459	0.00962467	1	0.142597	0.999607	0.999607	1	1	0.142597
9	155823710	141344_49	0.5625	0.563636	0.563636	0.533333	0.5	0.520833	0.00969166	1	0.143348	0.999607	0.999607	1	1	0.143348
1	217480624	15312_79	0.514851	0.521739	0.492063	0.423077	0.38961	0.448276	0.0097017	1	0.143348	0.999607	0.999607	1	1	0.143348
10	114084593	148863_26	0.468254	0.476923	0.473498	0.49789	0.52349	0.507143	0.00975872	1	0.143994	0.999607	0.999607	1	1	0.143994
6	159788966	103102_34	0.484733	0.501779	0.506993	0.530055	0.527638	0.529703	0.00982902	1	0.144835	0.999607	0.999607	1	1	0.144835
5	210869840	90506_64	0.567901	0.636364	0.661972	0.480226	0.491597	0.433333	0.00987636	1	0.145335	0.999607	0.999607	1	1	0.145335
1	190177122	13256_81	0.496894	0.466859	0.47557	0.436242	0.432927	0.414201	0.0098902	1	0.145342	0.999607	0.999607	1	1	0.145342
3	231132622	57045_48	0.62037	0.701923	0.613636	0.497462	0.520408	0.46281	0.00998346	1	0.146481	0.999607	0.999607	1	1	0.146481
1	34709902	3447_58	0.490119	0.480469	0.465587	0.529167	0.542484	0.574394	0.0100078	1	0.146481	0.999607	0.999607	1	1	0.146481
4	201687169	71680_63	0.5625	0.597561	0.567164	0.528736	0.503067	0.503067	0.0100086	1	0.146481	0.999607	0.999607	1	1	0.146481
9	138441420	139432_38	0.552632	0.467391	0.745098	0.187919	0.237762	0.176471	0.0100264	1	0.146481	0.999607	0.999607	1	1	0.146481
1	74749890	6340_44	0.951456	0.958333	0.950617	0.710526	0.717949	0.842105	0.0100352	1	0.146481	0.999607	0.999607	1	1	0.146481
4	160957259	68105_60	0.278107	0.307229	0.27027	0.398374	0.40625	0.491803	0.0100487	1	0.146482	0.999607	0.999607	1	1	0.146482
3	108746624	47402_24	0.758065	0.672986	0.704819	0.605505	0.554252	0.542373	0.0100883	1	0.146824	0.999607	0.999607	1	1	0.146824
3	147727219	49732_28	0.461832	0.508197	0.483986	0.572973	0.542857	0.558052	0.0100992	1	0.146824	0.999607	0.999607	1	1	0.146824
6	159533900	103051_101	0.406977	0.415152	0.398467	0.329193	0.280612	0.236453	0.0101408	1	0.14715	0.999607	0.999607	1	1	0.14715
1	39404891	3813_100	0.495575	0.391111	0.396552	0.62069	0.650485	0.572816	0.0101715	1	0.14715	0.999607	0.999607	1	1	0.14715
3	223383946	56338_17	0.777778	0.815789	0.657143	0.285714	0.439394	0.48	0.0101734	1	0.14715	0.999607	0.999607	1	1	0.14715
7	173657087	116505_28	0.297872	0.171429	0.322034	0.486111	0.465753	0.48913	0.0101758	1	0.14715	0.999607	0.999607	1	1	0.14715
2	240003854	39679_24	0.340502	0.387417	0.367491	0.267442	0.1875	0.253589	0.0101908	1	0.14717	0.999607	0.999607	1	1	0.14717
1	219173138	15472_82	0.688889	0.647887	0.686869	0.555556	0.605735	0.543071	0.0103392	1	0.149087	0.999607	0.999607	1	1	0.149087
8	127752884	125380_27	0.445312	0.493976	0.465839	0.387097	0.392405	0.410256	0.010351	1	0.149087	0.999607	0.999607	1	1	0.149087
5	50006957	79927_15	0.547009	0.468182	0.518519	0.383459	0.38835	0.416667	0.0103761	1	0.149251	0.999607	0.999607	1	1	0.149251
10	1295673	141898_69	0.464516	0.535963	0.517544	0.606218	0.620253	0.597561	0.0104103	1	0.149545	0.999607	0.999607	1	1	0.149545
4	3095033	57717_107	0.263736	0.284281	0.275735	0.163522	0.216749	0.147727	0.010493	1	0.150534	0.999607	0.999607	1	1	0.150534
8	24855097	119475_134	0.573171	0.555809	0.571429	0.511521	0.521186	0.538136	0.0105931	1	0.151769	0.999607	0.999607	1	1	0.151769
5	209249151	90284_70	0.702128	0.690909	0.68254	0.457143	0.555556	0.571429	0.0106073	1	0.151773	0.999607	0.999607	1	1	0.151773
8	25965699	119559_117	0.324444	0.389286	0.351695	0.219251	0.267327	0.195652	0.0106468	1	0.152043	0.999607	0.999607	1	1	0.152043
3	214605724	55403_40	0.532967	0.549296	0.560748	0.495677	0.51236	0.506977	0.0106661	1	0.152043	0.999607	0.999607	1	1	0.152043
6	8536639	92745_130	0.52	0.5625	0.522727	0.342105	0.432836	0.413043	0.0106682	1	0.152043	0.999607	0.999607	1	1	0.152043
4	244806399	75167_93	0.509259	0.537736	0.538043	0.44335	0.462963	0.401606	0.0106916	1	0.152147	0.999607	0.999607	1	1	0.152147
5	43725928	79534_58	0.592262	0.626506	0.631215	0.542017	0.554054	0.564972	0.0107035	1	0.152147	0.999607	0.999607	1	1	0.152147
3	183390526	52327_121	0.481818	0.572289	0.502841	0.395833	0.332326	0.379032	0.0107932	1	0.153002	0.999607	0.999607	1	1	0.153002
5	42441833	79416_61	0.565217	0.574074	0.607595	0.25	0.432836	0.280488	0.0108002	1	0.153002	0.999607	0.999607	1	1	0.153002
6	158966977	102993_115	0.534091	0.56305	0.540717	0.443503	0.485393	0.485714	0.010806	1	0.153002	0.999607	0.999607	1	1	0.153002
6	94835420	97728_27	0.536082	0.556701	0.554217	0.486957	0.424528	0.412587	0.0108792	1	0.153592	0.999607	0.999607	1	1	0.153592
8	173028408	129505_32	0.964706	0.917431	0.977612	0.796875	0.632184	0.736842	0.0108836	1	0.153592	0.999607	0.999607	1	1	0.153592
1	253170583	18027_12	0.46875	0.486486	0.470588	0.391304	0.289017	0.340426	0.0108901	1	0.153592	0.999607	0.999607	1	1	0.153592
6	149399173	101988_51	0.649123	0.574074	0.614458	0.508108	0.51875	0.480198	0.0109068	1	0.153628	0.999607	0.999607	1	1	0.153628
7	151555192	114067_31	0.543478	0.552941	0.546512	0.482143	0.42623	0.39726	0.0109457	1	0.153745	0.999607	0.999607	1	1	0.153745
3	68291186	44750_25	0.615385	0.583333	0.55814	0.432432	0.476923	0.5	0.0109631	1	0.153745	0.999607	0.999607	1	1	0.153745
2	4235361	23082_15	0.769231	0.770115	0.784722	0.869159	0.824	0.884615	0.0109677	1	0.153745	0.999607	0.999607	1	1	0.153745
9	146070108	140180_41	0.589958	0.581395	0.489627	0.72619	0.709302	0.801556	0.0109716	1	0.153745	0.999607	0.999607	1	1	0.153745
8	178337255	130248_15	0.475524	0.509434	0.468647	0.587413	0.542484	0.566879	0.0110017	1	0.153967	0.999607	0.999607	1	1	0.153967
2	175015100	34245_40	0.464789	0.435583	0.472973	0.52	0.583333	0.567568	0.0110272	1	0.154125	0.999607	0.999607	1	1	0.154125
4	176015504	69339_37	0.518797	0.535032	0.524116	0.610778	0.586207	0.653846	0.0110513	1	0.154263	0.999607	0.999607	1	1	0.154263
2	241906019	39879_16	0.979592	1	0.963636	0.628571	0.825	0.658537	0.0110866	1	0.154558	0.999607	0.999607	1	1	0.154558
4	35623958	60303_13	0.322581	0.206897	0.414634	0.690476	0.566667	0.623188	0.011146	1	0.154863	0.999607	0.999607	1	1	0.154863
6	168942732	104213_129	0.974026	0.942029	0.858974	0.764706	0.62963	0.682927	0.0111523	1	0.154863	0.999607	0.999607	1	1	0.154863
7	3081763	105017_23	0.266332	0.345	0.288235	0.466454	0.457831	0.398792	0.0111551	1	0.154863	0.999607	0.999607	1	1	0.154863
8	178284422	130237_33	0.453744	0.42623	0.422764	0.363057	0.281609	0.316384	0.0111794	1	0.154863	0.999607	0.999607	1	1	0.154863
3	233639871	57282_69	0.730337	0.71831	0.784314	0.52518	0.621795	0.488095	0.0111912	1	0.154863	0.999607	0.999607	1	1	0.154863
3	229575261	56909_101	0.229167	0.245714	0.388889	0.535948	0.526627	0.497006	0.011194	1	0.154863	0.999607	0.999607	1	1	0.154863
1	243315202	17288_122	0.813953	0.878571	0.80315	0.675497	0.583784	0.690789	0.0112536	1	0.155322	0.999607	0.999607	1	1	0.155322
5	4572728	76093_68	0.692308	0.723684	0.692308	0.772152	0.816092	0.768116	0.0112558	1	0.155322	0.999607	0.999607	1	1	0.155322
6	144782466	101565_13	0.471698	0.444444	0.488746	0.520161	0.534426	0.532143	0.0112968	1	0.15569	0.999607	0.999607	1	1	0.15569
2	196142022	35807_38	0.811688	0.78	0.698413	0.627615	0.57037	0.555556	0.011316	1	0.155757	0.999607	0.999607	1	1	0.155757
9	152146525	140793_31	0.33125	0.151079	0.190476	0.54955	0.540773	0.442478	0.0113341	1	0.155808	0.999607	0.999607	1	1	0.155808
7	127688554	112199_34	0.35	0.409241	0.448387	0.587209	0.568528	0.519048	0.0113556	1	0.155906	0.999607	0.999607	1	1	0.155906
6	167237167	103959_25	0.46087	0.481481	0.488889	0.441176	0.416058	0.415584	0.0113701	1	0.155908	0.999607	0.999607	1	1	0.155908
1	80975459	6740_112	0.497608	0.471963	0.513514	0.430894	0.418033	0.444444	0.0115069	1	0.156986	0.999607	0.999607	1	1	0.156986
7	165267193	115500_15	0.409091	0.37037	0.449275	0.540541	0.53125	0.5	0.0115086	1	0.156986	0.999607	0.999607	1	1	0.156986
7	149470811	113864_113	0.258065	0.355556	0.361204	0.474654	0.553488	0.492126	0.0115126	1	0.156986	0.999607	0.999607	1	1	0.156986
4	238944141	74486_126	0.310219	0.340081	0.427907	0.508475	0.552147	0.517799	0.011522	1	0.156986	0.999607	0.999607	1	1	0.156986
7	141619778	113246_18	0.346341	0.324324	0.355769	0.419087	0.393013	0.389344	0.0115415	1	0.156986	0.999607	0.999607	1	1	0.156986
7	22576577	106337_57	0.318182	0.295455	0.25	0.439716	0.382716	0.393548	0.011542	1	0.156986	0.999607	0.999607	1	1	0.156986
1	152645169	10903_94	0.574468	0.511111	0.661017	0.242105	0.392523	0.288136	0.0115499	1	0.156986	0.999607	0.999607	1	1	0.156986
8	155192377	127594_6	0.585227	0.546154	0.494163	0.434483	0.407609	0.382857	0.0116239	1	0.157794	0.999607	0.999607	1	1	0.157794
1	285489610	20629_140	0.607143	0.641509	0.7	0.461538	0.506494	0.381503	0.0117957	1	0.159836	0.999607	0.999607	1	1	0.159836
10	54690372	145181_62	0.722892	0.655052	0.595318	0.504167	0.402235	0.445087	0.0118037	1	0.159836	0.999607	0.999607	1	1	0.159836
7	166928796	115675_68	0.617747	0.69186	0.66485	0.76	0.840136	0.792208	0.0118659	1	0.160373	0.999607	0.999607	1	1	0.160373
8	89514553	122956_6	0.454082	0.460377	0.487805	0.524242	0.508861	0.51715	0.0118889	1	0.160373	0.999607	0.999607	1	1	0.160373
7	43355441	107312_74	0.483871	0.411765	0.410256	0.537815	0.557522	0.539877	0.0119077	1	0.160373	0.999607	0.999607	1	1	0.160373
5	192702492	88901_128	0.391304	0.337079	0.323529	0.532258	0.495413	0.447059	0.0119126	1	0.160373	0.999607	0.999607	1	1	0.160373
9	133528221	139091_105	0.559322	0.564103	0.501661	0.45993	0.428986	0.409207	0.0119172	1	0.160373	0.999607	0.999607	1	1	0.160373
3	219881674	55959_80	0.565217	0.644195	0.615702	0.751515	0.758974	0.700535	0.0120612	1	0.161927	0.999607	0.999607	1	1	0.161927
1	287595211	20807_40	0.477273	0.54878	0.566667	0.413793	0.322034	0.357143	0.01207	1	0.161927	0.999607	0.999607	1	1	0.161927
10	142379255	151221_72	0.301003	0.361032	0.301587	0.464396	0.427152	0.524217	0.0120774	1	0.161927	0.999607	0.999607	1	1	0.161927
7	144370353	113431_8	0.490765	0.455	0.477855	0.546099	0.566434	0.523333	0.0121407	1	0.162575	0.999607	0.999607	1	1	0.162575
2	14924199	24353_48	0.347222	0.442105	0.5	0.666667	0.647619	0.604167	0.0121666	1	0.162721	0.999607	0.999607	1	1	0.162721
1	211562830	14890_14	0.594595	0.615385	0.585366	0.535714	0.561151	0.531599	0.0122441	1	0.163556	0.999607	0.999607	1	1	0.163556
8	162790503	128329_17	0.397351	0.313609	0.447368	0.576087	0.54251	0.561947	0.0123644	1	0.164589	0.999607	0.999607	1	1	0.164589
7	175996051	116755_46	0.642105	0.6	0.615385	0.509434	0.560976	0.536364	0.0123676	1	0.164589	0.999607	0.999607	1	1	0.164589
1	278531229	19999_128	0.430233	0.452381	0.468227	0.512397	0.579926	0.575188	0.0123763	1	0.164589	0.999607	0.999607	1	1	0.164589
7	108323447	110919_6	0.522059	0.486188	0.4875	0.418367	0.362319	0.421875	0.012382	1	0.164589	0.999607	0.999607	1	1	0.164589
2	18455212	24710_121	0.354839	0.271186	0.432836	0.60804	0.538462	0.571429	0.0124154	1	0.16483	0.999607	0.999607	1	1	0.16483
9	83398111	135670_143	0.483721	0.518272	0.469595	0.389937	0.315436	0.391304	0.0124585	1	0.165201	0.999607	0.999607	1	1	0.165201
2	203288813	36461_101	0.584416	0.60396	0.537634	0.468354	0.471698	0.5	0.0124957	1	0.165492	0.999607	0.999607	1	1	0.165492
1	65619822	5772_59	0.559859	0.539773	0.55	0.480519	0.51567	0.501548	0.0125318	1	0.165768	0.999607	0.999607	1	1	0.165768
3	2360234	40460_50	0.347518	0.337662	0.298246	0.42623	0.512987	0.441176	0.0125704	1	0.166014	0.999607	0.999607	1	1	0.166014
5	204909717	89867_85	0.607407	0.660494	0.564103	0.502415	0.474708	0.476868	0.012581	1	0.166014	0.999607	0.999607	1	1	0.166014
1	232392944	16514_40	0.852941	0.95122	0.82	0.636364	0.611111	0.71831	0.0126094	1	0.166187	0.999607	0.999607	1	1	0.166187
2	57680128	27590_70	0.666667	0.672619	0.652482	0.827586	0.759036	0.744444	0.0126701	1	0.166679	0.999607	0.999607	1	1	0.166679
6	63050690	95615_56	0.738739	0.702128	0.713043	0.851064	0.857143	0.782895	0.0126775	1	0.166679	0.999607	0.999607	1	1	0.166679
8	3419682	117861_76	0.551622	0.538251	0.524496	0.502283	0.505263	0.50519	0.0127212	1	0.166725	0.999607	0.999607	1	1	0.166725
8	175162962	129770_21	0.902439	0.928571	0.884615	0.34375	0.644444	0.561404	0.0127266	1	0.166725	0.999607	0.999607	1	1	0.166725
8	27476591	119653_131	0.428571	0.394366	0.388889	0.507772	0.466368	0.470588	0.012727	1	0.166725	0.999607	0.999607	1	1	0.166725
4	129917207	66313_31	0.474453	0.496503	0.442478	0.564935	0.649533	0.584677	0.0127632	1	0.166858	0.999607	0.999607	1	1	0.166858
10	148191777	151998_27	0.384	0.361538	0.418605	0.470588	0.453184	0.463504	0.0127768	1	0.166858	0.999607	0.999607	1	1	0.166858
9	86099014	135841_46	0.5875	0.606061	0.515152	0.4375	0.454545	0.453333	0.0128068	1	0.166858	0.999607	0.999607	1	1	0.166858
4	165054068	68412_77	0.379592	0.375969	0.409962	0.565079	0.506562	0.471354	0.0128234	1	0.166858	0.999607	0.999607	1	1	0.166858
1	268007709	19198_74	0.757576	0.666667	0.59375	0.471074	0.469565	0.468531	0.0128266	1	0.166858	0.999607	0.999607	1	1	0.166858
4	224314979	73397_74	0.56044	0.644737	0.623693	0.495146	0.489177	0.509804	0.0128333	1	0.166858	0.999607	0.999607	1	1	0.166858
1	305583619	22373_37	0.472441	0.47482	0.452323	0.534279	0.500956	0.518164	0.0128447	1	0.166858	0.999607	0.999607	1	1	0.166858
7	50311790	107694_14	0.341463	0.383333	0.4	0.211538	0.289474	0.257426	0.0128626	1	0.166891	0.999607	0.999607	1	1	0.166891
1	41274159	3972_71	0.547101	0.624424	0.558511	0.686747	0.690476	0.671053	0.0129141	1	0.167325	0.999607	0.999607	1	1	0.167325
2	81996503	28929_71	0.885417	0.869159	0.978261	0.596491	0.535211	0.733333	0.0129274	1	0.167325	0.999607	0.999607	1	1	0.167325
9	149245073	140458_40	0.459364	0.466859	0.470588	0.323671	0.291498	0.393519	0.0129423	1	0.167325	0.999607	0.999607	1	1	0.167325
4	168872588	68677_73	0.571885	0.580547	0.606349	0.474684	0.505155	0.53125	0.0129762	1	0.167565	0.999607	0.999607	1	1	0.167565
4	225976956	73511_50	0.786885	0.75	0.648148	0.40678	0.482353	0.54902	0.0130151	1	0.167867	0.999607	0.999607	1	1	0.167867
8	8045754	118235_20	0.175	0.179487	0.0892857	0.3	0.43662	0.469697	0.0130456	1	0.168061	0.999607	0.999607	1	1	0.168061
4	174611860	69168_112	0.453988	0.414508	0.424084	0.538462	0.534483	0.485294	0.0131359	1	0.16869	0.999607	0.999607	1	1	0.16869
9	5788832	130984_116	0.386243	0.395833	0.481283	0.244898	0.202186	0.296703	0.0131406	1	0.16869	0.999607	0.999607	1	1	0.16869
9	126972927	138582_36	0.333333	0.3	0.24	0.433824	0.393939	0.442623	0.0131636	1	0.16869	0.999607	0.999607	1	1	0.16869
6	106075740	98514_50	0.465753	0.402985	0.384615	0.554054	0.525773	0.517241	0.0131704	1	0.16869	0.999607	0.999607	1	1	0.16869
2	172159761	34092_50	0.529412	0.526316	0.557377	0.471074	0.468468	0.417266	0.0131792	1	0.16869	0.999607	0.999607	1	1	0.16869
1	176876548	12504_84	0.627566	0.568807	0.603774	0.724832	0.674352	0.744382	0.0131877	1	0.16869	0.999607	0.999607	1	1	0.16869
3	195040700	53464_8	0.378049	0.340369	0.367347	0.230769	0.300725	0.238671	0.0132394	1	0.169115	0.999607	0.999607	1	1	0.169115
7	179014594	117223_85	0.465054	0.455801	0.451282	0.49789	0.480702	0.508361	0.013252	1	0.169115	0.999607	0.999607	1	1	0.169115
7	164322289	115394_53	0.384615	0.317829	0.306931	0.439834	0.462121	0.434263	0.013327	1	0.169335	0.999607	0.999607	1	1	0.169335
2	19456847	24829_53	0.27451	0.326923	0.4	0.483871	0.53125	0.487342	0.0133383	1	0.169335	0.999607	0.999607	1	1	0.169335
1	286262461	20697_40	0.710526	0.585062	0.679803	0.486577	0.512658	0.462025	0.0133408	1	0.169335	0.999607	0.999607	1	1	0.169335
2	19421383	24819_22	0.446602	0.470588	0.40625	0.5311	0.513514	0.547244	0.0133628	1	0.169335	0.999607	0.999607	1	1	0.169335
4	231260534	73853_16	0.188679	0.202128	0.163793	0.469388	0.303965	0.429204	0.0133725	1	0.169335	0.999607	0.999607	1	1	0.169335
2	150965508	32759_8	0.666667	0.676471	0.56	0.783784	0.794118	0.803571	0.0134162	1	0.169335	0.999607	0.999607	1	1	0.169335
9	155900034	141353_114	0.708185	0.686411	0.763158	0.823789	0.823256	0.807692	0.0134373	1	0.169335	0.999607	0.999607	1	1	0.169335
1	15071351	1637_32	0.529412	0.589474	0.80597	1	0.989899	1	0.0134374	1	0.169335	0.999607	0.999607	1	1	0.169335
9	154817574	141179_57	0.483019	0.477273	0.529412	0.583942	0.562963	0.607143	0.0134379	1	0.169335	0.999607	0.999607	1	1	0.169335
1	232486090	16517_22	0.631783	0.660131	0.647577	0.677704	0.684564	0.688129	0.0134395	1	0.169335	0.999607	0.999607	1	1	0.169335
6	128002389	100253_68	0.585714	0.563636	0.659091	0.490566	0.417323	0.446154	0.0134407	1	0.169335	0.999607	0.999607	1	1	0.169335
5	195002617	89097_16	0.75	0.728814	0.535714	0.357143	0.38	0.4	0.013467	1	0.169468	0.999607	0.999607	1	1	0.169468
3	55745529	44028_34	0.24183	0.25974	0.330709	0.168	0.0967742	0.0763359	0.0135249	1	0.170001	0.999607	0.999607	1	1	0.170001
8	20362338	119137_93	0.297619	0.290598	0.219178	0.369231	0.415584	0.445545	0.0135704	1	0.170221	0.999607	0.999607	1	1	0.170221
1	164077408	11676_108	0.378378	0.517647	0.44186	0.627907	0.622222	0.604167	0.0135854	1	0.170221	0.999607	0.999607	1	1	0.170221
4	34377305	60246_34	0.478431	0.488636	0.471545	0.555556	0.521277	0.520548	0.0135895	1	0.170221	0.999607	0.999607	1	1	0.170221
3	134770355	48931_25	0.403614	0.373786	0.362573	0.570833	0.493056	0.475836	0.0136347	1	0.170591	0.999607	0.999607	1	1	0.170591
3	211979400	55106_12	0.387097	0.377193	0.309091	0.470356	0.501597	0.455285	0.0136506	1	0.170594	0.999607	0.999607	1	1	0.170594
5	2405384	75779_91	0.89071	0.946502	0.934673	0.578947	0.705521	0.764706	0.0136944	1	0.170944	0.999607	0.999607	1	1	0.170944
1	105184888	8074_23	0.559783	0.535836	0.552846	0.487179	0.511161	0.512755	0.0137298	1	0.171023	0.999607	0.999607	1	1	0.171023
8	122054674	125015_86	0.586735	0.558252	0.587912	0.47561	0.422222	0.505376	0.0137322	1	0.171023	0.999607	0.999607	1	1	0.171023
10	141043447	151093_74	0.487395	0.527132	0.481818	0.347826	0.385965	0.42623	0.0138071	1	0.171758	0.999607	0.999607	1	1	0.171758
8	90768717	123034_8	0.418367	0.441667	0.461538	0.37037	0.33945	0.383929	0.0138337	1	0.171892	0.999607	0.999607	1	1	0.171892
3	156286832	50235_27	0.55042	0.56383	0.564103	0.636364	0.59375	0.612903	0.0138925	1	0.172357	0.999607	0.999607	1	1	0.172357
2	75290003	28527_70	0.25	0.285714	0.292517	0.5	0.390756	0.402344	0.0139166	1	0.172357	0.999607	0.999607	1	1	0.172357
8	135035926	125866_17	0.504132	0.521127	0.552632	0.615385	0.722222	0.723404	0.0139187	1	0.172357	0.999607	0.999607	1	1	0.172357
2	10494685	23850_15	0.555921	0.532203	0.559701	0.625899	0.6	0.591195	0.0139612	1	0.172687	0.999607	0.999607	1	1	0.172687
2	243428785	39996_58	0.62439	0.555556	0.613636	0.485356	0.517028	0.5	0.0139871	1	0.17281	0.999607	0.999607	1	1	0.17281
7	79129486	109448_92	0.160839	0.143678	0.261084	0.375	0.324786	0.39819	0.0140142	1	0.172886	0.999607	0.999607	1	1	0.172886
2	20729142	24944_33	0.439024	0.445312	0.434426	0.5625	0.492754	0.567164	0.0140251	1	0.172886	0.999607	0.999607	1	1	0.172886
10	136315079	150578_33	0.227106	0.280645	0.190678	0.34104	0.336364	0.359504	0.0140467	1	0.172956	0.999607	0.999607	1	1	0.172956
9	144765102	140034_90	0.441176	0.414634	0.410256	0.477612	0.519608	0.478992	0.0141047	1	0.173175	0.999607	0.999607	1	1	0.173175
9	136738064	139314_10	0.377432	0.347458	0.331818	0.528302	0.447699	0.450512	0.0141074	1	0.173175	0.999607	0.999607	1	1	0.173175
2	60922461	27739_51	0.710247	0.665653	0.633898	0.763636	0.757669	0.767025	0.0141319	1	0.173175	0.999607	0.999607	1	1	0.173175
6	69312953	96070_57	0.55	0.55814	0.596154	0.636364	0.642857	0.62069	0.0141364	1	0.173175	0.999607	0.999607	1	1	0.173175
7	148906410	113827_12	0.277778	0.303398	0.251397	0.140127	0.208556	0.136364	0.0141574	1	0.173175	0.999607	0.999607	1	1	0.173175
2	30452013	25852_101	0.848101	0.877778	0.957447	0.743802	0.607362	0.690789	0.0141602	1	0.173175	0.999607	0.999607	1	1	0.173175
10	10419848	142602_100	0.396825	0.333333	0.386364	0.477477	0.57265	0.5	0.014219	1	0.173268	0.999607	0.999607	1	1	0.173268
5	79981343	81959_79	0.538462	0.536896	0.518106	0.493023	0.474048	0.5	0.014221	1	0.173268	0.999607	0.999607	1	1	0.173268
8	15280595	118799_76	0.340081	0.284173	0.330769	0.228571	0.242009	0.252427	0.0142244	1	0.173268	0.999607	0.999607	1	1	0.173268
7	16652318	105965_56	0.447964	0.413793	0.414226	0.618321	0.565217	0.509235	0.0142447	1	0.173268	0.999607	0.999607	1	1	0.173268
4	191348405	70855_32	0.648649	0.620482	0.676647	0.77551	0.847134	0.746575	0.0142475	1	0.173268	0.999607	0.999607	1	1	0.173268
1	207955740	14583_46	0.384615	0.445714	0.405229	0.560386	0.504386	0.5	0.0142847	1	0.173526	0.999607	0.999607	1	1	0.173526
3	133894163	48873_55	0.266436	0.302395	0.268382	0.212121	0.154362	0.203704	0.0143038	1	0.173564	0.999607	0.999607	1	1	0.173564
5	211005368	90541_83	0.496503	0.508772	0.509677	0.475352	0.447284	0.471299	0.0143326	1	0.173571	0.999607	0.999607	1	1	0.173571
1	213571509	15013_122	0.50365	0.474138	0.431818	0.346667	0.393258	0.356164	0.0143533	1	0.173571	0.999607	0.999607	1	1	0.173571
3	206100325	54507_35	0.349282	0.345528	0.353488	0.452899	0.393484	0.45584	0.0143718	1	0.173571	0.999607	0.999607	1	1	0.173571
2	21961542	25037_82	0.428571	0.5197	0.514286	0.368889	0.369004	0.344948	0.0143877	1	0.173571	0.999607	0.999607	1	1	0.173571
4	7752867	58255_117	0.933014	0.9375	0.885714	0.675926	0.792453	0.781991	0.0143902	1	0.173571	0.999607	0.999607	1	1	0.173571
6	71694541	96217_53	0.445946	0.428571	0.458333	0.537736	0.594828	0.514706	0.0144073	1	0.173571	0.999607	0.999607	1	1	0.173571
1	9233178	1090_94	0.4	0.396226	0.288462	0.515152	0.514286	0.576923	0.0144164	1	0.173571	0.999607	0.999607	1	1	0.173571
8	23724916	119417_30	0.884211	0.834586	0.872881	0.773006	0.733728	0.67052	0.0144462	1	0.173571	0.999607	0.999607	1	1	0.173571
6	167624878	103997_26	0.215613	0.194079	0.252918	0.147929	0.15122	0.15	0.0144539	1	0.173571	0.999607	0.999607	1	1	0.173571
1	294991687	21369_16	0.534161	0.532338	0.460784	0.3875	0.377273	0.421053	0.0144643	1	0.173571	0.999607	0.999607	1	1	0.173571
4	35662728	60311_66	0.739884	0.800905	0.737624	0.612069	0.677852	0.607735	0.0144892	1	0.173658	0.999607	0.999607	1	1	0.173658
4	10531619	58516_95	0.574468	0.592417	0.541063	0.475728	0.513648	0.478036	0.0145035	1	0.173658	0.999607	0.999607	1	1	0.173658
9	113108033	137565_67	0.662252	0.575581	0.645669	0.446352	0.525641	0.443966	0.0145232	1	0.173703	0.999607	0.999607	1	1	0.173703
10	85594065	146935_7	0.623377	0.618644	0.690909	0.887324	0.768293	0.802083	0.014563	1	0.173986	0.999607	0.999607	1	1	0.173986
1	231931427	16496_48	0.361607	0.330709	0.306202	0.180645	0.22807	0.255319	0.0146327	1	0.174627	0.999607	0.999607	1	1	0.174627
9	2257556	130712_8	0.21	0.275591	0.28972	0.347826	0.384921	0.375465	0.0146662	1	0.174697	0.999607	0.999607	1	1	0.174697
2	115914926	30622_78	0.444444	0.410526	0.403509	0.521277	0.528	0.473214	0.0146707	1	0.174697	0.999607	0.999607	1	1	0.174697
2	22815761	25117_62	0.416667	0.493827	0.4	0.545802	0.577465	0.561181	0.0147057	1	0.174922	0.999607	0.999607	1	1	0.174922
6	118884976	99515_74	0.482143	0.459184	0.434211	0.636364	0.693333	0.55814	0.0147452	1	0.1752	0.999607	0.999607	1	1	0.1752
1	43445763	4124_6	0.705263	0.764151	0.714286	0.57377	0.651515	0.590164	0.0148198	1	0.175893	0.999607	0.999607	1	1	0.175893
7	27942128	106561_12	0.194805	0.359551	0.341085	0.538462	0.489796	0.53913	0.0148359	1	0.175893	0.999607	0.999607	1	1	0.175893
6	91520223	97497_32	0.430976	0.438944	0.424658	0.52988	0.47432	0.535354	0.0148853	1	0.176287	0.999607	0.999607	1	1	0.176287
4	156690382	67762_28	0.453333	0.555556	0.541667	0.354167	0.4	0.37	0.0149286	1	0.176378	0.999607	0.999607	1	1	0.176378
5	177545174	87805_40	0.414414	0.409091	0.477778	0.275862	0.333333	0.333333	0.0149412	1	0.176378	0.999607	0.999607	1	1	0.176378
2	82435162	28952_35	0.539801	0.546809	0.55641	0.449339	0.506579	0.47557	0.0149442	1	0.176378	0.999607	0.999607	1	1	0.176378
1	89363533	7224_88	0.474164	0.435356	0.471831	0.542373	0.555305	0.50995	0.0149581	1	0.176378	0.999607	0.999607	1	1	0.176378
5	936634	75506_13	0.42973	0.453515	0.422111	0.476015	0.481928	0.470414	0.0149755	1	0.176393	0.999607	0.999607	1	1	0.176393
5	13301549	77089_12	0.798246	0.757353	0.757282	0.702479	0.662281	0.706856	0.0150218	1	0.176746	0.999607	0.999607	1	1	0.176746
3	60613460	44317_32	0.484375	0.465046	0.464615	0.49642	0.510989	0.501923	0.0150496	1	0.176882	0.999607	0.999607	1	1	0.176882
3	1857573	40384_143	0.489796	0.483483	0.478659	0.376106	0.208835	0.255814	0.0150782	1	0.176888	0.999607	0.999607	1	1	0.176888
3	173560951	51524_92	0.508982	0.483333	0.465909	0.55	0.543478	0.531561	0.0150827	1	0.176888	0.999607	0.999607	1	1	0.176888
5	88150143	82467_23	0.556863	0.586873	0.545024	0.616667	0.633136	0.611276	0.015117	1	0.177047	0.999607	0.999607	1	1	0.177047
10	125367152	149625_73	0.538462	0.561947	0.545455	0.415929	0.491228	0.458716	0.0151288	1	0.177047	0.999607	0.999607	1	1	0.177047
8	151892680	127270_7	0.698413	0.652695	0.681034	0.577982	0.569444	0.484252	0.0151552	1	0.177164	0.999607	0.999607	1	1	0.177164
3	43101722	43338_27	0.692308	0.622222	0.703125	0.536364	0.576923	0.506329	0.0151908	1	0.177268	0.999607	0.999607	1	1	0.177268
7	165321135	115516_32	0.464789	0.449153	0.421725	0.578059	0.730769	0.612403	0.0151999	1	0.177268	0.999607	0.999607	1	1	0.177268
10	32327479	143711_84	0.561497	0.616822	0.495575	0.419355	0.419255	0.400568	0.0152149	1	0.177268	0.999607	0.999607	1	1	0.177268
2	2244026	22790_44	0.584906	0.541667	0.7	0.828829	0.797386	0.793103	0.015252	1	0.177268	0.999607	0.999607	1	1	0.177268
8	80846590	122644_46	0.383562	0.333333	0.393443	0.476923	0.474359	0.555556	0.0152697	1	0.177268	0.999607	0.999607	1	1	0.177268
9	113649672	137599_102	0.48	0.493827	0.55914	0.671233	0.60274	0.642857	0.0152734	1	0.177268	0.999607	0.999607	1	1	0.177268
6	128051251	100263_43	0.520833	0.524823	0.479452	0.447368	0.442922	0.453782	0.0152783	1	0.177268	0.999607	0.999607	1	1	0.177268
8	177136793	130088_35	0.402878	0.422018	0.391026	0.483283	0.44385	0.465969	0.0153644	1	0.178041	0.999607	0.999607	1	1	0.178041
4	227039190	73559_66	0.38961	0.342466	0.364706	0.59375	0.466667	0.516129	0.0153778	1	0.178041	0.999607	0.999607	1	1	0.178041
4	68752417	62582_6	0.324895	0.36646	0.37551	0.421053	0.450581	0.482456	0.0154002	1	0.178111	0.999607	0.999607	1	1	0.178111
2	216759764	37737_7	0.486339	0.518692	0.524887	0.4	0.432432	0.455026	0.0154518	1	0.178444	0.999607	0.999607	1	1	0.178444
8	154374473	127498_12	0.525346	0.566802	0.597285	0.680328	0.650407	0.72549	0.0154619	1	0.178444	0.999607	0.999607	1	1	0.178444
5	6715652	76362_21	0.692308	0.761905	0.703704	0.8	0.827586	0.854839	0.0155397	1	0.179151	0.999607	0.999607	1	1	0.179151
4	181664152	69891_55	0.988636	0.991071	0.99115	0.556701	0.609589	0.821918	0.0155844	1	0.179381	0.999607	0.999607	1	1	0.179381
9	150073266	140557_96	0.535885	0.509009	0.539906	0.48913	0.457447	0.47619	0.0155926	1	0.179381	0.999607	0.999607	1	1	0.179381
3	12595149	41447_26	0.311111	0.344	0.410714	0.173333	0.180723	0.25	0.0156602	1	0.179968	0.999607	0.999607	1	1	0.179968
7	27707834	106550_30	0.58159	0.553279	0.582278	0.413043	0.486275	0.36	0.0156851	1	0.180064	0.999607	0.999607	1	1	0.180064
1	26137028	2735_98	0.49162	0.452736	0.477064	0.302564	0.393939	0.368421	0.0157384	1	0.180485	0.999607	0.999607	1	1	0.180485
7	167288563	115723_86	0.384615	0.222222	0.32	0.556701	0.481928	0.515464	0.0157725	1	0.180684	0.999607	0.999607	1	1	0.180684
5	210911678	90509_22	0.540541	0.5	0.48	0.608247	0.573034	0.627273	0.0158296	1	0.181149	0.999607	0.999607	1	1	0.181149
10	123323105	149487_122	0.825806	0.743455	0.778443	0.60241	0.643564	0.494949	0.0158706	1	0.181426	0.999607	0.999607	1	1	0.181426
7	166829217	115657_95	0.453039	0.475	0.449438	0.505882	0.507837	0.545161	0.0159673	1	0.18234	0.999607	0.999607	1	1	0.18234
1	262548394	18757_13	0.474308	0.477352	0.492481	0.582278	0.588889	0.525253	0.015989	1	0.182395	0.999607	0.999607	1	1	0.182395
1	274666764	19679_24	0.448071	0.45733	0.465347	0.483607	0.519298	0.507752	0.0160407	1	0.182592	0.999607	0.999607	1	1	0.182592
3	118175237	48006_39	0.547046	0.607807	0.56341	0.455975	0.505236	0.479899	0.0160463	1	0.182592	0.999607	0.999607	1	1	0.182592
2	51373828	27251_22	0.142857	0.255319	0.234375	0.343284	0.363636	0.416667	0.0160713	1	0.182592	0.999607	0.999607	1	1	0.182592
2	150995288	32763_124	0.531646	0.531963	0.535308	0.557576	0.577982	0.554054	0.0160735	1	0.182592	0.999607	0.999607	1	1	0.182592
1	162767942	11579_38	0.6171	0.668016	0.686992	0.574627	0.532258	0.496732	0.0161125	1	0.182844	0.999607	0.999607	1	1	0.182844
3	200450303	53990_72	0.448029	0.491468	0.455598	0.535836	0.55	0.513761	0.0161521	1	0.182994	0.999607	0.999607	1	1	0.182994
4	5538713	58007_48	0.418367	0.353982	0.372727	0.470588	0.463415	0.517442	0.0161594	1	0.182994	0.999607	0.999607	1	1	0.182994
8	108517754	124139_77	0.54386	0.538136	0.5	0.477966	0.443262	0.455975	0.0162216	1	0.183507	0.999607	0.999607	1	1	0.183507
9	26638393	132575_67	0.483077	0.428571	0.510903	0.388889	0.362385	0.365019	0.0163102	1	0.184318	0.999607	0.999607	1	1	0.184318
8	13033226	118575_134	0.457875	0.456081	0.443686	0.487805	0.538226	0.536896	0.0163572	1	0.184656	0.999607	0.999607	1	1	0.184656
6	88954438	97288_56	0.8	0.733333	0.767677	0.986667	0.865854	0.92381	0.0164477	1	0.185485	0.999607	0.999607	1	1	0.185485
9	5274221	130936_18	0.657143	0.71875	0.670886	0.52	0.6	0.5	0.016494	1	0.185814	0.999607	0.999607	1	1	0.185814
8	73811209	122127_67	0.615385	0.504	0.544554	0.378378	0.416667	0.434343	0.0165574	1	0.186335	0.999607	0.999607	1	1	0.186335
7	118720915	111553_103	0.578125	0.697987	0.504854	0.386364	0.257862	0.333333	0.0165888	1	0.186473	0.999607	0.999607	1	1	0.186473
9	44258529	133612_8	0.57377	0.57971	0.62	0.694215	0.757692	0.672131	0.0166076	1	0.186473	0.999607	0.999607	1	1	0.186473
7	88410074	109945_11	0.645283	0.636364	0.691901	0.742105	0.717778	0.736211	0.0166211	1	0.186473	0.999607	0.999607	1	1	0.186473
1	27309682	2830_44	0.604545	0.587302	0.526316	0.45679	0.472906	0.397933	0.01672	1	0.187387	0.999607	0.999607	1	1	0.187387
4	235615452	74173_145	0.546512	0.635135	0.674797	0.4625	0.481752	0.442953	0.0167371	1	0.187387	0.999607	0.999607	1	1	0.187387
8	132494551	125671_8	0.459459	0.446809	0.457143	0.584071	0.530612	0.511111	0.0168451	1	0.188386	0.999607	0.999607	1	1	0.188386
7	41464778	107209_13	0.5	0.524079	0.505988	0.461187	0.448276	0.480493	0.0168611	1	0.188386	0.999607	0.999607	1	1	0.188386
7	170349261	116037_95	0.476056	0.511858	0.455224	0.421348	0.384892	0.405063	0.0169585	1	0.189204	0.999607	0.999607	1	1	0.189204
6	172094011	104639_71	0.514019	0.425249	0.517986	0.339623	0.336493	0.382609	0.016984	1	0.189204	0.999607	0.999607	1	1	0.189204
10	143362577	151379_18	0.481928	0.433071	0.440994	0.387097	0.307692	0.325203	0.0170038	1	0.189204	0.999607	0.999607	1	1	0.189204
2	49081875	27105_32	0.631579	0.52551	0.534247	0.429952	0.419192	0.436364	0.0170039	1	0.189204	0.999607	0.999607	1	1	0.189204
7	155272582	114432_50	0.492248	0.453184	0.506329	0.409449	0.427928	0.416357	0.0170687	1	0.189643	0.999607	0.999607	1	1	0.189643
5	196733306	89199_12	0.436709	0.486339	0.511236	0.583333	0.558052	0.565891	0.0170783	1	0.189643	0.999607	0.999607	1	1	0.189643
5	138920020	85388_137	0.363636	0.419355	0.410256	0.5	0.457143	0.5	0.0171541	1	0.190289	0.999607	0.999607	1	1	0.190289
1	48718317	4517_83	0.358362	0.451852	0.424812	0.297521	0.260073	0.308219	0.017215	1	0.190763	0.999607	0.999607	1	1	0.190763
3	230258109	56957_106	0.589404	0.585	0.532164	0.659574	0.772277	0.714286	0.0172445	1	0.190763	0.999607	0.999607	1	1	0.190763
3	210673947	54978_17	0.659574	0.733333	0.744681	0.857143	0.96	0.847458	0.0172494	1	0.190763	0.999607	0.999607	1	1	0.190763
9	11181057	131412_92	0.516971	0.530233	0.497487	0.395349	0.434783	0.461883	0.0173655	1	0.191851	0.999607	0.999607	1	1	0.191851
6	106239361	98535_133	0.476056	0.509695	0.46875	0.575646	0.544262	0.537217	0.0174036	1	0.191906	0.999607	0.999607	1	1	0.191906
2	39384148	26437_19	0.280702	0.285714	0.364706	0.211111	0.121622	0.115385	0.0174058	1	0.191906	0.999607	0.999607	1	1	0.191906
10	141436970	151104_53	0.972414	0.994186	0.948148	0.728261	0.876289	0.758929	0.0174316	1	0.191931	0.999607	0.999607	1	1	0.191931
3	130699040	48695_24	0.453704	0.379391	0.457627	0.525735	0.540698	0.582173	0.0174491	1	0.191931	0.999607	0.999607	1	1	0.191931
4	56196945	61763_19	0.514045	0.492424	0.480519	0.541528	0.548913	0.529412	0.0174611	1	0.191931	0.999607	0.999607	1	1	0.191931
5	216255925	91171_6	0.556995	0.561576	0.573668	0.512346	0.539773	0.52973	0.0175072	1	0.192243	0.999607	0.999607	1	1	0.192243
7	141162787	113220_77	0.272727	0.257143	0.225806	0.454545	0.416667	0.333333	0.0175464	1	0.192479	0.999607	0.999607	1	1	0.192479
9	11560362	131441_19	0.514124	0.530837	0.591195	0.463878	0.396552	0.415335	0.0175855	1	0.192713	0.999607	0.999607	1	1	0.192713
7	42682342	107260_52	0.582278	0.505495	0.544444	0.441176	0.462366	0.458716	0.017636	1	0.193071	0.999607	0.999607	1	1	0.193071
7	177228552	116937_68	0.559633	0.521127	0.48855	0.448819	0.408046	0.434978	0.0176927	1	0.193497	0.999607	0.999607	1	1	0.193497
7	148699557	113809_44	0.685714	0.772727	0.827586	0.614754	0.551402	0.592105	0.017752	1	0.193951	0.999607	0.999607	1	1	0.193951
1	15374778	1680_9	0.532468	0.466667	0.556701	0.770115	0.72973	0.630872	0.0177807	1	0.194068	0.999607	0.999607	1	1	0.194068
7	159157647	114819_21	0.319149	0.25	0.171053	0.4	0.418033	0.432	0.0178066	1	0.194106	0.999607	0.999607	1	1	0.194106
2	211465766	37231_89	0.534884	0.511111	0.585366	0.319149	0.431818	0.271429	0.0178755	1	0.194106	0.999607	0.999607	1	1	0.194106
4	15163825	58893_14	0.68	0.740741	0.5625	0.321429	0.340426	0.48	0.0179046	1	0.194106	0.999607	0.999607	1	1	0.194106
8	73136196	122089_104	0.447761	0.436242	0.431095	0.523316	0.512295	0.471491	0.0179104	1	0.194106	0.999607	0.999607	1	1	0.194106
1	157824867	11233_115	0.512195	0.532609	0.555556	0.409091	0.460317	0.469136	0.0179191	1	0.194106	0.999607	0.999607	1	1	0.194106
1	270258423	19366_36	0.462617	0.490196	0.471483	0.527778	0.587786	0.540741	0.0179259	1	0.194106	0.999607	0.999607	1	1	0.194106
4	4178845	57838_72	0.493976	0.549296	0.464844	0.318182	0.318681	0.411111	0.0179373	1	0.194106	0.999607	0.999607	1	1	0.194106
1	236513320	16826_85	0.585492	0.605809	0.52439	0.487261	0.441667	0.463918	0.0179412	1	0.194106	0.999607	0.999607	1	1	0.194106
10	61528072	145580_12	0.204819	0.29703	0.386076	0.470297	0.552529	0.568889	0.0179449	1	0.194106	0.999607	0.999607	1	1	0.194106
3	234788588	57394_35	0.581818	0.52381	0.539823	0.452381	0.432432	0.487179	0.0180089	1	0.194447	0.999607	0.999607	1	1	0.194447
3	112490993	47712_99	0.601626	0.570957	0.546392	0.518841	0.502358	0.493976	0.0180393	1	0.194447	0.999607	0.999607	1	1	0.194447
3	184742217	52464_13	0.577982	0.548387	0.538961	0.488636	0.505181	0.5125	0.0180598	1	0.194447	0.999607	0.999607	1	1	0.194447
9	111956231	137472_73	0.745562	0.771552	0.706897	0.672414	0.634812	0.606742	0.01806	1	0.194447	0.999607	0.999607	1	1	0.194447
6	158319840	102919_65	0.450237	0.384615	0.423256	0.320388	0.346154	0.281609	0.0180661	1	0.194447	0.999607	0.999607	1	1	0.194447
3	171350833	51303_73	0.5	0.5625	0.47449	0.402062	0.348993	0.410138	0.0180944	1	0.19456	0.999607	0.999607	1	1	0.19456
3	161289845	50560_6	0.835294	0.938389	0.908602	0.577273	0.75	0.675573	0.0181281	1	0.194729	0.999607	0.999607	1	1	0.194729
10	139171181	150856_38	0.493976	0.538462	0.547619	0.45	0.422222	0.466019	0.0182907	1	0.196074	0.999607	0.999607	1	1	0.196074
6	122058093	99759_43	0.319444	0.268817	0.248447	0.454545	0.360465	0.423913	0.0183098	1	0.196074	0.999607	0.999607	1	1	0.196074
7	112906446	111176_29	0.589474	0.532787	0.559633	0.495935	0.488095	0.502674	0.0183218	1	0.196074	0.999607	0.999607	1	1	0.196074
6	69885250	96105_40	0.58867	0.576419	0.581522	0.654008	0.717949	0.644366	0.0183255	1	0.196074	0.999607	0.999607	1	1	0.196074
8	127976790	125393_151	0.441441	0.498039	0.377593	0.285714	0.308108	0.311558	0.0184326	1	0.197026	0.999607	0.999607	1	1	0.197026
2	30081001	25815_25	0.531621	0.522358	0.523364	0.5	0.458084	0.462428	0.018518	1	0.197744	0.999607	0.999607	1	1	0.197744
4	225415227	73458_126	0.582524	0.543478	0.563218	0.280702	0.367647	0.453333	0.0185691	1	0.198095	0.999607	0.999607	1	1	0.198095
9	42596790	133540_112	0.555932	0.555147	0.559524	0.587302	0.63786	0.635593	0.0185946	1	0.198172	0.999607	0.999607	1	1	0.198172
1	200707346	14033_15	0.459302	0.358586	0.455128	0.285714	0.278302	0.312821	0.0187076	1	0.199181	0.999607	0.999607	1	1	0.199181
2	179172051	34508_52	0.561905	0.612766	0.583333	0.497462	0.536946	0.5	0.0187357	1	0.199284	0.999607	0.999607	1	1	0.199284
3	169452333	51161_59	0.881579	0.824427	0.795699	0.668317	0.746781	0.695473	0.018816	1	0.199943	0.999607	0.999607	1	1	0.199943
2	239762626	39656_45	0.5625	0.560976	0.544118	0.508306	0.502924	0.532508	0.0189515	1	0.200996	0.999607	0.999607	1	1	0.200996
8	96385392	123377_76	0.517413	0.467742	0.482301	0.433333	0.427711	0.435754	0.0189522	1	0.200996	0.999607	0.999607	1	1	0.200996
7	173621196	116491_9	0.604096	0.592875	0.531847	0.715278	0.666667	0.664975	0.0189956	1	0.201248	0.999607	0.999607	1	1	0.201248
4	5219300	57957_75	0.658228	0.591837	0.656566	0.482759	0.425287	0.285714	0.019026	1	0.201248	0.999607	0.999607	1	1	0.201248
2	112896780	30459_8	0.441558	0.43038	0.418182	0.462617	0.509728	0.504348	0.0190314	1	0.201248	0.999607	0.999607	1	1	0.201248
10	121064563	149337_20	0.701087	0.659686	0.638393	0.859459	0.910112	0.763158	0.0191849	1	0.202521	0.999607	0.999607	1	1	0.202521
5	19528611	77706_80	0.384615	0.296296	0.4	0.62963	0.517857	0.508772	0.0191891	1	0.202521	0.999607	0.999607	1	1	0.202521
3	629420	40188_74	0.528701	0.486784	0.471053	0.439216	0.417355	0.417969	0.0192679	1	0.202985	0.999607	0.999607	1	1	0.202985
9	99608504	136609_20	0.571429	0.45	0.481481	0.638554	0.71134	0.644444	0.0192765	1	0.202985	0.999607	0.999607	1	1	0.202985
4	181715318	69903_86	0.407407	0.377778	0.390244	0.577236	0.463918	0.580247	0.0192892	1	0.202985	0.999607	0.999607	1	1	0.202985
1	101088474	7907_46	0.572327	0.557576	0.548148	0.532544	0.502825	0.5	0.0193454	1	0.20338	0.999607	0.999607	1	1	0.20338
1	303411663	22158_115	0.155556	0.162162	0.157895	0.25	0.257143	0.194444	0.0193833	1	0.203581	0.999607	0.999607	1	1	0.203581
5	3457867	75925_34	0.495192	0.506775	0.520305	0.533333	0.538043	0.549587	0.019531	1	0.204934	0.999607	0.999607	1	1	0.204934
6	83036810	96836_58	0.541096	0.527897	0.497382	0.406091	0.377622	0.463023	0.0195692	1	0.205137	0.999607	0.999607	1	1	0.205137
9	79875535	135501_99	0.545455	0.298507	0.294118	0.697674	0.709497	0.676471	0.0196143	1	0.205199	0.999607	0.999607	1	1	0.205199
7	1025815	104818_29	0.52381	0.483784	0.558923	0.423237	0.427046	0.451362	0.0196218	1	0.205199	0.999607	0.999607	1	1	0.205199
1	14209845	1557_73	0.505848	0.496164	0.503896	0.561111	0.526066	0.567073	0.019667	1	0.205199	0.999607	0.999607	1	1	0.205199
6	134147074	100776_24	0.650602	0.594937	0.555556	0.701987	0.705036	0.705882	0.0196683	1	0.205199	0.999607	0.999607	1	1	0.205199
5	62306887	80723_114	0.651982	0.580508	0.580488	0.438735	0.513333	0.492669	0.0196702	1	0.205199	0.999607	0.999607	1	1	0.205199
10	136223165	150555_7	0.562249	0.524675	0.536741	0.505882	0.484076	0.483755	0.0196968	1	0.205199	0.999607	0.999607	1	1	0.205199
3	179536153	52066_26	0.42915	0.413194	0.383399	0.51773	0.562112	0.473118	0.0197074	1	0.205199	0.999607	0.999607	1	1	0.205199
10	102431591	148071_12	0.462046	0.51895	0.42	0.564103	0.580475	0.599496	0.0198307	1	0.206285	0.999607	0.999607	1	1	0.206285
7	118693924	111549_14	0.377622	0.387302	0.396887	0.463291	0.550251	0.469526	0.0199382	1	0.207205	0.999607	0.999607	1	1	0.207205
1	97107722	7693_14	0.793103	0.53125	0.727273	1	0.980392	0.963636	0.0199614	1	0.207248	0.999607	0.999607	1	1	0.207248
3	192796386	53224_66	0.74359	0.8	0.763158	0.706897	0.645833	0.628319	0.0200449	1	0.207915	0.999607	0.999607	1	1	0.207915
2	114013795	30526_53	0.593985	0.568966	0.572519	0.548611	0.53681	0.550336	0.0201885	1	0.209205	0.999607	0.999607	1	1	0.209205
5	219613323	91699_18	0.628571	0.76087	0.449275	0.282051	0.293103	0.196078	0.0202688	1	0.209837	0.999607	0.999607	1	1	0.209837
7	163880755	115352_115	0.418919	0.446701	0.434524	0.407895	0.396739	0.396341	0.0204835	1	0.211754	0.999607	0.999607	1	1	0.211754
5	19662569	77711_30	0.472325	0.495702	0.458678	0.529086	0.50989	0.53494	0.0204929	1	0.211754	0.999607	0.999607	1	1	0.211754
4	44633678	60923_34	0.576271	0.581921	0.531532	0.485623	0.469512	0.511194	0.0205248	1	0.211794	0.999607	0.999607	1	1	0.211794
1	109869894	8441_53	0.40708	0.489051	0.478261	0.567568	0.542373	0.564516	0.0205358	1	0.211794	0.999607	0.999607	1	1	0.211794
1	301509661	21998_110	0.637931	0.821918	0.782609	0.564103	0.478723	0.518987	0.0206329	1	0.212593	0.999607	0.999607	1	1	0.212593
7	26216830	106487_27	0.543624	0.553672	0.604478	0.464151	0.422492	0.496855	0.0206559	1	0.212628	0.999607	0.999607	1	1	0.212628
7	134243504	112622_26	0.78125	0.822785	0.75	0.706897	0.7	0.710247	0.0206909	1	0.212787	0.999607	0.999607	1	1	0.212787
1	175806952	12421_84	0.536585	0.491124	0.543726	0.466667	0.44086	0.461126	0.020749	1	0.213104	0.999607	0.999607	1	1	0.213104
8	21778131	119225_17	0.467033	0.441341	0.383234	0.536496	0.510417	0.536508	0.0207793	1	0.213104	0.999607	0.999607	1	1	0.213104
1	224924727	15905_69	0.478261	0.422535	0.513158	0.619565	0.564706	0.576471	0.0207806	1	0.213104	0.999607	0.999607	1	1	0.213104
9	12073954	131470_28	0.55082	0.49848	0.505119	0.464646	0.42437	0.441509	0.0208352	1	0.213463	0.999607	0.999607	1	1	0.213463
4	150352581	67402_36	0.528369	0.556575	0.527972	0.493404	0.507009	0.484108	0.0208567	1	0.213481	0.999607	0.999607	1	1	0.213481
9	20538243	132119_133	0.565445	0.57085	0.533333	0.516364	0.47205	0.471875	0.020881	1	0.213529	0.999607	0.999607	1	1	0.213529
2	161577253	33412_51	0.52	0.482353	0.443038	0.5625	0.559322	0.578947	0.0209206	1	0.213732	0.999607	0.999607	1	1	0.213732
5	70830058	81330_94	0.415179	0.434211	0.449393	0.497222	0.488938	0.549528	0.0209988	1	0.214043	0.999607	0.999607	1	1	0.214043
3	212454419	55155_65	0.493506	0.475309	0.486486	0.436975	0.448598	0.464286	0.0210057	1	0.214043	0.999607	0.999607	1	1	0.214043
4	161589806	68176_51	0.682081	0.641026	0.666667	0.533898	0.603175	0.586375	0.0210101	1	0.214043	0.999607	0.999607	1	1	0.214043
8	4784380	117940_77	0.451163	0.429942	0.507353	0.388514	0.36646	0.36409	0.0211098	1	0.214857	0.999607	0.999607	1	1	0.214857
9	153591769	140963_46	0.349206	0.518519	0.589744	0.153846	0.26087	0.105263	0.0211585	1	0.215151	0.999607	0.999607	1	1	0.215151
9	85534579	135807_31	0.441748	0.483871	0.436893	0.226804	0.366337	0.222222	0.021244	1	0.215808	0.999607	0.999607	1	1	0.215808
6	136160083	100899_12	0.3125	0.311111	0.404494	0.523077	0.505051	0.44	0.0212628	1	0.215808	0.999607	0.999607	1	1	0.215808
9	141894328	139782_78	0.746606	0.754032	0.834711	0.45815	0.612583	0.614545	0.0213299	1	0.216286	0.999607	0.999607	1	1	0.216286
2	192691645	35521_21	0.668317	0.612245	0.605405	0.521246	0.498592	0.563275	0.0213729	1	0.21652	0.999607	0.999607	1	1	0.21652
6	100491299	98170_26	0.7	0.67757	0.657971	0.785388	0.730159	0.745174	0.0214704	1	0.217305	0.999607	0.999607	1	1	0.217305
9	142330192	139822_123	0.629032	0.747368	0.655556	0.484848	0.562044	0.451613	0.0215051	1	0.217352	0.999607	0.999607	1	1	0.217352
7	156568744	114565_35	0.44878	0.492462	0.542056	0.726368	0.643564	0.605263	0.021515	1	0.217352	0.999607	0.999607	1	1	0.217352
4	19687620	59246_74	0.561404	0.559322	0.608392	0.643885	0.639037	0.628788	0.0215714	1	0.217461	0.999607	0.999607	1	1	0.217461
5	55726386	80312_94	0.50137	0.497512	0.537143	0.466292	0.467626	0.449462	0.021593	1	0.217461	0.999607	0.999607	1	1	0.217461
2	52526798	27318_109	0.470588	0.416667	0.462857	0.58794	0.623116	0.519802	0.0215975	1	0.217461	0.999607	0.999607	1	1	0.217461
2	237096337	39431_44	0.591837	0.597222	0.493857	0.717391	0.751445	0.668224	0.021606	1	0.217461	0.999607	0.999607	1	1	0.217461
2	116568842	30671_89	0.571429	0.631579	0.526316	0.453608	0.39823	0.46875	0.0216633	1	0.217562	0.999607	0.999607	1	1	0.217562
4	12798350	58736_86	0.964286	0.9375	1	0.829268	0.836735	0.695652	0.0217041	1	0.217562	0.999607	0.999607	1	1	0.217562
7	152296271	114109_49	0.503704	0.487437	0.497041	0.469274	0.440758	0.466292	0.0217129	1	0.217562	0.999607	0.999607	1	1	0.217562
7	6675013	105311_87	0.296296	0.288136	0.196429	0.135135	0.0925926	0.152174	0.0217216	1	0.217562	0.999607	0.999607	1	1	0.217562
2	231893615	39075_29	0.457589	0.516279	0.487603	0.344569	0.396491	0.418006	0.0217485	1	0.217562	0.999607	0.999607	1	1	0.217562
7	157217709	114614_39	0.341463	0.307692	0.361111	0.54717	0.42029	0.479167	0.0217529	1	0.217562	0.999607	0.999607	1	1	0.217562
1	78379884	6577_38	0.554348	0.522222	0.505376	0.48	0.471861	0.458678	0.0217562	1	0.217562	0.999607	0.999607	1	1	0.217562
3	1462020	40327_106	0.459016	0.456522	0.479853	0.562914	0.504043	0.531343	0.0218381	1	0.217873	0.999607	0.999607	1	1	0.217873
5	182702817	88161_101	0.4375	0.378151	0.419048	0.325	0.357143	0.313725	0.0218438	1	0.217873	0.999607	0.999607	1	1	0.217873
3	230891076	57009_69	0.430303	0.363158	0.474684	0.641975	0.527778	0.628099	0.0218475	1	0.217873	0.999607	0.999607	1	1	0.217873
8	133839645	125780_22	0.517647	0.414894	0.376344	0.576923	0.592593	0.625	0.0219834	1	0.219027	0.999607	0.999607	1	1	0.219027
9	26905530	132624_131	0.501832	0.559871	0.5	0.397321	0.441065	0.447876	0.0220267	1	0.219257	0.999607	0.999607	1	1	0.219257
2	74637451	28484_33	0.476821	0.527273	0.478006	0.544643	0.571942	0.574297	0.0220954	1	0.21974	0.999607	0.999607	1	1	0.21974
5	15091940	77319_100	0.554622	0.533333	0.552	0.494118	0.410714	0.461187	0.0221812	1	0.220391	0.999607	0.999607	1	1	0.220391
7	163080050	115276_31	0.612167	0.494915	0.591216	0.445783	0.405063	0.433333	0.0222196	1	0.220571	0.999607	0.999607	1	1	0.220571
3	193063964	53251_64	0.491166	0.466454	0.484321	0.520548	0.545455	0.580153	0.022295	1	0.221024	0.999607	0.999607	1	1	0.221024
3	87912341	45924_22	0.268293	0.355932	0.385965	0.735294	0.704545	0.490566	0.0223059	1	0.221024	0.999607	0.999607	1	1	0.221024
1	34590061	3434_32	0.508021	0.506726	0.414201	0.706215	0.587302	0.638418	0.0224524	1	0.222273	0.999607	0.999607	1	1	0.222273
2	708479	22543_55	0.547945	0.543269	0.521327	0.459732	0.462462	0.50578	0.0224762	1	0.222283	0.999607	0.999607	1	1	0.222283
5	211413466	90610_16	0.721212	0.698492	0.637681	0.560345	0.592593	0.496732	0.0224944	1	0.222283	0.999607	0.999607	1	1	0.222283
4	185177578	70205_94	0.462366	0.491667	0.445652	0.28125	0.363636	0.384615	0.0227924	1	0.224927	0.999607	0.999607	1	1	0.224927
4	160677458	68079_127	0.512422	0.47769	0.457478	0.38914	0.416	0.428571	0.0228033	1	0.224927	0.999607	0.999607	1	1	0.224927
4	23828634	59497_106	0.530055	0.453039	0.505618	0.400826	0.384375	0.425993	0.0228935	1	0.225611	0.999607	0.999607	1	1	0.225611
7	98097511	110440_79	0.390244	0.446809	0.408696	0.525424	0.489209	0.587065	0.0229956	1	0.226412	0.999607	0.999607	1	1	0.226412
6	146026028	101661_80	0.465517	0.509524	0.510823	0.543933	0.558824	0.581227	0.0230476	1	0.226718	0.999607	0.999607	1	1	0.226718
10	128124913	149900_21	0.7744	0.754464	0.794872	0.719603	0.739691	0.72118	0.0231116	1	0.227142	0.999607	0.999607	1	1	0.227142
2	241387861	39810_10	0.7	0.699301	0.618321	0.588235	0.516129	0.545455	0.0231835	1	0.227514	0.999607	0.999607	1	1	0.227514
9	155677762	141320_44	0.540541	0.626263	0.520548	0.419355	0.4	0.464286	0.0231913	1	0.227514	0.999607	0.999607	1	1	0.227514
4	159592852	67981_22	0.722222	0.717172	0.588235	0.484848	0.472973	0.544118	0.0233341	1	0.228708	0.999607	0.999607	1	1	0.228708
7	162531716	115222_41	0.449438	0.384615	0.416667	0.544872	0.491228	0.491379	0.0234459	1	0.229597	0.999607	0.999607	1	1	0.229597
3	169050946	51109_96	0.549342	0.494792	0.464615	0.398907	0.428016	0.391705	0.0235855	1	0.230438	0.999607	0.999607	1	1	0.230438
4	6574546	58138_124	0.446154	0.493671	0.518072	0.419355	0.393939	0.366667	0.0235888	1	0.230438	0.999607	0.999607	1	1	0.230438
3	167224633	50975_21	0.525926	0.536017	0.541475	0.496063	0.448753	0.491094	0.0235955	1	0.230438	0.999607	0.999607	1	1	0.230438
2	189269810	35211_132	0.298429	0.303279	0.309013	0.429907	0.423077	0.346154	0.0236422	1	0.23065	0.999607	0.999607	1	1	0.23065
1	198134550	13815_13	0.288889	0.186441	0.365385	0.538462	0.434783	0.512821	0.023667	1	0.23065	0.999607	0.999607	1	1	0.23065
10	8646279	142509_96	0.473684	0.375	0.5	0.617021	0.673077	0.571429	0.023681	1	0.23065	0.999607	0.999607	1	1	0.23065
8	175358600	129783_23	0.294444	0.252632	0.338462	0.468354	0.404669	0.559748	0.0237874	1	0.231389	0.999607	0.999607	1	1	0.231389
5	16289355	77471_71	0.620072	0.679452	0.638484	0.551948	0.556901	0.594272	0.0237994	1	0.231389	0.999607	0.999607	1	1	0.231389
4	225414397	73457_49	0.275862	0.264423	0.416667	0.489451	0.483776	0.513678	0.0238646	1	0.231476	0.999607	0.999607	1	1	0.231476
3	19210532	41885_108	0.552716	0.579439	0.540541	0.491279	0.514925	0.516539	0.0238722	1	0.231476	0.999607	0.999607	1	1	0.231476
7	153714664	114283_15	0.57377	0.600496	0.560526	0.537538	0.480597	0.483425	0.0239427	1	0.231476	0.999607	0.999607	1	1	0.231476
1	22846838	2382_7	0.553265	0.5	0.498221	0.597826	0.649485	0.586207	0.0239626	1	0.231476	0.999607	0.999607	1	1	0.231476
5	75368207	81627_7	0.768116	0.854369	0.893333	0.703125	0.71875	0.6625	0.0239979	1	0.231476	0.999607	0.999607	1	1	0.231476
4	178367999	69558_15	0.381579	0.422764	0.433198	0.36129	0.355769	0.34	0.0240387	1	0.231476	0.999607	0.999607	1	1	0.231476
2	3073373	22896_31	0.391304	0.258621	0.333333	0.52459	0.44	0.527027	0.024049	1	0.231476	0.999607	0.999607	1	1	0.231476
2	174982231	34239_9	0.545455	0.525	0.53913	0.509881	0.464286	0.47907	0.0240492	1	0.231476	0.999607	0.999607	1	1	0.231476
6	115546120	99289_59	0.524164	0.4811	0.498567	0.462121	0.449367	0.433962	0.0240548	1	0.231476	0.999607	0.999607	1	1	0.231476
1	87591602	7136_37	0.415493	0.473054	0.377358	0.536232	0.507692	0.531646	0.0240893	1	0.231476	0.999607	0.999607	1	1	0.231476
3	139485588	49225_102	0.410256	0.449275	0.4	0.485549	0.502538	0.466019	0.024122	1	0.231476	0.999607	0.999607	1	1	0.231476
9	140906980	139671_41	0.480769	0.434084	0.480769	0.520833	0.520833	0.551601	0.0241237	1	0.231476	0.999607	0.999607	1	1	0.231476
6	132209867	100583_41	0.692308	0.769231	0.615385	0.536232	0.527027	0.438596	0.0241303	1	0.231476	0.999607	0.999607	1	1	0.231476
2	18646676	24734_101	0.536	0.546875	0.560345	0.502041	0.48	0.519313	0.0241328	1	0.231476	0.999607	0.999607	1	1	0.231476
8	86614421	122852_38	0.446809	0.438596	0.471264	0.340206	0.235772	0.359712	0.024144	1	0.231476	0.999607	0.999607	1	1	0.231476
1	280907879	20227_14	0.428571	0.434783	0.480769	0.55	0.56	0.666667	0.0241509	1	0.231476	0.999607	0.999607	1	1	0.231476
10	138707530	150808_33	0.441176	0.521472	0.44186	0.569444	0.565217	0.555556	0.0241966	1	0.231476	0.999607	0.999607	1	1	0.231476
2	195572283	35783_72	0.577406	0.528369	0.571429	0.481268	0.464387	0.511737	0.0242051	1	0.231476	0.999607	0.999607	1	1	0.231476
1	34840535	3454_14	0.693878	0.75	0.761905	0.407407	0.597015	0.554054	0.0242133	1	0.231476	0.999607	0.999607	1	1	0.231476
1	212842549	14968_24	0.606061	0.526316	0.545455	0.344828	0.392405	0.472222	0.0242876	1	0.231896	0.999607	0.999607	1	1	0.231896
9	108597663	137221_20	0.372549	0.375	0.373134	0.406593	0.469388	0.436709	0.0243	1	0.231896	0.999607	0.999607	1	1	0.231896
1	234070381	16643_105	0.455357	0.512887	0.486486	0.579747	0.537079	0.55665	0.024395	1	0.232599	0.999607	0.999607	1	1	0.232599
1	186320068	13138_84	0.62	0.558621	0.437262	0.235772	0.360544	0.328767	0.0244935	1	0.233242	0.999607	0.999607	1	1	0.233242
7	100212137	110555_132	0.137097	0.179856	0.179245	0.210884	0.253968	0.230303	0.0245054	1	0.233242	0.999607	0.999607	1	1	0.233242
1	286974878	20770_8	0.459658	0.486547	0.46875	0.643443	0.52901	0.610526	0.0245979	1	0.233729	0.999607	0.999607	1	1	0.233729
5	4090255	76000_83	0.46473	0.44127	0.473154	0.496183	0.493827	0.51773	0.0245997	1	0.233729	0.999607	0.999607	1	1	0.233729
2	117114083	30694_36	0.482143	0.429487	0.42623	0.516667	0.502128	0.535714	0.024632	1	0.233832	0.999607	0.999607	1	1	0.233832
6	100485704	98166_76	0.5	0.503759	0.462185	0.418033	0.325397	0.396396	0.0246675	1	0.233965	0.999607	0.999607	1	1	0.233965
1	47748729	4465_26	0.424779	0.361345	0.513761	0.561404	0.646707	0.636364	0.0246964	1	0.234034	0.999607	0.999607	1	1	0.234034
2	1558754	22641_54	0.514894	0.53869	0.530405	0.6	0.598726	0.555556	0.0247428	1	0.234205	0.999607	0.999607	1	1	0.234205
7	174718797	116629_19	0.586207	0.558442	0.577778	0.63354	0.638418	0.601064	0.0247576	1	0.234205	0.999607	0.999607	1	1	0.234205
5	203220442	89715_11	0.263889	0.36	0.303797	0.40625	0.434783	0.5	0.0248262	1	0.234474	0.999607	0.999607	1	1	0.234474
3	192365288	53187_83	0.453202	0.444444	0.400794	0.578947	0.561404	0.490196	0.0248446	1	0.234474	0.999607	0.999607	1	1	0.234474
7	20116035	106205_132	0.422764	0.425676	0.430894	0.489051	0.448571	0.493056	0.0248508	1	0.234474	0.999607	0.999607	1	1	0.234474
10	95849157	147557_33	0.728916	0.604348	0.701149	0.494845	0.465409	0.566879	0.0248931	1	0.234669	0.999607	0.999607	1	1	0.234669
6	122517332	99808_125	0.557895	0.506173	0.494253	0.428571	0.455959	0.39267	0.0249245	1	0.234701	0.999607	0.999607	1	1	0.234701
4	200822756	71611_91	0.610169	0.495327	0.432432	0.33871	0.336449	0.276995	0.0249397	1	0.234701	0.999607	0.999607	1	1	0.234701
8	179537706	130434_22	0.392157	0.412281	0.377246	0.45	0.45092	0.507837	0.0249987	1	0.235005	0.999607	0.999607	1	1	0.235005
4	113001913	65250_64	0.65625	0.617647	0.575758	0.529412	0.407407	0.387097	0.025026	1	0.235005	0.999607	0.999607	1	1	0.235005
2	12408903	24081_53	0.471795	0.484211	0.478049	0.521277	0.518868	0.568966	0.0250369	1	0.235005	0.999607	0.999607	1	1	0.235005
1	80976183	6741_50	0.5	0.57971	0.611111	0.440594	0.455399	0.445455	0.0250916	1	0.235315	0.999607	0.999607	1	1	0.235315
7	136987450	112842_75	0.521739	0.52356	0.535545	0.51227	0.493113	0.490446	0.0251614	1	0.235726	0.999607	0.999607	1	1	0.235726
6	127028454	100134_24	0.617117	0.645631	0.625616	0.697674	0.663043	0.718447	0.0251789	1	0.235726	0.999607	0.999607	1	1	0.235726
8	97515468	123467_42	0.484536	0.428571	0.3375	0.547368	0.582222	0.588785	0.0252228	1	0.235934	0.999607	0.999607	1	1	0.235934
2	204893047	36602_89	0.484375	0.510121	0.507937	0.472727	0.447761	0.432692	0.0253206	1	0.236645	0.999607	0.999607	1	1	0.236645
9	26677549	132593_102	0.292683	0.475	0.257143	0.584906	0.573333	0.571429	0.0254683	1	0.23769	0.999607	0.999607	1	1	0.23769
5	141254286	85507_42	0.352941	0.283582	0.413043	0.540284	0.465	0.495833	0.0254762	1	0.23769	0.999607	0.999607	1	1	0.23769
6	152494048	102313_7	0.38961	0.455752	0.454545	0.52027	0.515957	0.5	0.0255865	1	0.238515	0.999607	0.999607	1	1	0.238515
8	81582699	122672_125	0.496403	0.515	0.515152	0.471264	0.401869	0.435146	0.0256414	1	0.238821	0.999607	0.999607	1	1	0.238821
7	135140487	112717_55	0.6	0.637681	0.52381	0.461538	0.311475	0.412698	0.0257865	1	0.239967	0.999607	0.999607	1	1	0.239967
6	163999998	103528_81	0.727273	0.658537	0.664975	0.849206	0.776316	0.771429	0.0258466	1	0.240133	0.999607	0.999607	1	1	0.240133
5	220937723	91896_127	0.701754	0.52093	0.676471	0.338583	0.470588	0.308725	0.0258486	1	0.240133	0.999607	0.999607	1	1	0.240133
10	147370183	151857_64	0.515789	0.439655	0.431373	0.344262	0.385542	0.344086	0.025954	1	0.240609	0.999607	0.999607	1	1	0.240609
6	153675041	102440_65	0.603448	0.519337	0.557823	0.482353	0.375	0.375	0.0259617	1	0.240609	0.999607	0.999607	1	1	0.240609
9	31088776	132898_49	0.654545	0.675214	0.692982	0.52381	0.53211	0.621849	0.0259663	1	0.240609	0.999607	0.999607	1	1	0.240609
5	172799628	87423_21	0.495575	0.543779	0.502564	0.435644	0.470449	0.447552	0.0260022	1	0.240737	0.999607	0.999607	1	1	0.240737
2	13196042	24173_36	0.647059	0.649123	0.764706	0.829268	0.859155	0.805556	0.0260747	1	0.241026	0.999607	0.999607	1	1	0.241026
4	64573534	62305_100	0.428571	0.428571	0.5	0.587156	0.564356	0.521739	0.0261253	1	0.241026	0.999607	0.999607	1	1	0.241026
8	151508605	127234_25	0.618557	0.655172	0.59434	0.468165	0.535714	0.548387	0.0261253	1	0.241026	0.999607	0.999607	1	1	0.241026
1	29829976	3066_104	0.446429	0.446512	0.456311	0.461538	0.465882	0.460154	0.0261352	1	0.241026	0.999607	0.999607	1	1	0.241026
10	137497797	150705_39	0.796178	0.725714	0.781421	0.864662	0.873494	0.828571	0.0261444	1	0.241026	0.999607	0.999607	1	1	0.241026
7	9398713	105503_82	0.532468	0.476821	0.473684	0.42246	0.433962	0.426117	0.0261676	1	0.241035	0.999607	0.999607	1	1	0.241035
1	294248218	21300_67	0.688679	0.603053	0.660131	0.481928	0.566372	0.44	0.0262302	1	0.241407	0.999607	0.999607	1	1	0.241407
10	109135297	148549_112	0.513699	0.423256	0.431694	0.348039	0.369919	0.333333	0.026263	1	0.241504	0.999607	0.999607	1	1	0.241504
6	118025701	99456_26	0.514451	0.480519	0.507937	0.589226	0.563536	0.537604	0.0263177	1	0.241633	0.999607	0.999607	1	1	0.241633
6	158254709	102899_120	0.476852	0.446215	0.474074	0.415254	0.432258	0.391608	0.0263216	1	0.241633	0.999607	0.999607	1	1	0.241633
6	152873417	102346_12	0.541667	0.605505	0.516393	0.456989	0.421348	0.471545	0.0263599	1	0.241727	0.999607	0.999607	1	1	0.241727
4	239049330	74509_108	0.55814	0.576159	0.631579	0.5	0.5	0.52381	0.0263762	1	0.241727	0.999607	0.999607	1	1	0.241727
2	43291938	26747_70	0.292135	0.48913	0.301887	0.640625	0.546392	0.617647	0.0265124	1	0.24277	0.999607	0.999607	1	1	0.24277
7	163558484	115309_50	0.586538	0.536913	0.518868	0.428571	0.478992	0.383929	0.0265686	1	0.243079	0.999607	0.999607	1	1	0.243079
1	194121255	13545_30	0.501916	0.545455	0.495356	0.464455	0.398496	0.391635	0.0266389	1	0.243342	0.999607	0.999607	1	1	0.243342
6	164863922	103638_12	0.5	0.593407	0.510204	0.62	0.72	0.704545	0.0266454	1	0.243342	0.999607	0.999607	1	1	0.243342
3	193859278	53328_96	0.522727	0.54902	0.389831	0.829268	0.73913	0.642857	0.0266645	1	0.243342	0.999607	0.999607	1	1	0.243342
4	189104353	70610_123	0.3	0.333333	0.444444	0.565517	0.481865	0.550505	0.0267797	1	0.243729	0.999607	0.999607	1	1	0.243729
2	84355966	29074_55	0.5	0.431034	0.372881	0.55	0.564516	0.611111	0.0267859	1	0.243729	0.999607	0.999607	1	1	0.243729
7	131212596	112448_87	0.45768	0.462604	0.461749	0.531792	0.518433	0.482759	0.0267871	1	0.243729	0.999607	0.999607	1	1	0.243729
7	10839398	105611_69	0.333333	0.366667	0.421053	0.466667	0.492537	0.567164	0.0267967	1	0.243729	0.999607	0.999607	1	1	0.243729
10	73712210	146196_137	0.365462	0.425076	0.441509	0.331169	0.305825	0.247312	0.0268373	1	0.24386	0.999607	0.999607	1	1	0.24386
6	61643424	95528_118	0.522673	0.545055	0.51358	0.5	0.471429	0.467085	0.026856	1	0.24386	0.999607	0.999607	1	1	0.24386
3	220828096	56071_15	0.705426	0.648276	0.721805	0.5875	0.546154	0.621849	0.0268999	1	0.244054	0.999607	0.999607	1	1	0.244054
10	116994254	149058_101	0.4	0.444444	0.451613	0.514563	0.490196	0.561224	0.0269426	1	0.244237	0.999607	0.999607	1	1	0.244237
3	199159408	53869_60	0.756098	0.656489	0.712418	0.616162	0.523179	0.48	0.0270555	1	0.245057	0.999607	0.999607	1	1	0.245057
8	13774969	118648_8	0.433155	0.429167	0.38914	0.47678	0.463731	0.462209	0.0270825	1	0.245071	0.999607	0.999607	1	1	0.245071
8	155245359	127601_24	0.349727	0.313901	0.417143	0.459302	0.46131	0.505128	0.0271165	1	0.245071	0.999607	0.999607	1	1	0.245071
3	176513440	51773_16	0.383929	0.382353	0.527273	0.238095	0.257485	0.286458	0.0271248	1	0.245071	0.999607	0.999607	1	1	0.245071
3	202398280	54177_43	0.449275	0.465347	0.491228	0.507389	0.512367	0.531136	0.0271532	1	0.245123	0.999607	0.999607	1	1	0.245123
3	213878513	55320_49	0.537459	0.458333	0.520635	0.597884	0.590909	0.579439	0.0271841	1	0.245199	0.999607	0.999607	1	1	0.245199
10	130525060	150135_45	0.443223	0.5	0.459854	0.537572	0.555085	0.62069	0.0272154	1	0.245278	0.999607	0.999607	1	1	0.245278
3	54054228	43936_63	0.489362	0.461095	0.478386	0.516129	0.520833	0.56168	0.0272404	1	0.245299	0.999607	0.999607	1	1	0.245299
5	175971687	87697_31	0.538961	0.522013	0.574194	0.485549	0.437838	0.485849	0.0272854	1	0.245501	0.999607	0.999607	1	1	0.245501
8	138416238	126143_101	0.913043	0.788235	0.891304	0.558824	0.740458	0.625	0.0273342	1	0.245661	0.999607	0.999607	1	1	0.245661
3	203365582	54251_46	0.4	0.409836	0.459459	0.677778	0.509434	0.618182	0.0273536	1	0.245661	0.999607	0.999607	1	1	0.245661
1	277603406	19928_104	0.494792	0.568966	0.536585	0.426966	0.47	0.450549	0.0273711	1	0.245661	0.999607	0.999607	1	1	0.245661
10	28418540	143552_33	0.55102	0.475177	0.554688	0.6875	0.647059	0.604938	0.0274003	1	0.24572	0.999607	0.999607	1	1	0.24572
3	9056480	41136_72	0.342342	0.280822	0.305344	0.392157	0.359375	0.385714	0.0274278	1	0.245725	0.999607	0.999607	1	1	0.245725
3	3616845	40607_60	0.344538	0.404762	0.484375	0.179775	0.175824	0.298077	0.02748	1	0.245725	0.999607	0.999607	1	1	0.245725
6	142569327	101361_6	0.598765	0.651351	0.584337	0.479303	0.535783	0.536437	0.0274925	1	0.245725	0.999607	0.999607	1	1	0.245725
8	18882908	119048_45	0.516393	0.577778	0.515625	0.657895	0.660377	0.594595	0.0274946	1	0.245725	0.999607	0.999607	1	1	0.245725
8	62646391	121445_39	0.586207	0.665493	0.648148	0.563107	0.485119	0.515	0.027514	1	0.245725	0.999607	0.999607	1	1	0.245725
1	75893942	6439_123	0.566474	0.535912	0.572193	0.423913	0.486486	0.5	0.0276171	1	0.246082	0.999607	0.999607	1	1	0.246082
5	209630781	90324_11	0.465574	0.465318	0.433775	0.377778	0.420118	0.402299	0.0276216	1	0.246082	0.999607	0.999607	1	1	0.246082
4	196211092	71219_61	0.473404	0.478261	0.502591	0.511834	0.527933	0.542029	0.0276219	1	0.246082	0.999607	0.999607	1	1	0.246082
5	197652038	89293_56	0.571429	0.553191	0.47541	0.434783	0.355556	0.421053	0.0276473	1	0.246106	0.999607	0.999607	1	1	0.246106
6	97225778	97902_10	0.607143	0.526718	0.55102	0.470588	0.428571	0.486726	0.027691	1	0.246293	0.999607	0.999607	1	1	0.246293
2	132460229	31643_100	0.484375	0.571429	0.564516	0.460317	0.414286	0.431193	0.0277441	1	0.246563	0.999607	0.999607	1	1	0.246563
3	174468484	51588_40	0.66	0.672414	0.87037	0.96	0.964912	0.96875	0.0278644	1	0.24743	0.999607	0.999607	1	1	0.24743
6	79504996	96690_37	0.534392	0.512931	0.531792	0.715596	0.596491	0.631356	0.0279422	1	0.247918	0.999607	0.999607	1	1	0.247918
1	281000338	20235_33	0.61039	0.516854	0.5625	0.382979	0.447368	0.473684	0.0280307	1	0.248501	0.999607	0.999607	1	1	0.248501
8	90589073	123019_16	0.281081	0.247863	0.240196	0.2	0.150685	0.203883	0.0280593	1	0.248552	0.999607	0.999607	1	1	0.248552
5	168559746	87127_17	0.453608	0.433884	0.483146	0.506667	0.527607	0.501661	0.0281649	1	0.249284	0.999607	0.999607	1	1	0.249284
2	3953327	23038_127	0.540816	0.556818	0.516129	0.455357	0.50211	0.448276	0.0282429	1	0.2496	0.999607	0.999607	1	1	0.2496
6	90930822	97419_47	0.535865	0.564706	0.518382	0.450185	0.488746	0.407855	0.0282467	1	0.2496	0.999607	0.999607	1	1	0.2496
3	227751901	56762_140	0.477273	0.310345	0.433962	0.75	0.753846	0.553571	0.028293	1	0.249608	0.999607	0.999607	1	1	0.249608
8	178376123	130265_127	0.206667	0.155405	0.148649	0.220779	0.254902	0.268293	0.028315	1	0.249608	0.999607	0.999607	1	1	0.249608
3	233929176	57308_53	0.369863	0.483607	0.38961	0.533333	0.522388	0.571429	0.0283165	1	0.249608	0.999607	0.999607	1	1	0.249608
5	206415672	90045_46	0.5	0.511111	0.448276	0.556962	0.546296	0.587571	0.0283606	1	0.249628	0.999607	0.999607	1	1	0.249628
1	21779460	2299_9	0.558304	0.590529	0.581481	0.621359	0.62963	0.676	0.0283647	1	0.249628	0.999607	0.999607	1	1	0.249628
2	48067109	27046_14	0.396226	0.430233	0.459119	0.495868	0.481013	0.502857	0.0284027	1	0.249759	0.999607	0.999607	1	1	0.249759
2	3815011	23019_129	0.672727	0.613861	0.618421	0.546798	0.584034	0.543478	0.0285335	1	0.250707	0.999607	0.999607	1	1	0.250707
1	284172754	20508_39	0.465704	0.455538	0.429644	0.573579	0.536521	0.49449	0.0285619	1	0.250753	0.999607	0.999607	1	1	0.250753
2	56086489	27495_29	0.515528	0.509677	0.534591	0.571429	0.608974	0.555556	0.0285933	1	0.250826	0.999607	0.999607	1	1	0.250826
9	10873476	131370_10	0.555556	0.610526	0.508475	0.430894	0.468254	0.376712	0.028625	1	0.250902	0.999607	0.999607	1	1	0.250902
2	49247156	27112_23	0.626168	0.724138	0.695312	0.60199	0.561069	0.546816	0.0286637	1	0.251039	0.999607	0.999607	1	1	0.251039
3	7298602	40991_21	0.313725	0.350962	0.375	0.502646	0.419162	0.556213	0.0286985	1	0.251123	0.999607	0.999607	1	1	0.251123
6	93494469	97614_73	0.402235	0.390244	0.336842	0.463158	0.433333	0.452632	0.0287467	1	0.251123	0.999607	0.999607	1	1	0.251123
2	83773792	29036_10	0.48	0.340426	0.395833	0.262295	0.242424	0.285714	0.0287582	1	0.251123	0.999607	0.999607	1	1	0.251123
6	166068742	103765_32	0.387454	0.454887	0.497925	0.310881	0.331839	0.352941	0.0287658	1	0.251123	0.999607	0.999607	1	1	0.251123
5	218216154	91449_23	0.513423	0.445513	0.434307	0.655172	0.556863	0.573643	0.0288025	1	0.251152	0.999607	0.999607	1	1	0.251152
2	31108891	25905_65	0.544747	0.552347	0.548822	0.458861	0.453552	0.338109	0.0288274	1	0.251152	0.999607	0.999607	1	1	0.251152
4	57942230	61869_53	0.485149	0.451613	0.37	0.302013	0.340102	0.282759	0.0288494	1	0.251152	0.999607	0.999607	1	1	0.251152
5	196089857	89165_19	0.722222	0.652174	0.715	0.770992	0.772727	0.768786	0.0288617	1	0.251152	0.999607	0.999607	1	1	0.251152
5	36551725	78993_8	0.573171	0.538462	0.683544	0.431095	0.464945	0.450593	0.0289575	1	0.25154	0.999607	0.999607	1	1	0.25154
6	75719055	96529_32	0.5	0.391304	0.438596	0.666667	0.534884	0.636364	0.0289678	1	0.25154	0.999607	0.999607	1	1	0.25154
8	177169475	130104_88	0.455882	0.459459	0.446602	0.358209	0.415584	0.40625	0.028981	1	0.25154	0.999607	0.999607	1	1	0.25154
5	179467127	87933_16	0.794466	0.721951	0.713115	0.563177	0.640741	0.47079	0.0289989	1	0.25154	0.999607	0.999607	1	1	0.25154
1	109855650	8431_23	0.495	0.54067	0.561644	0.438095	0.464567	0.382114	0.0290612	1	0.251583	0.999607	0.999607	1	1	0.251583
2	227315244	38732_61	0.472527	0.486486	0.533019	0.4	0.387324	0.447059	0.0290673	1	0.251583	0.999607	0.999607	1	1	0.251583
10	84558428	146873_61	0.661654	0.639706	0.682635	0.602564	0.529412	0.592233	0.0290945	1	0.251583	0.999607	0.999607	1	1	0.251583
6	169786903	104377_39	0.490566	0.517483	0.494382	0.455882	0.474576	0.43871	0.0291123	1	0.251583	0.999607	0.999607	1	1	0.251583
8	153955840	127460_74	0.456349	0.401606	0.456897	0.547541	0.552239	0.488889	0.0291284	1	0.251583	0.999607	0.999607	1	1	0.251583
3	141624525	49338_64	0.804878	0.767932	0.748571	0.868421	0.840708	0.934066	0.0291648	1	0.251583	0.999607	0.999607	1	1	0.251583
5	159038467	86561_9	0.296703	0.197802	0.408602	0.561798	0.5	0.48954	0.029166	1	0.251583	0.999607	0.999607	1	1	0.251583
2	212909927	37364_45	0.367521	0.317406	0.367769	0.448505	0.451104	0.562092	0.0292604	1	0.252005	0.999607	0.999607	1	1	0.252005
9	13423253	131572_131	0.5	0.510917	0.5	0.6	0.546392	0.546392	0.0292614	1	0.252005	0.999607	0.999607	1	1	0.252005
9	126313285	138527_83	0.488	0.489933	0.464286	0.392857	0.358974	0.440678	0.0294593	1	0.253509	0.999607	0.999607	1	1	0.253509
4	189491391	70676_62	0.65	0.72973	0.717949	0.619048	0.514286	0.479452	0.0295127	1	0.253767	0.999607	0.999607	1	1	0.253767
6	117881657	99450_9	0.462025	0.506394	0.449511	0.550173	0.520725	0.57027	0.0296003	1	0.254319	0.999607	0.999607	1	1	0.254319
1	63213333	5608_28	0.491694	0.483051	0.517134	0.584211	0.599034	0.532663	0.0296727	1	0.254621	0.999607	0.999607	1	1	0.254621
3	8051045	41058_50	0.51773	0.478261	0.578947	0.375	0.445946	0.355932	0.0296823	1	0.254621	0.999607	0.999607	1	1	0.254621
8	137408448	126062_92	0.426471	0.42	0.418605	0.44898	0.506757	0.513274	0.0298246	1	0.255498	0.999607	0.999607	1	1	0.255498
6	139372490	101134_27	0.540609	0.511202	0.508811	0.48659	0.449438	0.47561	0.0298317	1	0.255498	0.999607	0.999607	1	1	0.255498
4	45982300	61028_19	0.764706	0.72	0.666667	0.885714	0.810127	0.820896	0.0298758	1	0.255611	0.999607	0.999607	1	1	0.255611
7	150626697	113959_66	0.62449	0.538745	0.552743	0.498498	0.471125	0.457219	0.0299001	1	0.255611	0.999607	0.999607	1	1	0.255611
1	292038795	21142_36	0.615385	0.52	0.512821	0.410256	0.42	0.289855	0.0299155	1	0.255611	0.999607	0.999607	1	1	0.255611
6	107115303	98603_78	0.552632	0.568182	0.553114	0.522472	0.489177	0.529412	0.0299685	1	0.255863	0.999607	0.999607	1	1	0.255863
6	83186504	96846_13	0.307692	0.403101	0.304636	0.491667	0.425197	0.515924	0.030013	1	0.256042	0.999607	0.999607	1	1	0.256042
1	28615431	2965_64	0.575758	0.465649	0.512346	0.363636	0.408451	0.421622	0.0300546	1	0.256195	0.999607	0.999607	1	1	0.256195
5	218836784	91544_77	0.572193	0.557018	0.538136	0.508197	0.432065	0.484472	0.0301135	1	0.256496	0.999607	0.999607	1	1	0.256496
4	18517829	59152_31	0.676471	0.618421	0.550725	0.471429	0.47541	0.514851	0.0301919	1	0.256962	0.999607	0.999607	1	1	0.256962
9	22974202	132273_55	0.416129	0.348525	0.416667	0.462264	0.475836	0.469697	0.0302825	1	0.257513	0.999607	0.999607	1	1	0.257513
4	188343094	70517_97	0.412556	0.433198	0.458678	0.397163	0.375587	0.356481	0.0303505	1	0.257513	0.999607	0.999607	1	1	0.257513
1	55563717	5098_20	0.42515	0.437824	0.424731	0.454955	0.482456	0.508547	0.0303558	1	0.257513	0.999607	0.999607	1	1	0.257513
5	183230780	88211_77	0.4125	0.404255	0.391061	0.506667	0.440415	0.462366	0.030362	1	0.257513	0.999607	0.999607	1	1	0.257513
10	146112052	151723_18	0.478992	0.460526	0.516746	0.403509	0.393443	0.441558	0.0303751	1	0.257513	0.999607	0.999607	1	1	0.257513
6	7479442	92716_42	0.554545	0.578947	0.59	0.490654	0.514768	0.541176	0.0304109	1	0.257615	0.999607	0.999607	1	1	0.257615
3	208574391	54774_97	0.847458	0.818182	0.915254	0.781955	0.744828	0.719697	0.0304389	1	0.257651	0.999607	0.999607	1	1	0.257651
10	16804159	142940_139	0.468085	0.571429	0.543478	0.413223	0.423358	0.435897	0.0304874	1	0.257692	0.999607	0.999607	1	1	0.257692
5	88519023	82501_7	0.434211	0.423529	0.538462	0.689655	0.581395	0.607843	0.0304912	1	0.257692	0.999607	0.999607	1	1	0.257692
1	81615638	6777_12	0.60274	0.426471	0.557143	0.333333	0.23913	0.369231	0.030535	1	0.257862	0.999607	0.999607	1	1	0.257862
1	281131242	20250_103	0.616667	0.540541	0.575342	0.438889	0.517766	0.438202	0.03065	1	0.258395	0.999607	0.999607	1	1	0.258395
7	33474406	106814_126	0.575758	0.545455	0.52439	0.641026	0.70073	0.608	0.0306571	1	0.258395	0.999607	0.999607	1	1	0.258395
1	296491966	21517_125	0.168067	0.168224	0.205128	0.251799	0.281768	0.220238	0.0306696	1	0.258395	0.999607	0.999607	1	1	0.258395
8	119687566	124805_45	0.511905	0.465632	0.444126	0.543253	0.53562	0.579618	0.0308956	1	0.260098	0.999607	0.999607	1	1	0.260098
4	30705373	59982_24	0.34	0.25	0.358491	0.5	0.492857	0.403361	0.0309379	1	0.260199	0.999607	0.999607	1	1	0.260199
8	120902014	124904_98	0.573913	0.533333	0.406452	0.29878	0.358974	0.333333	0.0309555	1	0.260199	0.999607	0.999607	1	1	0.260199
6	161066137	103234_8	0.511737	0.477733	0.483471	0.547368	0.52381	0.527273	0.030993	1	0.260313	0.999607	0.999607	1	1	0.260313
5	6863870	76382_64	0.448819	0.52322	0.47451	0.570423	0.576389	0.54	0.0310368	1	0.260479	0.999607	0.999607	1	1	0.260479
5	130788912	84979_28	0.523973	0.585507	0.605364	0.665672	0.639175	0.663366	0.0311478	1	0.261209	0.999607	0.999607	1	1	0.261209
3	190533642	53031_95	0.483516	0.482906	0.457317	0.447154	0.4	0.396825	0.0312944	1	0.262236	0.999607	0.999607	1	1	0.262236
5	65591689	80949_81	0.443396	0.338129	0.266667	0.564103	0.525773	0.495327	0.0313254	1	0.262293	0.999607	0.999607	1	1	0.262293
7	136644684	112804_24	0.433333	0.395604	0.462264	0.494024	0.544402	0.498054	0.0314379	1	0.262944	0.999607	0.999607	1	1	0.262944
1	198843897	13881_133	0.602459	0.593985	0.638211	0.563452	0.536232	0.491379	0.0314516	1	0.262944	0.999607	0.999607	1	1	0.262944
3	231104466	57041_111	0.388393	0.329966	0.32906	0.417476	0.408955	0.453089	0.0314854	1	0.263024	0.999607	0.999607	1	1	0.263024
5	7146622	76414_106	0.398693	0.384181	0.407643	0.415301	0.423645	0.423077	0.0315486	1	0.26335	0.999607	0.999607	1	1	0.26335
2	44628644	26815_27	0.354839	0.323077	0.223776	0.0877193	0.188406	0.147651	0.0315869	1	0.263467	0.999607	0.999607	1	1	0.263467
4	155466871	67660_27	0.566667	0.501845	0.545455	0.443114	0.474419	0.38756	0.0316421	1	0.263725	0.999607	0.999607	1	1	0.263725
3	5710277	40865_62	0.518519	0.504425	0.477778	0.534188	0.566176	0.547368	0.0316931	1	0.26382	0.999607	0.999607	1	1	0.26382
4	220086564	73102_98	0.40534	0.408163	0.397531	0.432886	0.413934	0.426523	0.0317021	1	0.26382	0.999607	0.999607	1	1	0.26382
1	171820920	12131_107	0.848101	0.863636	0.649351	0.557692	0.581967	0.542254	0.0317755	1	0.264037	0.999607	0.999607	1	1	0.264037
7	97253048	110405_20	0.610526	0.61165	0.6	0.521739	0.396825	0.512195	0.0317796	1	0.264037	0.999607	0.999607	1	1	0.264037
7	26615275	106498_19	0.622951	0.666667	0.690476	0.508287	0.59375	0.566879	0.0318011	1	0.264037	0.999607	0.999607	1	1	0.264037
8	123495811	125138_88	0.7	0.691542	0.6875	0.720207	0.703349	0.717703	0.0318793	1	0.264114	0.999607	0.999607	1	1	0.264114
3	11579546	41345_123	0.5	0.253165	0.391304	0.733333	0.576923	0.653333	0.031939	1	0.264114	0.999607	0.999607	1	1	0.264114
7	78420242	109396_134	0.513514	0.481865	0.516588	0.540179	0.540373	0.539007	0.0319942	1	0.264114	0.999607	0.999607	1	1	0.264114
6	139912414	101176_8	0.796117	0.851852	0.860215	0.676923	0.764151	0.622449	0.0320232	1	0.264114	0.999607	0.999607	1	1	0.264114
3	198637418	53783_115	0.490196	0.486301	0.494737	0.536232	0.545455	0.506329	0.0320239	1	0.264114	0.999607	0.999607	1	1	0.264114
6	164334986	103581_92	0.8	0.96	0.892857	0.5625	0.723404	0.702703	0.0320463	1	0.264114	0.999607	0.999607	1	1	0.264114
5	182142961	88119_104	0.542714	0.488764	0.455056	0.375635	0.331522	0.423237	0.0320549	1	0.264114	0.999607	0.999607	1	1	0.264114
7	8757748	105461_47	0.50578	0.551643	0.565217	0.477273	0.47561	0.490119	0.0320739	1	0.264114	0.999607	0.999607	1	1	0.264114
7	37785240	106996_89	0.441781	0.478261	0.496552	0.520958	0.522857	0.532164	0.0320868	1	0.264114	0.999607	0.999607	1	1	0.264114
3	122418387	48217_16	0.388889	0.30303	0.282051	0.413043	0.509804	0.542373	0.0320952	1	0.264114	0.999607	0.999607	1	1	0.264114
8	132234000	125645_101	0.425	0.471429	0.476744	0.532609	0.5	0.542857	0.03211	1	0.264114	0.999607	0.999607	1	1	0.264114
4	245092811	75203_52	0.75	0.587302	0.596491	0.419753	0.471154	0.491803	0.0321116	1	0.264114	0.999607	0.999607	1	1	0.264114
8	103222559	123792_8	0.43128	0.462555	0.429293	0.547529	0.535117	0.476534	0.0321265	1	0.264114	0.999607	0.999607	1	1	0.264114
1	292632625	21183_96	0.562842	0.476923	0.535714	0.619835	0.609023	0.598684	0.0322394	1	0.264841	0.999607	0.999607	1	1	0.264841
3	115224545	47866_14	0.436364	0.385965	0.573529	0.208333	0.23913	0.319444	0.0322643	1	0.264845	0.999607	0.999607	1	1	0.264845
8	104670129	123902_30	0.608696	0.533898	0.601942	0.492754	0.51087	0.504587	0.0323025	1	0.264959	0.999607	0.999607	1	1	0.264959
4	30706408	59985_107	0.5	0.333333	0.5	0.628205	0.606557	0.646154	0.032345	1	0.265107	0.999607	0.999607	1	1	0.265107
1	224851251	15898_84	0.514469	0.48248	0.5	0.54717	0.535088	0.524324	0.0323861	1	0.265123	0.999607	0.999607	1	1	0.265123
1	41293157	3973_49	0.438395	0.490654	0.4725	0.413386	0.382609	0.42029	0.0324127	1	0.265123	0.999607	0.999607	1	1	0.265123
3	184748350	52468_66	0.545455	0.550926	0.526316	0.467836	0.395833	0.485294	0.0324202	1	0.265123	0.999607	0.999607	1	1	0.265123
1	296440032	21506_26	0.515571	0.535294	0.543726	0.446927	0.451524	0.503529	0.0324613	1	0.265259	0.999607	0.999607	1	1	0.265259
7	95435074	110295_99	0.490566	0.527778	0.590164	0.711864	0.769231	0.623188	0.0325589	1	0.265857	0.999607	0.999607	1	1	0.265857
2	40135772	26481_98	0.5	0.507752	0.516	0.579235	0.533937	0.597345	0.0326944	1	0.266654	0.999607	0.999607	1	1	0.266654
8	176812728	129997_99	0.44186	0.393701	0.330645	0.493548	0.482192	0.508951	0.0327373	1	0.266654	0.999607	0.999607	1	1	0.266654
1	26135290	2731_111	0.521008	0.515625	0.495798	0.597826	0.58427	0.695652	0.0327451	1	0.266654	0.999607	0.999607	1	1	0.266654
9	139089320	139494_26	0.438235	0.414894	0.426316	0.491736	0.448148	0.483516	0.0327547	1	0.266654	0.999607	0.999607	1	1	0.266654
6	65521409	95813_13	0.396552	0.384615	0.326087	0.568807	0.585366	0.440367	0.0328495	1	0.267225	0.999607	0.999607	1	1	0.267225
10	112523513	148769_94	0.866667	0.84507	0.777778	0.704545	0.744681	0.631579	0.0328966	1	0.267408	0.999607	0.999607	1	1	0.267408
6	142514321	101345_48	0.556098	0.5	0.534247	0.452055	0.48538	0.47093	0.0329384	1	0.267548	0.999607	0.999607	1	1	0.267548
5	180943587	88051_9	0.580858	0.540717	0.594249	0.520124	0.450276	0.495702	0.0329632	1	0.267549	0.999607	0.999607	1	1	0.267549
6	172028417	104615_19	0.361702	0.435754	0.42638	0.466667	0.537859	0.535714	0.0330098	1	0.267727	0.999607	0.999607	1	1	0.267727
8	161260370	128155_122	0.363002	0.371429	0.34876	0.340845	0.311321	0.327543	0.0330926	1	0.267836	0.999607	0.999607	1	1	0.267836
1	64734163	5699_57	0.571429	0.470588	0.520548	0.447154	0.358209	0.353535	0.0330994	1	0.267836	0.999607	0.999607	1	1	0.267836
9	158809796	141758_19	0.546256	0.532189	0.561947	0.509091	0.5	0.457143	0.033101	1	0.267836	0.999607	0.999607	1	1	0.267836
7	6437368	105299_68	0.602305	0.508083	0.540462	0.422581	0.447222	0.47678	0.0331437	1	0.267836	0.999607	0.999607	1	1	0.267836
5	197588602	89282_67	0.235294	0.355263	0.295775	0.507538	0.393519	0.443396	0.0331465	1	0.267836	0.999607	0.999607	1	1	0.267836
7	144095499	113420_120	0.538462	0.565445	0.533742	0.486772	0.518919	0.502242	0.0332052	1	0.268111	0.999607	0.999607	1	1	0.268111
5	216114645	91158_19	0.495751	0.545272	0.534211	0.478589	0.473881	0.44206	0.0332577	1	0.268334	0.999607	0.999607	1	1	0.268334
5	221721076	92077_67	0.767241	0.772109	0.753521	0.737903	0.676568	0.677914	0.0333454	1	0.268645	0.999607	0.999607	1	1	0.268645
1	246873938	17590_42	0.539773	0.539171	0.550336	0.522152	0.47013	0.475827	0.0333757	1	0.268645	0.999607	0.999607	1	1	0.268645
10	142887936	151288_15	0.59375	0.596491	0.641975	0.543478	0.481013	0.55	0.0334145	1	0.268645	0.999607	0.999607	1	1	0.268645
7	15021774	105834_92	0.346491	0.41502	0.392857	0.464286	0.439516	0.492424	0.0334149	1	0.268645	0.999607	0.999607	1	1	0.268645
10	121756122	149356_109	0.490446	0.496644	0.535032	0.573394	0.548736	0.605263	0.0334445	1	0.268645	0.999607	0.999607	1	1	0.268645
6	160386347	103165_20	0.280488	0.252427	0.225434	0.135135	0.164835	0.207317	0.0334446	1	0.268645	0.999607	0.999607	1	1	0.268645
8	7703104	118205_15	0.312102	0.272321	0.319277	0.380435	0.385321	0.481481	0.0334888	1	0.268802	0.999607	0.999607	1	1	0.268802
2	161423802	33400_120	0.462687	0.331081	0.453333	0.540323	0.573248	0.548193	0.0337155	1	0.270211	0.999607	0.999607	1	1	0.270211
8	126976046	125353_101	0.685185	0.545455	0.637168	0.507042	0.346154	0.424779	0.0337345	1	0.270211	0.999607	0.999607	1	1	0.270211
3	156303552	50240_137	0.482143	0.431373	0.509728	0.589474	0.556075	0.538462	0.0337526	1	0.270211	0.999607	0.999607	1	1	0.270211
3	225476719	56563_132	0.501672	0.487654	0.481481	0.474074	0.454321	0.463796	0.0337648	1	0.270211	0.999607	0.999607	1	1	0.270211
3	117925937	47994_37	0.338028	0.395257	0.275362	0.1875	0.148	0.246212	0.0337905	1	0.270211	0.999607	0.999607	1	1	0.270211
6	171570502	104578_88	0.492754	0.449438	0.564815	0.604651	0.613636	0.609756	0.0338328	1	0.270211	0.999607	0.999607	1	1	0.270211
1	184116453	12969_138	0.510204	0.47619	0.545455	0.384615	0.439394	0.444444	0.0338386	1	0.270211	0.999607	0.999607	1	1	0.270211
7	133378771	112559_63	0.739437	0.707071	0.733333	0.809524	0.840278	0.763158	0.0338655	1	0.270227	0.999607	0.999607	1	1	0.270227
2	195045142	35719_87	0.54386	0.540541	0.45098	0.432203	0.4	0.379085	0.0339802	1	0.270943	0.999607	0.999607	1	1	0.270943
2	126260939	31234_114	0.37931	0.493333	0.229885	0.675676	0.671875	0.561644	0.0340144	1	0.270982	0.999607	0.999607	1	1	0.270982
7	172547646	116352_17	0.52459	0.546667	0.633333	0.443038	0.465753	0.470588	0.034035	1	0.270982	0.999607	0.999607	1	1	0.270982
3	157660257	50343_79	0.543071	0.518367	0.596296	0.401302	0.485788	0.451546	0.0340747	1	0.2711	0.999607	0.999607	1	1	0.2711
6	119173164	99551_19	0.541033	0.546875	0.547401	0.490196	0.529801	0.503067	0.0341944	1	0.271853	0.999607	0.999607	1	1	0.271853
3	215477637	55485_34	0.472284	0.517621	0.480978	0.444089	0.452096	0.435185	0.0342472	1	0.272031	0.999607	0.999607	1	1	0.272031
1	306280911	22447_61	0.37	0.432886	0.349754	0.502959	0.525907	0.4475	0.0342718	1	0.272031	0.999607	0.999607	1	1	0.272031
8	13201173	118598_125	0.546099	0.511254	0.552542	0.495268	0.478788	0.5	0.0343043	1	0.272031	0.999607	0.999607	1	1	0.272031
3	129065005	48580_62	0.307229	0.282828	0.390374	0.4125	0.547511	0.55144	0.034317	1	0.272031	0.999607	0.999607	1	1	0.272031
5	209782641	90349_33	0.536082	0.508403	0.544248	0.5	0.484513	0.493151	0.0343548	1	0.272132	0.999607	0.999607	1	1	0.272132
3	32117846	42762_11	0.271739	0.247191	0.284314	0.309623	0.313808	0.357447	0.0344133	1	0.272397	0.999607	0.999607	1	1	0.272397
10	148113994	151972_74	0.45122	0.436321	0.483965	0.533074	0.509868	0.496032	0.0346372	1	0.273969	0.999607	0.999607	1	1	0.273969
3	213851329	55313_23	0.461039	0.467456	0.473684	0.553846	0.492958	0.56	0.0347626	1	0.274481	0.999607	0.999607	1	1	0.274481
5	59968758	80579_53	0.395833	0.413043	0.465116	0.483221	0.568182	0.525714	0.0348384	1	0.274481	0.999607	0.999607	1	1	0.274481
1	72898164	6261_92	0.577075	0.523179	0.604167	0.486486	0.497512	0.494186	0.0348855	1	0.274481	0.999607	0.999607	1	1	0.274481
1	71849150	6191_62	0.4	0.282609	0.340659	0.240741	0.203252	0.239726	0.0348964	1	0.274481	0.999607	0.999607	1	1	0.274481
4	5270293	57969_8	0.51462	0.480556	0.471471	0.559242	0.569767	0.52193	0.0348986	1	0.274481	0.999607	0.999607	1	1	0.274481
9	42706039	133544_48	0.38806	0.426667	0.385714	0.625	0.558442	0.466667	0.0349494	1	0.274481	0.999607	0.999607	1	1	0.274481
7	57842229	108150_14	0.742857	0.6	0.62963	0.533333	0.47619	0.521739	0.034969	1	0.274481	0.999607	0.999607	1	1	0.274481
2	188911184	35179_143	0.482609	0.508065	0.5	0.465625	0.455331	0.477273	0.0350004	1	0.274481	0.999607	0.999607	1	1	0.274481
7	167899482	115821_82	0.348485	0.513333	0.317365	0.22314	0.198925	0.140449	0.0350195	1	0.274481	0.999607	0.999607	1	1	0.274481
4	205136814	72008_90	0.357143	0.422222	0.313725	0.521739	0.469697	0.454545	0.0350226	1	0.274481	0.999607	0.999607	1	1	0.274481
8	36822585	120145_34	0.639175	0.546099	0.560606	0.455446	0.510949	0.46087	0.0350327	1	0.274481	0.999607	0.999607	1	1	0.274481
2	106558127	30096_94	0.498008	0.511765	0.467857	0.542636	0.527132	0.561538	0.0350367	1	0.274481	0.999607	0.999607	1	1	0.274481
1	117682255	8776_40	0.556561	0.543624	0.543796	0.422222	0.512	0.462312	0.0350434	1	0.274481	0.999607	0.999607	1	1	0.274481
6	60327067	95419_7	0.583333	0.50308	0.557604	0.402089	0.477842	0.456693	0.0350557	1	0.274481	0.999607	0.999607	1	1	0.274481
6	156198109	102683_7	0.557432	0.559767	0.59589	0.512438	0.539855	0.521401	0.0351206	1	0.274791	0.999607	0.999607	1	1	0.274791
5	213499940	90851_67	0.564103	0.585366	0.444444	0.323529	0.259259	0.416667	0.035237	1	0.27515	0.999607	0.999607	1	1	0.27515
1	180295664	12694_47	0.415094	0.440299	0.429379	0.470874	0.473881	0.528455	0.0352774	1	0.27515	0.999607	0.999607	1	1	0.27515
6	154631520	102545_22	0.363636	0.516129	0.443609	0.564103	0.580645	0.616216	0.0352841	1	0.27515	0.999607	0.999607	1	1	0.27515
2	167100755	33791_80	0.578947	0.621622	0.578947	0.37931	0.5	0.5	0.0353106	1	0.27515	0.999607	0.999607	1	1	0.27515
1	262234246	18739_21	0.162791	0.12	0.257426	0.303797	0.381579	0.305344	0.0353195	1	0.27515	0.999607	0.999607	1	1	0.27515
3	1433277	40320_105	0.461538	0.43038	0.402062	0.495413	0.628319	0.564516	0.0353298	1	0.27515	0.999607	0.999607	1	1	0.27515
3	201657632	54102_114	0.458824	0.510753	0.435294	0.550725	0.532051	0.595395	0.0353681	1	0.27515	0.999607	0.999607	1	1	0.27515
5	36223657	78978_125	0.433846	0.492918	0.464286	0.505747	0.533333	0.534483	0.0353692	1	0.27515	0.999607	0.999607	1	1	0.27515
10	118682113	149165_14	0.478261	0.433255	0.451187	0.489011	0.507187	0.527778	0.0354623	1	0.275677	0.999607	0.999607	1	1	0.275677
1	261412795	18687_82	0.430052	0.489899	0.414634	0.640411	0.522968	0.560284	0.035505	1	0.275677	0.999607	0.999607	1	1	0.275677
1	23004951	2406_129	0.531828	0.512698	0.541748	0.497976	0.503185	0.478261	0.0355131	1	0.275677	0.999607	0.999607	1	1	0.275677
10	140662910	151033_20	0.492537	0.514644	0.533632	0.455696	0.466292	0.40201	0.0355621	1	0.27586	0.999607	0.999607	1	1	0.27586
1	109421703	8388_14	0.282609	0.317568	0.196078	0.152542	0.153846	0.152174	0.035628	1	0.276015	0.999607	0.999607	1	1	0.276015
5	209836323	90354_17	0.429658	0.347328	0.406844	0.471774	0.472656	0.469091	0.0356351	1	0.276015	0.999607	0.999607	1	1	0.276015
5	181266596	88066_51	0.354167	0.305085	0.285714	0.588235	0.483871	0.404762	0.0356692	1	0.276015	0.999607	0.999607	1	1	0.276015
1	199216761	13922_51	0.431579	0.392996	0.449393	0.32381	0.382812	0.315385	0.0356995	1	0.276015	0.999607	0.999607	1	1	0.276015
2	48069974	27050_73	0.395522	0.421965	0.319728	0.471074	0.555556	0.486111	0.0357279	1	0.276015	0.999607	0.999607	1	1	0.276015
4	237045449	74308_33	0.417431	0.46332	0.497561	0.531915	0.52439	0.553517	0.0358131	1	0.276015	0.999607	0.999607	1	1	0.276015
4	180171862	69724_63	0.590476	0.608333	0.574526	0.708738	0.701681	0.626087	0.0358354	1	0.276015	0.999607	0.999607	1	1	0.276015
1	51494278	4768_120	0.444444	0.571429	0.483871	0.307692	0.4	0.244898	0.0358378	1	0.276015	0.999607	0.999607	1	1	0.276015
2	18024258	24660_126	0.416667	0.366667	0.466667	0.493333	0.528455	0.573034	0.0358417	1	0.276015	0.999607	0.999607	1	1	0.276015
5	95616228	82945_47	0.654676	0.6	0.527778	0.370968	0.487805	0.452632	0.0358528	1	0.276015	0.999607	0.999607	1	1	0.276015
6	167447684	103984_42	0.459302	0.493392	0.497354	0.572727	0.585185	0.517241	0.0358616	1	0.276015	0.999607	0.999607	1	1	0.276015
7	147986292	113718_24	0.333333	0.409091	0.338983	0.510067	0.463415	0.427027	0.0359408	1	0.276428	0.999607	0.999607	1	1	0.276428
10	700355	141854_130	0.363014	0.465909	0.4	0.481283	0.552511	0.547739	0.0360864	1	0.277352	0.999607	0.999607	1	1	0.277352
5	193674598	88962_101	0.463415	0.438776	0.448087	0.506098	0.5125	0.589286	0.0361237	1	0.277442	0.999607	0.999607	1	1	0.277442
1	250317731	17842_12	0.326733	0.278075	0.35	0.521739	0.38206	0.501661	0.0362651	1	0.278332	0.999607	0.999607	1	1	0.278332
7	14096954	105762_143	0.46988	0.381579	0.3	0.708333	0.529412	0.583942	0.0363864	1	0.279065	0.999607	0.999607	1	1	0.279065
8	115090611	124485_12	0.365385	0.346939	0.425532	0.25641	0.254545	0.323077	0.0364152	1	0.279089	0.999607	0.999607	1	1	0.279089
5	197270759	89255_63	0.486339	0.507937	0.538889	0.392857	0.447059	0.458333	0.0364733	1	0.279168	0.999607	0.999607	1	1	0.279168
4	69593156	62643_81	0.501742	0.482759	0.493007	0.457627	0.367347	0.364865	0.0364769	1	0.279168	0.999607	0.999607	1	1	0.279168
7	158765254	114788_101	0.410714	0.446809	0.367347	0.666667	0.730769	0.5	0.0365096	1	0.279221	0.999607	0.999607	1	1	0.279221
4	238087622	74371_60	0.483516	0.534562	0.545	0.468468	0.450128	0.461749	0.0367079	1	0.280473	0.999607	0.999607	1	1	0.280473
2	211823534	37282_87	0.451049	0.578811	0.552778	0.32971	0.34657	0.435216	0.0367249	1	0.280473	0.999607	0.999607	1	1	0.280473
2	12841320	24143_70	0.695775	0.655773	0.696809	0.638298	0.626598	0.582317	0.036846	1	0.281191	0.999607	0.999607	1	1	0.281191
3	194998038	53458_92	0.571429	0.651515	0.555556	0.391304	0.435897	0.516129	0.0368707	1	0.281191	0.999607	0.999607	1	1	0.281191
3	7299594	40995_88	0.465753	0.460177	0.526882	0.705882	0.638298	0.555556	0.0370873	1	0.28255	0.999607	0.999607	1	1	0.28255
9	17239460	131871_99	0.657895	0.566038	0.583333	0.469697	0.533333	0.492683	0.037101	1	0.28255	0.999607	0.999607	1	1	0.28255
3	231394704	57084_62	0.573991	0.544402	0.547855	0.512903	0.474403	0.520942	0.0371459	1	0.282694	0.999607	0.999607	1	1	0.282694
1	182582875	12858_37	0.637255	0.577982	0.530435	0.5	0.463768	0.48125	0.0372141	1	0.282979	0.999607	0.999607	1	1	0.282979
6	36615029	94100_23	0.292929	0.35533	0.405797	0.495726	0.5	0.428	0.0372355	1	0.282979	0.999607	0.999607	1	1	0.282979
9	158306745	141696_15	0.570513	0.576037	0.541667	0.458333	0.496403	0.367257	0.0373052	1	0.283311	0.999607	0.999607	1	1	0.283311
2	205067444	36635_130	0.570093	0.579832	0.609756	0.533058	0.550162	0.498433	0.0373353	1	0.283342	0.999607	0.999607	1	1	0.283342
5	183175716	88194_104	0.440217	0.441558	0.47651	0.392	0.389474	0.425	0.0373777	1	0.283465	0.999607	0.999607	1	1	0.283465
5	211368606	90601_29	0.325	0.379147	0.273196	0.398496	0.5	0.478261	0.0375006	1	0.284198	0.999607	0.999607	1	1	0.284198
7	162100563	115172_39	0.483696	0.52381	0.5	0.54878	0.591837	0.543544	0.0375716	1	0.284538	0.999607	0.999607	1	1	0.284538
7	134444137	112656_25	0.670455	0.641509	0.710526	0.617925	0.605505	0.56621	0.037652	1	0.284865	0.999607	0.999607	1	1	0.284865
3	169396925	51154_17	0.705128	0.718232	0.639456	0.751825	0.874251	0.838323	0.0376673	1	0.284865	0.999607	0.999607	1	1	0.284865
7	155184116	114405_26	0.182609	0.354839	0.262745	0.397436	0.428198	0.465649	0.0377195	1	0.285062	0.999607	0.999607	1	1	0.285062
5	22545164	77955_13	0.221239	0.348148	0.243243	0.37013	0.411168	0.412017	0.0378049	1	0.285355	0.999607	0.999607	1	1	0.285355
7	157338158	114634_13	0.552795	0.546012	0.541985	0.511945	0.516129	0.536741	0.0378109	1	0.285355	0.999607	0.999607	1	1	0.285355
3	183798798	52372_40	0.4	0.463415	0.416667	0.525641	0.489627	0.480159	0.0378564	1	0.2855	0.999607	0.999607	1	1	0.2855
2	1250194	22598_14	0.517241	0.539823	0.521595	0.504545	0.465116	0.486842	0.037906	1	0.285676	0.999607	0.999607	1	1	0.285676
1	177986364	12581_25	0.414634	0.311111	0.342105	0.608696	0.488095	0.465517	0.037951	1	0.285817	0.999607	0.999607	1	1	0.285817
9	129609422	138776_6	0.492647	0.502075	0.536585	0.560284	0.547486	0.588406	0.0379852	1	0.285876	0.999607	0.999607	1	1	0.285876
1	74536204	6319_16	0.541401	0.537671	0.508251	0.569388	0.554324	0.575697	0.0380485	1	0.285957	0.999607	0.999607	1	1	0.285957
9	147601396	140294_51	0.621302	0.548193	0.746988	0.80226	0.810127	0.861878	0.0380843	1	0.285957	0.999607	0.999607	1	1	0.285957
5	35071091	78898_13	0.494949	0.552	0.507812	0.474747	0.404959	0.430894	0.0381257	1	0.285957	0.999607	0.999607	1	1	0.285957
5	206588732	90053_73	0.814634	0.738956	0.748879	0.835938	0.881356	0.839744	0.0381322	1	0.285957	0.999607	0.999607	1	1	0.285957
4	160597001	68074_39	0.735294	0.798137	0.728814	0.919708	0.821656	0.853333	0.0381659	1	0.285957	0.999607	0.999607	1	1	0.285957
1	267545513	19171_121	0.577778	0.607843	0.559322	0.54717	0.490909	0.50625	0.0381669	1	0.285957	0.999607	0.999607	1	1	0.285957
2	38191123	26334_21	0.858974	0.745283	0.745455	0.583333	0.688312	0.635015	0.0382189	1	0.285957	0.999607	0.999607	1	1	0.285957
3	149529138	49851_51	0.425	0.403226	0.441176	0.483871	0.526087	0.608511	0.0382237	1	0.285957	0.999607	0.999607	1	1	0.285957
1	198617784	13845_35	0.588235	0.656716	0.628205	0.488189	0.425287	0.560209	0.0382585	1	0.285957	0.999607	0.999607	1	1	0.285957
2	242249715	39924_32	0.34375	0.333333	0.421053	0.566667	0.514706	0.439024	0.0382715	1	0.285957	0.999607	0.999607	1	1	0.285957
2	3825678	23028_44	0.417625	0.429936	0.391304	0.544304	0.483333	0.461059	0.0382856	1	0.285957	0.999607	0.999607	1	1	0.285957
1	277530006	19923_36	0.438424	0.421622	0.484472	0.504854	0.527027	0.5	0.0384125	1	0.286692	0.999607	0.999607	1	1	0.286692
2	210702072	37154_21	0.524229	0.523585	0.527523	0.474286	0.502183	0.506383	0.0384594	1	0.286692	0.999607	0.999607	1	1	0.286692
10	148728966	152096_13	0.288889	0.301205	0.227273	0.42963	0.359756	0.533835	0.0384859	1	0.286692	0.999607	0.999607	1	1	0.286692
7	87817837	109921_42	0.429268	0.43913	0.460526	0.511029	0.511312	0.466403	0.0385349	1	0.286692	0.999607	0.999607	1	1	0.286692
7	180357292	117453_135	0.503817	0.43956	0.421965	0.52454	0.542199	0.530086	0.038556	1	0.286692	0.999607	0.999607	1	1	0.286692
6	142646793	101364_26	0.730769	0.725275	0.604651	0.55625	0.578723	0.52451	0.0385688	1	0.286692	0.999607	0.999607	1	1	0.286692
10	75760883	146309_17	0.535294	0.495146	0.477876	0.348684	0.451087	0.397906	0.0385699	1	0.286692	0.999607	0.999607	1	1	0.286692
9	140738683	139666_57	0.485356	0.485915	0.510274	0.574468	0.520455	0.547085	0.0385951	1	0.286692	0.999607	0.999607	1	1	0.286692
9	147603764	140296_38	0.438356	0.430464	0.419118	0.323529	0.31746	0.4	0.0386666	1	0.286997	0.999607	0.999607	1	1	0.286997
9	19217822	131998_36	0.470588	0.438871	0.477032	0.528384	0.5	0.497835	0.0387004	1	0.286997	0.999607	0.999607	1	1	0.286997
2	109462341	30265_67	0.2	0.256757	0.415094	0.571429	0.5	0.458333	0.0387155	1	0.286997	0.999607	0.999607	1	1	0.286997
7	150634738	113963_48	0.883333	0.802083	0.897436	0.780488	0.770186	0.737931	0.0387467	1	0.287032	0.999607	0.999607	1	1	0.287032
5	158790128	86544_11	0.5	0.465812	0.469194	0.443396	0.356436	0.364486	0.0388569	1	0.287653	0.999607	0.999607	1	1	0.287653
6	28520457	93682_32	0.534884	0.523077	0.55102	0.515337	0.473684	0.485714	0.0389561	1	0.28791	0.999607	0.999607	1	1	0.28791
6	89232330	97323_58	0.76378	0.854167	0.851562	0.561576	0.590278	0.742188	0.0389897	1	0.28791	0.999607	0.999607	1	1	0.28791
1	14320407	1569_26	0.510393	0.494737	0.478908	0.536	0.52459	0.568493	0.0389987	1	0.28791	0.999607	0.999607	1	1	0.28791
2	210102301	37068_13	0.518519	0.532258	0.523077	0.591837	0.548387	0.615385	0.0390086	1	0.28791	0.999607	0.999607	1	1	0.28791
2	213064469	37376_143	0.498316	0.508121	0.514881	0.53125	0.528345	0.518201	0.0390243	1	0.28791	0.999607	0.999607	1	1	0.28791
7	3851880	105087_111	0.439286	0.478125	0.404181	0.503106	0.501018	0.534335	0.039077	1	0.288104	0.999607	0.999607	1	1	0.288104
3	225833389	56580_6	0.4375	0.412281	0.407692	0.537634	0.459459	0.485149	0.0391257	1	0.288267	0.999607	0.999607	1	1	0.288267
9	111137910	137406_13	0.564626	0.586207	0.546667	0.440171	0.490272	0.52381	0.0391943	1	0.288577	0.999607	0.999607	1	1	0.288577
2	199601298	36115_99	0.516667	0.444444	0.486166	0.529915	0.59383	0.592191	0.0392572	1	0.288766	0.999607	0.999607	1	1	0.288766
3	186197921	52568_27	0.375	0.424242	0.451613	0.518519	0.571429	0.478261	0.0393178	1	0.288766	0.999607	0.999607	1	1	0.288766
1	203991520	14293_122	0.729167	0.654639	0.660194	0.837838	0.846154	0.73913	0.0393285	1	0.288766	0.999607	0.999607	1	1	0.288766
4	160036431	68020_18	0.513889	0.4375	0.393258	0.53125	0.666667	0.674419	0.0393321	1	0.288766	0.999607	0.999607	1	1	0.288766
3	231544362	57101_113	0.447183	0.459259	0.449367	0.532468	0.478469	0.556701	0.039353	1	0.288766	0.999607	0.999607	1	1	0.288766
2	174189134	34192_114	0.440678	0.327044	0.413534	0.301587	0.277778	0.285714	0.0394021	1	0.288931	0.999607	0.999607	1	1	0.288931
8	1587414	117703_78	0.507194	0.544379	0.507092	0.461078	0.447368	0.490196	0.0394492	1	0.289081	0.999607	0.999607	1	1	0.289081
1	231558681	16469_62	0.515556	0.505263	0.538835	0.484848	0.494118	0.46875	0.0394984	1	0.289247	0.999607	0.999607	1	1	0.289247
1	216284960	15223_13	0.415049	0.431461	0.424419	0.366972	0.387681	0.405959	0.0396212	1	0.289811	0.999607	0.999607	1	1	0.289811
2	239080098	39584_77	0.556604	0.537815	0.5	0.453704	0.469697	0.38	0.0396289	1	0.289811	0.999607	0.999607	1	1	0.289811
7	110060287	111036_36	0.589147	0.651007	0.637168	0.559091	0.505747	0.568376	0.039658	1	0.289829	0.999607	0.999607	1	1	0.289829
6	162284718	103326_93	0.493671	0.506849	0.5	0.627907	0.54717	0.557143	0.0397253	1	0.289869	0.999607	0.999607	1	1	0.289869
5	13517148	77114_37	0.333333	0.330709	0.330275	0.487805	0.483607	0.370229	0.0397331	1	0.289869	0.999607	0.999607	1	1	0.289869
10	9500811	142557_128	0.427313	0.416988	0.357447	0.333333	0.343348	0.313291	0.0397758	1	0.289869	0.999607	0.999607	1	1	0.289869
8	11930365	118502_20	0.698113	0.65	0.686275	0.558511	0.640553	0.571429	0.0398318	1	0.289869	0.999607	0.999607	1	1	0.289869
2	23330023	25173_21	0.508475	0.468208	0.438871	0.545455	0.539792	0.522436	0.0398469	1	0.289869	0.999607	0.999607	1	1	0.289869
2	19551453	24847_52	0.261538	0.216867	0.233766	0.268041	0.287037	0.28866	0.0398558	1	0.289869	0.999607	0.999607	1	1	0.289869
1	159883620	11410_129	0.58042	0.539683	0.56	0.425743	0.522581	0.444444	0.0398615	1	0.289869	0.999607	0.999607	1	1	0.289869
1	88454874	7192_6	0.516667	0.56	0.44898	0.433962	0.345794	0.371429	0.0398771	1	0.289869	0.999607	0.999607	1	1	0.289869
9	116855961	137834_43	0.448529	0.463087	0.482014	0.522936	0.493827	0.552529	0.0399708	1	0.290357	0.999607	0.999607	1	1	0.290357
3	221802410	56183_33	0.368421	0.439394	0.297297	0.5	0.472906	0.534884	0.0400176	1	0.290502	0.999607	0.999607	1	1	0.290502
5	145557565	85814_31	0.611111	0.507692	0.442857	0.663866	0.658537	0.686275	0.0400793	1	0.290723	0.999607	0.999607	1	1	0.290723
4	187008393	70382_49	0.590909	0.573913	0.605505	0.55625	0.470588	0.463807	0.0401016	1	0.290723	0.999607	0.999607	1	1	0.290723
9	124296733	138386_11	0.452514	0.516605	0.524752	0.568182	0.647619	0.580357	0.0401432	1	0.29083	0.999607	0.999607	1	1	0.29083
8	18458703	119007_75	0.347826	0.428571	0.40625	0.607595	0.459184	0.571429	0.0402566	1	0.291458	0.999607	0.999607	1	1	0.291458
7	150147191	113924_31	0.496183	0.468944	0.558559	0.441624	0.372093	0.325792	0.0404122	1	0.29239	0.999607	0.999607	1	1	0.29239
5	212496014	90750_140	0.327485	0.412921	0.381215	0.277512	0.316151	0.274074	0.040532	1	0.293061	0.999607	0.999607	1	1	0.293061
2	147270493	32517_137	0.5	0.51	0.478947	0.518987	0.554455	0.538462	0.0406616	1	0.293803	0.999607	0.999607	1	1	0.293803
4	7340759	58226_26	0.783333	0.742268	0.71875	0.938776	0.857143	0.814815	0.0407396	1	0.293876	0.999607	0.999607	1	1	0.293876
3	35449314	42918_33	0.391753	0.295455	0.27451	0.403846	0.481013	0.459459	0.0407427	1	0.293876	0.999607	0.999607	1	1	0.293876
1	244097971	17355_19	0.537102	0.491018	0.536842	0.476684	0.368627	0.365759	0.040753	1	0.293876	0.999607	0.999607	1	1	0.293876
6	25691006	93538_57	0.538991	0.49703	0.542411	0.489247	0.417808	0.444015	0.040874	1	0.294452	0.999607	0.999607	1	1	0.294452
1	92898623	7449_103	0.515284	0.489051	0.523364	0.446097	0.485333	0.456522	0.0408871	1	0.294452	0.999607	0.999607	1	1	0.294452
3	234149622	57336_69	0.438462	0.42069	0.52	0.371429	0.361257	0.289474	0.0409431	1	0.29451	0.999607	0.999607	1	1	0.29451
5	154061900	86256_22	0.588235	0.540881	0.620253	0.480198	0.45935	0.530612	0.0409613	1	0.29451	0.999607	0.999607	1	1	0.29451
9	131744141	138962_15	0.542857	0.579805	0.501916	0.471429	0.423913	0.477733	0.0409764	1	0.29451	0.999607	0.999607	1	1	0.29451
2	4270858	23092_130	0.502674	0.43956	0.459119	0.546392	0.516245	0.523669	0.0410436	1	0.294798	0.999607	0.999607	1	1	0.294798
5	210450435	90437_127	0.423077	0.48	0.474138	0.538462	0.671875	0.564706	0.0410945	1	0.294925	0.999607	0.999607	1	1	0.294925
3	129435571	48604_53	0.48731	0.510917	0.538813	0.44086	0.479592	0.442688	0.0411156	1	0.294925	0.999607	0.999607	1	1	0.294925
2	196583555	35853_82	0.550186	0.592233	0.574257	0.52093	0.541667	0.497992	0.0412558	1	0.295622	0.999607	0.999607	1	1	0.295622
1	260972031	18635_24	0.462069	0.456522	0.43007	0.518395	0.472941	0.507979	0.0412673	1	0.295622	0.999607	0.999607	1	1	0.295622
7	15381443	105862_84	0.578947	0.556701	0.513158	0.506173	0.448276	0.463636	0.0413799	1	0.296086	0.999607	0.999607	1	1	0.296086
2	39895137	26473_34	0.471111	0.490421	0.507519	0.461538	0.441341	0.41573	0.0413962	1	0.296086	0.999607	0.999607	1	1	0.296086
2	21890943	25026_10	0.491124	0.486005	0.502778	0.359589	0.381089	0.461111	0.0414139	1	0.296086	0.999607	0.999607	1	1	0.296086
9	13709569	131605_137	0.538462	0.5	0.471429	0.375	0.434783	0.443038	0.0414542	1	0.296166	0.999607	0.999607	1	1	0.296166
8	97788294	123487_8	0.571429	0.608108	0.534483	0.368421	0.440476	0.505618	0.0414823	1	0.296166	0.999607	0.999607	1	1	0.296166
3	188869850	52814_41	0.416149	0.474747	0.37234	0.351648	0.314607	0.303371	0.0415257	1	0.296166	0.999607	0.999607	1	1	0.296166
8	141830173	126398_34	0.487923	0.534615	0.590674	0.438095	0.451128	0.456	0.0415576	1	0.296166	0.999607	0.999607	1	1	0.296166
8	13720770	118640_37	0.572254	0.547368	0.547059	0.521595	0.483077	0.523529	0.0415615	1	0.296166	0.999607	0.999607	1	1	0.296166
9	15355816	131723_65	0.457589	0.475687	0.485507	0.506494	0.491647	0.503759	0.0415951	1	0.296187	0.999607	0.999607	1	1	0.296187
1	249852904	17778_38	0.381818	0.444444	0.405405	0.483221	0.451852	0.483696	0.0416294	1	0.296187	0.999607	0.999607	1	1	0.296187
1	64734230	5698_15	0.83908	0.697368	0.623529	0.52381	0.554745	0.50641	0.0416496	1	0.296187	0.999607	0.999607	1	1	0.296187
2	210205829	37097_77	0.745283	0.713415	0.741497	0.857143	0.830986	0.766667	0.0416734	1	0.296187	0.999607	0.999607	1	1	0.296187
6	122055521	99756_22	0.627737	0.660131	0.547945	0.52809	0.464286	0.505051	0.0418516	1	0.297258	0.999607	0.999607	1	1	0.297258
2	3581748	22986_107	0.651007	0.659864	0.714286	0.620805	0.600601	0.551839	0.0419798	1	0.297579	0.999607	0.999607	1	1	0.297579
3	31047138	42648_13	0.377778	0.415094	0.484375	0.514286	0.510638	0.547945	0.0419967	1	0.297579	0.999607	0.999607	1	1	0.297579
8	107521441	124102_28	0.471429	0.452632	0.380952	0.530612	0.524272	0.504032	0.0420431	1	0.297579	0.999607	0.999607	1	1	0.297579
4	174427770	69150_8	0.458333	0.484848	0.442231	0.51626	0.571429	0.506897	0.0420851	1	0.297579	0.999607	0.999607	1	1	0.297579
1	292893363	21202_49	0.666667	0.53125	0.65625	0.507042	0.484848	0.440367	0.0420875	1	0.297579	0.999607	0.999607	1	1	0.297579
6	153563280	102419_88	0.741379	0.638418	0.613861	0.552239	0.493506	0.557692	0.0420904	1	0.297579	0.999607	0.999607	1	1	0.297579
6	143324564	101423_132	0.522727	0.571429	0.486928	0.462185	0.452055	0.44664	0.0420988	1	0.297579	0.999607	0.999607	1	1	0.297579
6	151368203	102168_31	0.62963	0.55102	0.532609	0.428571	0.380435	0.5	0.042116	1	0.297579	0.999607	0.999607	1	1	0.297579
3	231986414	57131_136	0.525424	0.423077	0.453333	0.693333	0.554348	0.602564	0.0423131	1	0.298777	0.999607	0.999607	1	1	0.298777
6	97724793	97938_62	0.823529	0.811594	0.971014	0.63253	0.680723	0.75	0.0424213	1	0.299347	0.999607	0.999607	1	1	0.299347
1	56149583	5147_29	0.544554	0.470085	0.521008	0.431579	0.461538	0.425926	0.0425888	1	0.29997	0.999607	0.999607	1	1	0.29997
2	221779779	38206_55	0.521127	0.50641	0.50813	0.458333	0.490566	0.4875	0.0425907	1	0.29997	0.999607	0.999607	1	1	0.29997
8	161666252	128207_41	0.559524	0.575342	0.625	0.463415	0.5	0.538462	0.0426	1	0.29997	0.999607	0.999607	1	1	0.29997
1	242001245	17216_106	0.645161	0.657895	0.535714	0.483333	0.52	0.468085	0.0426201	1	0.29997	0.999607	0.999607	1	1	0.29997
1	32077440	3229_115	0.511673	0.547692	0.554328	0.509025	0.466867	0.475073	0.042704	1	0.30002	0.999607	0.999607	1	1	0.30002
5	221200772	91941_12	0.637168	0.677419	0.577982	0.512635	0.506329	0.567474	0.0427108	1	0.30002	0.999607	0.999607	1	1	0.30002
3	115688449	47889_71	0.456522	0.417827	0.449102	0.479263	0.579646	0.542636	0.0427318	1	0.30002	0.999607	0.999607	1	1	0.30002
2	54351064	27426_63	0.560606	0.5	0.534562	0.454545	0.493289	0.459375	0.0427377	1	0.30002	0.999607	0.999607	1	1	0.30002
5	52045709	80098_26	0.643678	0.4	0.530612	0.761905	0.715232	0.727848	0.0428485	1	0.300604	0.999607	0.999607	1	1	0.300604
5	14975163	77292_6	0.597315	0.613982	0.654412	0.58547	0.53876	0.543726	0.042889	1	0.300694	0.999607	0.999607	1	1	0.300694
2	2350166	22817_41	0.573427	0.508287	0.520231	0.464286	0.482574	0.473239	0.0429236	1	0.300723	0.999607	0.999607	1	1	0.300723
6	168302075	104102_45	0.396825	0.444444	0.288591	0.496403	0.560526	0.511905	0.0429486	1	0.300723	0.999607	0.999607	1	1	0.300723
5	160920708	86655_37	0.620253	0.589744	0.544643	0.47191	0.512821	0.527778	0.0430068	1	0.300824	0.999607	0.999607	1	1	0.300824
3	18374768	41828_10	0.494118	0.522523	0.564356	0.46875	0.418182	0.355556	0.0430183	1	0.300824	0.999607	0.999607	1	1	0.300824
7	3974279	105093_77	0.574468	0.627976	0.651757	0.698312	0.680342	0.753356	0.0431836	1	0.301653	0.999607	0.999607	1	1	0.301653
10	25213716	143338_76	0.435424	0.485149	0.452	0.488764	0.52657	0.524476	0.0431925	1	0.301653	0.999607	0.999607	1	1	0.301653
2	212876547	37356_27	0.57947	0.476879	0.480769	0.431373	0.404255	0.376947	0.0432917	1	0.302069	0.999607	0.999607	1	1	0.302069
1	74789189	6350_94	0.483871	0.548387	0.576923	0.367347	0.414141	0.471154	0.0433141	1	0.302069	0.999607	0.999607	1	1	0.302069
9	118799389	138013_59	0.418972	0.444089	0.493243	0.368201	0.39934	0.330739	0.0433467	1	0.302069	0.999607	0.999607	1	1	0.302069
6	103112146	98330_7	0.46696	0.450758	0.423237	0.525316	0.475196	0.529126	0.0433634	1	0.302069	0.999607	0.999607	1	1	0.302069
10	2014349	142002_26	0.445714	0.375	0.389831	0.529412	0.493506	0.454545	0.0434088	1	0.302192	0.999607	0.999607	1	1	0.302192
3	213166178	55219_8	0.526316	0.471698	0.489933	0.632653	0.6	0.537313	0.0434755	1	0.302463	0.999607	0.999607	1	1	0.302463
6	156197330	102682_31	0.425	0.390244	0.449438	0.342857	0.375	0.295455	0.0436495	1	0.303478	0.999607	0.999607	1	1	0.303478
2	210455815	37113_48	0.486111	0.530864	0.532468	0.432432	0.384615	0.257143	0.0437636	1	0.304077	0.999607	0.999607	1	1	0.304077
9	16751520	131847_49	0.521739	0.46087	0.5125	0.658228	0.71028	0.555556	0.0439553	1	0.305165	0.999607	0.999607	1	1	0.305165
1	255240857	18176_27	0.646259	0.611111	0.577778	0.515021	0.535836	0.567227	0.0439764	1	0.305165	0.999607	0.999607	1	1	0.305165
7	4404872	105133_103	0.424242	0.43	0.426009	0.442424	0.467391	0.489362	0.0440782	1	0.305577	0.999607	0.999607	1	1	0.305577
1	49815688	4601_127	0.453333	0.466102	0.51049	0.530387	0.637755	0.572549	0.044092	1	0.305577	0.999607	0.999607	1	1	0.305577
5	147558661	85932_22	0.483333	0.541401	0.458333	0.424837	0.417178	0.425743	0.0441489	1	0.305776	0.999607	0.999607	1	1	0.305776
4	84601455	63516_116	0.484848	0.326531	0.385714	0.524793	0.545098	0.53202	0.044214	1	0.306017	0.999607	0.999607	1	1	0.306017
6	169318420	104267_138	0.515723	0.46888	0.497238	0.354369	0.391304	0.454887	0.0442401	1	0.306017	0.999607	0.999607	1	1	0.306017
10	143366824	151382_129	0.511628	0.552486	0.513889	0.497006	0.475138	0.468599	0.044286	1	0.30614	0.999607	0.999607	1	1	0.30614
5	135541734	85254_14	0.361345	0.352941	0.384106	0.509881	0.413534	0.438356	0.0444216	1	0.306882	0.999607	0.999607	1	1	0.306882
3	178599098	51963_54	0.53012	0.575221	0.505495	0.452096	0.492212	0.431611	0.044508	1	0.307283	0.999607	0.999607	1	1	0.307283
5	193500503	88944_139	0.46875	0.47449	0.421053	0.543478	0.533981	0.490566	0.0445562	1	0.30735	0.999607	0.999607	1	1	0.30735
2	244110037	40079_23	0.536585	0.486111	0.533333	0.703704	0.65625	0.568182	0.0445743	1	0.30735	0.999607	0.999607	1	1	0.30735
9	99610439	136611_63	0.451456	0.488806	0.435606	0.407609	0.415459	0.370044	0.0446738	1	0.307841	0.999607	0.999607	1	1	0.307841
4	196021726	71206_63	0.54417	0.567823	0.540636	0.510549	0.483871	0.526882	0.0447125	1	0.307859	0.999607	0.999607	1	1	0.307859
10	125376696	149636_28	0.562162	0.549738	0.59887	0.503425	0.521605	0.535211	0.0447516	1	0.307859	0.999607	0.999607	1	1	0.307859
10	84540613	146865_41	0.187097	0.164179	0.168675	0.239583	0.195876	0.26087	0.0447614	1	0.307859	0.999607	0.999607	1	1	0.307859
9	61168166	134538_137	0.732323	0.702479	0.786458	0.485981	0.614815	0.646154	0.0448482	1	0.308246	0.999607	0.999607	1	1	0.308246
3	40187720	43152_105	0.615385	0.608696	0.512195	0.765957	0.864865	0.67033	0.0448745	1	0.308246	0.999607	0.999607	1	1	0.308246
1	3809796	373_10	0.551136	0.455357	0.481928	0.5625	0.589744	0.607595	0.0450159	1	0.309022	0.999607	0.999607	1	1	0.309022
2	7288978	23504_18	0.476471	0.515528	0.421348	0.534091	0.56962	0.56383	0.0451542	1	0.309776	0.999607	0.999607	1	1	0.309776
10	105810206	148324_79	0.497268	0.51462	0.532544	0.447674	0.466667	0.490909	0.045201	1	0.309901	0.999607	0.999607	1	1	0.309901
8	12609795	118537_15	0.45	0.477273	0.536313	0.590038	0.580328	0.543974	0.045253	1	0.309994	0.999607	0.999607	1	1	0.309994
3	178426881	51932_32	0.552174	0.539749	0.521739	0.504098	0.468992	0.508532	0.0452717	1	0.309994	0.999607	0.999607	1	1	0.309994
4	160692513	68084_83	0.314286	0.431579	0.320388	0.506849	0.445783	0.576923	0.0453128	1	0.31008	0.999607	0.999607	1	1	0.31008
4	202382561	71740_114	0.543478	0.50289	0.510638	0.459016	0.353659	0.442623	0.0453706	1	0.31028	0.999607	0.999607	1	1	0.31028
7	134391229	112648_139	0.472527	0.45045	0.40625	0.516807	0.511327	0.486792	0.0454183	1	0.310374	0.999607	0.999607	1	1	0.310374
1	6074836	693_17	0.284091	0.264368	0.364865	0.387283	0.4	0.39267	0.0454528	1	0.310374	0.999607	0.999607	1	1	0.310374
3	114787985	47832_80	0.418919	0.4375	0.52439	0.561798	0.540146	0.568047	0.0454701	1	0.310374	0.999607	0.999607	1	1	0.310374
2	44363975	26796_139	0.526882	0.520202	0.625731	0.6625	0.639594	0.683417	0.0457267	1	0.311742	0.999607	0.999607	1	1	0.311742
2	215640890	37604_83	0.521739	0.565217	0.577287	0.67052	0.666667	0.591463	0.0457279	1	0.311742	0.999607	0.999607	1	1	0.311742
4	190119585	70738_47	0.619048	0.5625	0.489362	0.37037	0.410526	0.475	0.04588	1	0.312583	0.999607	0.999607	1	1	0.312583
2	212630504	37333_87	0.452229	0.450704	0.43649	0.372807	0.39779	0.427215	0.0459164	1	0.312634	0.999607	0.999607	1	1	0.312634
10	10641894	142618_72	0.415385	0.356164	0.442308	0.310345	0.305085	0.349398	0.0459534	1	0.31269	0.999607	0.999607	1	1	0.31269
3	204509385	54378_62	0.602174	0.596457	0.544513	0.620408	0.679868	0.697917	0.0460083	1	0.312868	0.999607	0.999607	1	1	0.312868
7	3127953	105027_42	0.425926	0.556863	0.534783	0.628378	0.656051	0.603352	0.0462056	1	0.313715	0.999607	0.999607	1	1	0.313715
1	279604993	20105_127	0.470588	0.377358	0.382353	0.479167	0.524194	0.570175	0.0462069	1	0.313715	0.999607	0.999607	1	1	0.313715
5	216732565	91219_46	0.591716	0.589372	0.62037	0.627778	0.707965	0.693966	0.0462195	1	0.313715	0.999607	0.999607	1	1	0.313715
4	30708703	59986_135	0.677419	0.531915	0.647059	0.489796	0.505263	0.474684	0.0462927	1	0.313849	0.999607	0.999607	1	1	0.313849
9	95970984	136372_26	0.909091	0.692308	0.714286	0.452381	0.6	0.5625	0.046297	1	0.313849	0.999607	0.999607	1	1	0.313849
10	128603610	149973_27	0.465986	0.515152	0.447761	0.574468	0.517647	0.584795	0.0463495	1	0.313884	0.999607	0.999607	1	1	0.313884
7	16745966	105968_64	0.429553	0.48494	0.482857	0.508361	0.534965	0.522388	0.04636	1	0.313884	0.999607	0.999607	1	1	0.313884
1	45108061	4237_8	0.509695	0.495	0.518717	0.421818	0.421687	0.486405	0.0463966	1	0.313936	0.999607	0.999607	1	1	0.313936
10	88567805	147103_28	0.557692	0.482143	0.567839	0.441441	0.449275	0.472637	0.0465629	1	0.314647	0.999607	0.999607	1	1	0.314647
9	16417811	131804_37	0.511628	0.530172	0.539877	0.835979	0.820106	0.594697	0.0465639	1	0.314647	0.999607	0.999607	1	1	0.314647
1	112125266	8498_50	0.475676	0.402597	0.383673	0.559211	0.528571	0.481579	0.0465885	1	0.314647	0.999607	0.999607	1	1	0.314647
4	239006119	74501_46	0.511962	0.489879	0.49359	0.549505	0.533597	0.515152	0.0466303	1	0.314733	0.999607	0.999607	1	1	0.314733
4	197536726	71297_49	0.439189	0.575916	0.45625	0.625984	0.604651	0.611621	0.0466765	1	0.314849	0.999607	0.999607	1	1	0.314849
7	1403441	104869_29	0.372881	0.33871	0.363636	0.151515	0.254098	0.295302	0.0469215	1	0.316219	0.999607	0.999607	1	1	0.316219
1	276303734	19824_132	0.46	0.427586	0.5	0.562092	0.52451	0.516129	0.0469378	1	0.316219	0.999607	0.999607	1	1	0.316219
2	3575679	22980_60	0.684211	0.806818	0.670588	1	1	0.811321	0.0470647	1	0.316877	0.999607	0.999607	1	1	0.316877
2	225336181	38579_36	0.289593	0.316206	0.293651	0.258929	0.220183	0.271429	0.0470953	1	0.316887	0.999607	0.999607	1	1	0.316887
8	8463853	118289_7	0.675	0.606383	0.753425	0.55	0.526549	0.576744	0.0471896	1	0.317298	0.999607	0.999607	1	1	0.317298
3	67932367	44721_76	0.488636	0.47	0.490566	0.322222	0.438849	0.394118	0.0472149	1	0.317298	0.999607	0.999607	1	1	0.317298
1	157119838	11204_39	0.571429	0.659574	0.542857	0.454545	0.361702	0.159091	0.0473201	1	0.317808	0.999607	0.999607	1	1	0.317808
1	243900935	17338_23	0.49226	0.518293	0.572391	0.470395	0.443526	0.458194	0.0474142	1	0.317871	0.999607	0.999607	1	1	0.317871
7	171487432	116207_139	0.427966	0.395904	0.394636	0.428571	0.453782	0.45045	0.0474175	1	0.317871	0.999607	0.999607	1	1	0.317871
2	227320189	38735_13	0.528024	0.49734	0.512903	0.47027	0.471204	0.495	0.0474341	1	0.317871	0.999607	0.999607	1	1	0.317871
4	177050459	69455_26	0.531599	0.466307	0.480826	0.437309	0.436807	0.436693	0.0474465	1	0.317871	0.999607	0.999607	1	1	0.317871
2	19415948	24816_42	0.485294	0.422535	0.527027	0.605769	0.586207	0.543624	0.0475564	1	0.318343	0.999607	0.999607	1	1	0.318343
4	238619324	74444_97	0.5625	0.601449	0.704082	0.957746	0.843373	0.72973	0.0475764	1	0.318343	0.999607	0.999607	1	1	0.318343
4	204698294	71981_19	0.625	0.659341	0.707317	0.540323	0.595506	0.598131	0.0476208	1	0.318343	0.999607	0.999607	1	1	0.318343
1	265792500	19023_20	0.478261	0.53112	0.525097	0.467128	0.464286	0.460641	0.0476404	1	0.318343	0.999607	0.999607	1	1	0.318343
2	30080759	25814_59	0.631579	0.540146	0.570248	0.486957	0.495468	0.518293	0.0476635	1	0.318343	0.999607	0.999607	1	1	0.318343
7	17796462	106041_14	0.690476	0.632432	0.65	0.701149	0.818966	0.827869	0.0477369	1	0.318637	0.999607	0.999607	1	1	0.318637
7	115406612	111358_46	0.626543	0.48564	0.613281	0.734177	0.852761	0.693467	0.0477972	1	0.318844	0.999607	0.999607	1	1	0.318844
1	47580355	4437_130	0.326923	0.402597	0.307692	0.546218	0.418605	0.470199	0.0478795	1	0.319197	0.999607	0.999607	1	1	0.319197
10	143642886	151415_98	0.725	0.596491	0.773585	0.888889	0.873016	0.816667	0.0479315	1	0.319237	0.999607	0.999607	1	1	0.319237
8	110635731	124251_9	0.487013	0.515432	0.54386	0.603053	0.615385	0.54902	0.0479563	1	0.319237	0.999607	0.999607	1	1	0.319237
10	145958673	151694_65	0.695652	0.611765	0.709402	0.577778	0.557823	0.601852	0.0479933	1	0.319237	0.999607	0.999607	1	1	0.319237
2	20712383	24934_59	0.294118	0.191781	0.316547	0.388316	0.454268	0.360465	0.0480076	1	0.319237	0.999607	0.999607	1	1	0.319237
3	54975144	43997_24	0.858407	0.693548	0.788136	0.523256	0.589744	0.676471	0.0480354	1	0.319237	0.999607	0.999607	1	1	0.319237
10	136175883	150552_26	0.47	0.5	0.62	0.6375	0.676768	0.679012	0.04811	1	0.319237	0.999607	0.999607	1	1	0.319237
3	3814415	40629_43	0.48249	0.441606	0.433692	0.569832	0.488764	0.590164	0.0481175	1	0.319237	0.999607	0.999607	1	1	0.319237
9	151241519	140730_143	0.428571	0.369565	0.4375	0.521053	0.510417	0.454545	0.0481255	1	0.319237	0.999607	0.999607	1	1	0.319237
1	39214809	3786_134	0.585366	0.541538	0.562044	0.428571	0.522876	0.483221	0.0481501	1	0.319237	0.999607	0.999607	1	1	0.319237
1	17001321	1849_127	0.470588	0.38	0.346667	0.519841	0.494118	0.502092	0.0482422	1	0.319653	0.999607	0.999607	1	1	0.319653
7	162100254	115171_7	0.589744	0.537313	0.548148	0.506494	0.5	0.522581	0.0482981	1	0.319828	0.999607	0.999607	1	1	0.319828
6	90597317	97398_23	0.492424	0.486486	0.538961	0.421053	0.472973	0.413793	0.0484992	1	0.320806	0.999607	0.999607	1	1	0.320806
1	256838509	18270_52	0.486239	0.562112	0.560773	0.41844	0.44373	0.483092	0.0485049	1	0.320806	0.999607	0.999607	1	1	0.320806
8	151423425	127230_61	0.521739	0.512	0.537255	0.540541	0.585586	0.585586	0.0485375	1	0.320826	0.999607	0.999607	1	1	0.320826
2	233726632	39212_117	0.462687	0.473251	0.492	0.522901	0.496377	0.505882	0.0486567	1	0.321403	0.999607	0.999607	1	1	0.321403
6	134147139	100775_46	0.358974	0.428571	0.406699	0.489655	0.438871	0.488818	0.0486839	1	0.321403	0.999607	0.999607	1	1	0.321403
2	9096376	23667_85	0.420765	0.441489	0.512346	0.526316	0.633333	0.565789	0.0488344	1	0.322157	0.999607	0.999607	1	1	0.322157
10	13879492	142778_30	0.493151	0.486301	0.439306	0.511111	0.61157	0.587097	0.0488575	1	0.322157	0.999607	0.999607	1	1	0.322157
5	76338390	81697_63	0.493724	0.488889	0.470833	0.52518	0.506173	0.503704	0.0489305	1	0.322443	0.999607	0.999607	1	1	0.322443
8	174618944	129689_112	0.577778	0.566327	0.601093	0.508621	0.560345	0.513274	0.0490362	1	0.322563	0.999607	0.999607	1	1	0.322563
8	179162231	130382_67	0.429245	0.4525	0.363128	0.53211	0.51312	0.47076	0.0490614	1	0.322563	0.999607	0.999607	1	1	0.322563
8	107623677	124107_86	0.520879	0.504484	0.486047	0.460674	0.481618	0.442804	0.0490903	1	0.322563	0.999607	0.999607	1	1	0.322563
6	667829	92334_8	0.517544	0.503546	0.460938	0.390805	0.448598	0.336735	0.0491713	1	0.322563	0.999607	0.999607	1	1	0.322563
3	33138161	42819_14	0.37037	0.39899	0.335052	0.41573	0.432099	0.417476	0.0491883	1	0.322563	0.999607	0.999607	1	1	0.322563
3	72169863	44989_106	0.461774	0.478947	0.458221	0.53951	0.502551	0.490862	0.0492237	1	0.322563	0.999607	0.999607	1	1	0.322563
3	17381653	41786_33	0.647059	0.755102	0.90566	0.971014	1	0.970149	0.0492342	1	0.322563	0.999607	0.999607	1	1	0.322563
3	171648484	51350_133	0.457944	0.446154	0.358779	0.546729	0.485816	0.535613	0.0492406	1	0.322563	0.999607	0.999607	1	1	0.322563
5	166648959	86996_134	0.7	0.764706	0.576923	0.347826	0.268293	0.560976	0.0493051	1	0.322563	0.999607	0.999607	1	1	0.322563
1	212830664	14965_93	0.454545	0.542986	0.530864	0.635762	0.590909	0.576923	0.0493267	1	0.322563	0.999607	0.999607	1	1	0.322563
1	237899051	16931_14	0.478261	0.513514	0.478261	0.46383	0.402985	0.392027	0.0493328	1	0.322563	0.999607	0.999607	1	1	0.322563
9	156573712	141449_16	0.440476	0.435065	0.418803	0.454545	0.477612	0.511905	0.0493402	1	0.322563	0.999607	0.999607	1	1	0.322563
4	245442113	75235_63	0.442857	0.356164	0.420455	0.329897	0.335878	0.335714	0.0493771	1	0.322563	0.999607	0.999607	1	1	0.322563
7	160598973	114990_54	0.567164	0.55625	0.547009	0.455414	0.528358	0.501792	0.0493777	1	0.322563	0.999607	0.999607	1	1	0.322563
5	197641329	89290_33	0.538745	0.565789	0.570978	0.538462	0.510917	0.517391	0.0493943	1	0.322563	0.999607	0.999607	1	1	0.322563
8	147727375	126883_22	0.610039	0.54023	0.54878	0.5	0.510067	0.503497	0.0494384	1	0.322657	0.999607	0.999607	1	1	0.322657
5	161322768	86689_35	0.55	0.625	0.590909	0.461538	0.478873	0.545455	0.0496134	1	0.322891	0.999607	0.999607	1	1	0.322891
7	18384202	106076_8	0.493404	0.478836	0.465969	0.443983	0.456693	0.414938	0.0496323	1	0.322891	0.999607	0.999607	1	1	0.322891
5	50240235	79951_91	0.861111	0.783333	0.853659	0.653333	0.770115	0.72381	0.0496963	1	0.322891	0.999607	0.999607	1	1	0.322891
2	180015696	34550_69	0.540359	0.554264	0.523452	0.600917	0.577465	0.561224	0.0497358	1	0.322891	0.999607	0.999607	1	1	0.322891
5	150351373	86043_55	0.870968	0.854839	0.792208	0.709302	0.510204	0.709402	0.0497358	1	0.322891	0.999607	0.999607	1	1	0.322891
2	232696947	39144_56	0.300813	0.360927	0.308594	0.179641	0.275862	0.234043	0.0497379	1	0.322891	0.999607	0.999607	1	1	0.322891
6	166327171	103824_130	0.555556	0.521739	0.476923	0.352941	0.390244	0.46875	0.0497783	1	0.322891	0.999607	0.999607	1	1	0.322891
3	214605645	55404_44	0.243902	0.401316	0.27933	0.159574	0.169118	0.19084	0.0498259	1	0.322891	0.999607	0.999607	1	1	0.322891
6	480262	92321_137	0.448753	0.481383	0.481572	0.494792	0.511236	0.505051	0.04983	1	0.322891	0.999607	0.999607	1	1	0.322891
7	1305018	104849_10	0.530547	0.5	0.571429	0.428571	0.473684	0.480315	0.0498496	1	0.322891	0.999607	0.999607	1	1	0.322891
8	150336873	127120_10	0.42268	0.397196	0.466102	0.490066	0.481818	0.539894	0.0498832	1	0.322891	0.999607	0.999607	1	1	0.322891
10	107142486	148440_86	0.488372	0.473856	0.467925	0.459677	0.447368	0.460938	0.0498892	1	0.322891	0.999607	0.999607	1	1	0.322891
8	151873145	127255_79	0.54955	0.590278	0.54955	0.523622	0.530534	0.503731	0.0499	1	0.322891	0.999607	0.999607	1	1	0.322891
8	14053550	118677_22	0.578947	0.73913	0.715789	0.820513	0.796875	0.870748	0.0499057	1	0.322891	0.999607	0.999607	1	1	0.322891
1	199515411	13933_7	0.547425	0.50924	0.494062	0.552083	0.578652	0.566952	0.0499583	1	0.322891	0.999607	0.999607	1	1	0.322891
1	5109158	545_33	0.531792	0.579618	0.477124	0.470149	0.409091	0.386207	0.0499904	1	0.322891	0.999607	0.999607	1	1	0.322891
9	23031111	132279_73	0.594595	0.555556	0.580247	0.44843	0.492891	0.542857	0.0500027	1	0.322891	0.999607	0.999607	1	1	0.322891
7	146464022	113574_52	0.609375	0.581522	0.569231	0.544828	0.56044	0.526316	0.0500369	1	0.322891	0.999607	0.999607	1	1	0.322891
6	123589021	99883_81	0.56	0.597222	0.635294	0.484848	0.539683	0.413043	0.0500392	1	0.322891	0.999607	0.999607	1	1	0.322891
3	234232135	57348_40	0.48374	0.472325	0.452459	0.491749	0.52862	0.551402	0.0502686	1	0.323714	0.999607	0.999607	1	1	0.323714
1	16304721	1774_72	0.411392	0.419255	0.375415	0.503333	0.441176	0.454545	0.0502722	1	0.323714	0.999607	0.999607	1	1	0.323714
8	170161044	129191_88	0.494505	0.398058	0.547009	0.79661	0.679012	0.586207	0.0503514	1	0.323714	0.999607	0.999607	1	1	0.323714
3	3992758	40662_132	0.481481	0.306667	0.409639	0.517241	0.552632	0.625	0.0503524	1	0.323714	0.999607	0.999607	1	1	0.323714
1	229812237	16325_24	0.514925	0.523179	0.594406	0.493671	0.376623	0.392405	0.050361	1	0.323714	0.999607	0.999607	1	1	0.323714
5	203489698	89746_110	0.54	0.513889	0.522388	0.5	0.46875	0.5	0.0504162	1	0.323714	0.999607	0.999607	1	1	0.323714
3	161487052	50582_141	0.550228	0.504082	0.519048	0.489028	0.483146	0.487374	0.0504314	1	0.323714	0.999607	0.999607	1	1	0.323714
1	284173745	20512_25	0.615385	0.567568	0.616279	0.518072	0.54918	0.446602	0.0504326	1	0.323714	0.999607	0.999607	1	1	0.323714
1	266474452	19071_92	0.216867	0.263158	0.16	0.34	0.278261	0.310345	0.0504349	1	0.323714	0.999607	0.999607	1	1	0.323714
9	144771832	140039_66	0.53271	0.477679	0.505882	0.427861	0.457831	0.466667	0.0505627	1	0.324342	0.999607	0.999607	1	1	0.324342
1	11435952	1290_26	0.348315	0.38843	0.39	0.348837	0.295455	0.306122	0.0506216	1	0.32444	0.999607	0.999607	1	1	0.32444
7	147962294	113708_94	1	0.851064	0.912281	0.666667	0.649123	0.836364	0.0506378	1	0.32444	0.999607	0.999607	1	1	0.32444
7	68613843	108782_38	0.789474	0.741007	0.69403	0.578947	0.684211	0.62	0.0507585	1	0.324873	0.999607	0.999607	1	1	0.324873
1	25933784	2708_123	0.883721	0.968421	0.888889	0.543478	0.784314	0.75	0.0507652	1	0.324873	0.999607	0.999607	1	1	0.324873
1	184110932	12967_30	0.529915	0.59854	0.580392	0.703125	0.614815	0.662162	0.0508011	1	0.324912	0.999607	0.999607	1	1	0.324912
1	28617486	2969_12	0.469613	0.476562	0.493617	0.522727	0.534177	0.495261	0.0508492	1	0.325028	0.999607	0.999607	1	1	0.325028
3	233296040	57240_93	0.636364	0.566265	0.605839	0.487805	0.540773	0.54902	0.0510462	1	0.325725	0.999607	0.999607	1	1	0.325725
1	211386072	14874_8	0.584127	0.592949	0.567308	0.449664	0.514851	0.543011	0.051068	1	0.325725	0.999607	0.999607	1	1	0.325725
1	192677938	13444_19	0.729167	0.59375	0.591837	0.857143	0.742857	0.781818	0.0510743	1	0.325725	0.999607	0.999607	1	1	0.325725
8	177542224	130148_137	0.44	0.25	0.387097	0.555556	0.47619	0.584615	0.0510782	1	0.325725	0.999607	0.999607	1	1	0.325725
5	160920545	86656_131	0.813725	0.87963	0.737288	0.661017	0.726115	0.654971	0.0511172	1	0.325782	0.999607	0.999607	1	1	0.325782
7	177489897	116980_9	0.505435	0.514286	0.46789	0.429907	0.446281	0.465909	0.0512486	1	0.326428	0.999607	0.999607	1	1	0.326428
5	15103013	77325_18	0.605263	0.62	0.575758	0.546512	0.568627	0.511278	0.0513931	1	0.327157	0.999607	0.999607	1	1	0.327157
3	2758644	40531_66	0.489691	0.540323	0.504386	0.465116	0.442359	0.477143	0.0515011	1	0.327652	0.999607	0.999607	1	1	0.327652
10	20297339	143115_106	0.425532	0.4	0.407407	0.6	0.458333	0.518519	0.0515755	1	0.327933	0.999607	0.999607	1	1	0.327933
4	184369196	70105_78	0.344828	0.228571	0.25	0.410256	0.416667	0.345238	0.0517571	1	0.328895	0.999607	0.999607	1	1	0.328895
3	112399161	47691_91	0.307692	0.418919	0.479675	0.26601	0.264069	0.262136	0.0518865	1	0.329525	0.999607	0.999607	1	1	0.329525
3	153901538	50089_76	0.628049	0.640449	0.623596	0.75	0.727273	0.654676	0.0519299	1	0.329608	0.999607	0.999607	1	1	0.329608
4	246854616	75396_117	0.561404	0.590164	0.585366	0.557895	0.537634	0.552846	0.0519924	1	0.329812	0.999607	0.999607	1	1	0.329812
9	148212675	140364_56	0.5	0.319149	0.301887	0.516129	0.677419	0.575758	0.0520394	1	0.329917	0.999607	0.999607	1	1	0.329917
7	33141275	106810_6	0.590164	0.528736	0.580247	0.658537	0.61194	0.622951	0.0521151	1	0.330162	0.999607	0.999607	1	1	0.330162
2	203932998	36519_70	0.605263	0.621277	0.552174	0.541353	0.5	0.438776	0.0521546	1	0.330162	0.999607	0.999607	1	1	0.330162
9	104864823	136969_11	0.5625	0.535135	0.608	0.398148	0.524	0.400749	0.0521693	1	0.330162	0.999607	0.999607	1	1	0.330162
10	144154303	151478_114	0.432836	0.437086	0.381443	0.513761	0.497778	0.451613	0.0522463	1	0.330457	0.999607	0.999607	1	1	0.330457
3	114798182	47842_15	0.568889	0.521327	0.535211	0.495979	0.506667	0.504065	0.0523144	1	0.330695	0.999607	0.999607	1	1	0.330695
9	72367761	135095_16	0.382353	0.526316	0.5	0.21875	0.340909	0.348837	0.052479	1	0.331543	0.999607	0.999607	1	1	0.331543
2	193255560	35551_12	0.470588	0.45098	0.498551	0.565543	0.506452	0.528701	0.052638	1	0.332341	0.999607	0.999607	1	1	0.332341
1	285936067	20667_87	0.4375	0.517857	0.563636	0.676471	0.660714	0.576271	0.0526665	1	0.332341	0.999607	0.999607	1	1	0.332341
5	18754964	77644_43	0.725275	0.718182	0.811111	0.928571	0.911765	0.807692	0.0528613	1	0.333376	0.999607	0.999607	1	1	0.333376
3	133566364	48830_22	0.466102	0.468354	0.492625	0.533981	0.497175	0.508571	0.0529345	1	0.333644	0.999607	0.999607	1	1	0.333644
6	100075610	98132_28	0.6	0.647727	0.511628	0.471204	0.49537	0.416667	0.0532243	1	0.335276	0.999607	0.999607	1	1	0.335276
5	14011500	77193_49	0.489796	0.45679	0.514451	0.525641	0.538462	0.536585	0.053518	1	0.336927	0.999607	0.999607	1	1	0.336927
5	211697381	90641_53	0.561798	0.574713	0.58427	0.555556	0.55102	0.558442	0.0535635	1	0.336927	0.999607	0.999607	1	1	0.336927
10	143138084	151333_40	0.410714	0.466859	0.429967	0.563725	0.581481	0.471074	0.0535795	1	0.336927	0.999607	0.999607	1	1	0.336927
5	135999937	85269_11	0.395189	0.417417	0.389381	0.44335	0.416357	0.440678	0.0536647	1	0.337268	0.999607	0.999607	1	1	0.337268
2	4231744	23078_62	0.439024	0.238095	0.262295	0.567568	0.445783	0.514286	0.0537984	1	0.337823	0.999607	0.999607	1	1	0.337823
6	143317289	101422_23	0.503817	0.445545	0.505102	0.570513	0.547945	0.662921	0.0538153	1	0.337823	0.999607	0.999607	1	1	0.337823
6	166312007	103812_104	0.444444	0.490196	0.617284	0.385417	0.387387	0.344828	0.0538543	1	0.337873	0.999607	0.999607	1	1	0.337873
3	168085188	51032_19	0.533835	0.477124	0.571429	0.641791	0.630435	0.580247	0.0538884	1	0.337891	0.999607	0.999607	1	1	0.337891
2	62452325	27800_65	0.532847	0.536232	0.432	0.583333	0.610169	0.592105	0.0539541	1	0.338108	0.999607	0.999607	1	1	0.338108
10	148205205	152006_129	0.488372	0.432292	0.453416	0.536232	0.496032	0.581197	0.0540132	1	0.338139	0.999607	0.999607	1	1	0.338139
1	191273985	13379_136	0.43038	0.396761	0.449814	0.479554	0.463343	0.466049	0.0540213	1	0.338139	0.999607	0.999607	1	1	0.338139
8	180258091	130496_113	0.492958	0.526316	0.533333	0.551282	0.587814	0.55303	0.0540849	1	0.338342	0.999607	0.999607	1	1	0.338342
7	155184843	114406_15	0.353846	0.49505	0.385542	0.549451	0.586957	0.5	0.0541274	1	0.338413	0.999607	0.999607	1	1	0.338413
8	145769906	126709_24	0.439169	0.428198	0.482599	0.498054	0.516667	0.486911	0.0542277	1	0.338845	0.999607	0.999607	1	1	0.338845
2	34931214	26133_16	0.492481	0.501577	0.485232	0.465909	0.484127	0.471074	0.0543183	1	0.339216	0.999607	0.999607	1	1	0.339216
1	104169820	8027_33	0.483645	0.486022	0.48307	0.472441	0.44403	0.425287	0.0544908	1	0.340098	0.999607	0.999607	1	1	0.340098
4	1366749	57551_78	0.511538	0.533546	0.557692	0.504132	0.46789	0.432927	0.0545651	1	0.340242	0.999607	0.999607	1	1	0.340242
1	297382612	21570_16	0.569697	0.578125	0.545455	0.498069	0.501832	0.546032	0.0545787	1	0.340242	0.999607	0.999607	1	1	0.340242
8	155440170	127608_34	0.393939	0.479167	0.434783	0.32	0.388889	0.289474	0.0546079	1	0.340242	0.999607	0.999607	1	1	0.340242
7	102197267	110674_9	0.448819	0.498182	0.526786	0.538071	0.564593	0.585903	0.0548312	1	0.341089	0.999607	0.999607	1	1	0.341089
1	95642406	7588_129	0.410256	0.489614	0.454861	0.579832	0.492958	0.575758	0.0548317	1	0.341089	0.999607	0.999607	1	1	0.341089
6	106071762	98511_54	0.172414	0.333333	0.24	0.376812	0.378049	0.367816	0.0548381	1	0.341089	0.999607	0.999607	1	1	0.341089
5	177280011	87793_64	0.333333	0.454545	0.383929	0.494505	0.492308	0.473333	0.0549005	1	0.341282	0.999607	0.999607	1	1	0.341282
5	158122228	86505_84	0.477273	0.38	0.463415	0.258621	0.296703	0.382353	0.0549628	1	0.341474	0.999607	0.999607	1	1	0.341474
10	33366310	143774_105	0.503448	0.454023	0.503401	0.523077	0.586667	0.55	0.0550966	1	0.342109	0.999607	0.999607	1	1	0.342109
8	110498416	124245_39	0.470874	0.441315	0.5	0.53012	0.503937	0.544643	0.0552176	1	0.342498	0.999607	0.999607	1	1	0.342498
4	245636258	75258_15	0.259843	0.309677	0.253846	0.377358	0.324675	0.453125	0.0552223	1	0.342498	0.999607	0.999607	1	1	0.342498
3	7816717	41032_59	0.472803	0.444828	0.43662	0.49004	0.55	0.493464	0.055359	1	0.343066	0.999607	0.999607	1	1	0.343066
4	50370135	61331_85	0.617284	0.6	0.43617	0.415254	0.381944	0.263889	0.0553771	1	0.343066	0.999607	0.999607	1	1	0.343066
5	175788030	87678_19	0.56875	0.537815	0.535377	0.461538	0.522088	0.493562	0.0554708	1	0.343396	0.999607	0.999607	1	1	0.343396
9	154753917	141155_102	0.592233	0.50463	0.683616	0.714286	0.763713	0.733032	0.0554936	1	0.343396	0.999607	0.999607	1	1	0.343396
8	178736729	130325_80	0.48996	0.501818	0.425197	0.547893	0.638796	0.54386	0.0555599	1	0.343611	0.999607	0.999607	1	1	0.343611
4	47112292	61106_102	0.472313	0.505837	0.476821	0.515306	0.521472	0.508	0.0556764	1	0.344136	0.999607	0.999607	1	1	0.344136
3	1000361	40256_9	0.527397	0.631579	0.6	0.435185	0.463636	0.528517	0.0557969	1	0.344612	0.999607	0.999607	1	1	0.344612
5	159958573	86588_140	0.612245	0.555556	0.644444	0.553846	0.444444	0.483871	0.0558169	1	0.344612	0.999607	0.999607	1	1	0.344612
7	13728614	105743_106	0.370787	0.406048	0.319527	0.151163	0.181818	0.314516	0.0558954	1	0.344806	0.999607	0.999607	1	1	0.344806
5	219608621	91694_46	0.734177	0.814815	0.764045	0.729064	0.642512	0.65368	0.0559275	1	0.344806	0.999607	0.999607	1	1	0.344806
5	76816897	81747_101	0.460993	0.488304	0.458904	0.498747	0.514395	0.489978	0.0559592	1	0.344806	0.999607	0.999607	1	1	0.344806
9	106604724	137098_22	0.528053	0.410876	0.444444	0.564767	0.536364	0.577465	0.0559754	1	0.344806	0.999607	0.999607	1	1	0.344806
5	182894961	88169_42	0.434066	0.455399	0.449198	0.534247	0.507042	0.465347	0.0561269	1	0.345543	0.999607	0.999607	1	1	0.345543
10	24287989	143302_79	0.465054	0.451031	0.51952	0.527473	0.576754	0.537143	0.0562427	1	0.345782	0.999607	0.999607	1	1	0.345782
1	56748720	5179_80	0.448529	0.465839	0.492063	0.430657	0.44	0.405594	0.0562519	1	0.345782	0.999607	0.999607	1	1	0.345782
4	172188274	68945_8	0.520231	0.47907	0.578804	0.623853	0.590214	0.686084	0.0562611	1	0.345782	0.999607	0.999607	1	1	0.345782
1	9109904	1072_35	0.357143	0.443038	0.385965	0.738095	0.529851	0.52027	0.0563214	1	0.345956	0.999607	0.999607	1	1	0.345956
2	20519178	24916_111	0.417582	0.411765	0.382883	0.47482	0.48	0.423913	0.056389	1	0.346175	0.999607	0.999607	1	1	0.346175
3	188421522	52778_100	0.522936	0.528302	0.483721	0.44795	0.486486	0.451697	0.0564257	1	0.346199	0.999607	0.999607	1	1	0.346199
3	204367248	54338_66	0.431034	0.429293	0.522222	0.555556	0.530864	0.547739	0.0564566	1	0.346199	0.999607	0.999607	1	1	0.346199
3	150547938	49914_17	0.492611	0.413462	0.365546	0.541126	0.551095	0.5	0.0565351	1	0.346321	0.999607	0.999607	1	1	0.346321
9	141979357	139785_137	0.518018	0.523466	0.475983	0.475285	0.43465	0.403909	0.0565402	1	0.346321	0.999607	0.999607	1	1	0.346321
7	153825863	114286_40	0.385542	0.354839	0.555556	0.563636	0.696203	0.620253	0.0565746	1	0.346336	0.999607	0.999607	1	1	0.346336
1	189591215	13224_10	0.5	0.522167	0.528497	0.542484	0.616162	0.575221	0.056662	1	0.346601	0.999607	0.999607	1	1	0.346601
5	184657714	88302_22	0.223077	0.318966	0.185841	0.371747	0.352713	0.332143	0.0566817	1	0.346601	0.999607	0.999607	1	1	0.346601
7	75829588	109245_62	0.50303	0.502703	0.526596	0.488095	0.452632	0.483146	0.0567375	1	0.346732	0.999607	0.999607	1	1	0.346732
7	1175552	104833_27	0.38125	0.254144	0.208122	0.144144	0.148148	0.138462	0.0567669	1	0.346732	0.999607	0.999607	1	1	0.346732
5	217022376	91262_16	0.525424	0.518519	0.530612	0.539474	0.598684	0.605634	0.0569355	1	0.347566	0.999607	0.999607	1	1	0.347566
2	40912084	26550_14	0.487179	0.453552	0.451163	0.370787	0.416667	0.431925	0.0572915	1	0.348943	0.999607	0.999607	1	1	0.348943
1	45170278	4247_114	0.417143	0.434679	0.449721	0.456929	0.511834	0.479592	0.057295	1	0.348943	0.999607	0.999607	1	1	0.348943
10	142967562	151311_96	0.505587	0.497561	0.437318	0.66875	0.557447	0.556098	0.0573542	1	0.348943	0.999607	0.999607	1	1	0.348943
9	24930983	132443_99	0.515	0.566667	0.518018	0.575163	0.576324	0.582051	0.0573546	1	0.348943	0.999607	0.999607	1	1	0.348943
7	6118701	105282_17	0.723404	0.465116	0.586207	0.421687	0.377778	0.369863	0.0573548	1	0.348943	0.999607	0.999607	1	1	0.348943
7	167842298	115810_9	0.526882	0.596154	0.5	0.605839	0.626316	0.623711	0.057356	1	0.348943	0.999607	0.999607	1	1	0.348943
1	227506546	16107_40	0.562092	0.467692	0.515504	0.460227	0.429245	0.416185	0.0573861	1	0.348943	0.999607	0.999607	1	1	0.348943
7	159189797	114840_75	0.402299	0.518797	0.422414	0.603448	0.59375	0.512195	0.0574208	1	0.348959	0.999607	0.999607	1	1	0.348959
1	53155141	4897_24	0.610345	0.520231	0.557769	0.651042	0.613043	0.666667	0.0575573	1	0.349294	0.999607	0.999607	1	1	0.349294
2	117119321	30696_124	0.5125	0.435714	0.480916	0.517241	0.604167	0.576923	0.0575848	1	0.349294	0.999607	0.999607	1	1	0.349294
4	221141221	73169_97	0.441441	0.46875	0.48125	0.666667	0.511905	0.579618	0.057587	1	0.349294	0.999607	0.999607	1	1	0.349294
2	10214988	23800_92	0.545455	0.487903	0.5	0.470588	0.451724	0.465347	0.0576046	1	0.349294	0.999607	0.999607	1	1	0.349294
1	105448070	8081_22	0.860759	0.87234	0.804124	0.756757	0.772152	0.641026	0.0578035	1	0.350099	0.999607	0.999607	1	1	0.350099
8	7744362	118212_23	0.502304	0.514706	0.518828	0.590361	0.532468	0.552764	0.0578126	1	0.350099	0.999607	0.999607	1	1	0.350099
6	160155158	103131_92	0.472222	0.473684	0.610169	0.428571	0.333333	0.371429	0.057834	1	0.350099	0.999607	0.999607	1	1	0.350099
6	126664089	100118_35	0.54386	0.522727	0.564706	0.574468	0.650794	0.605634	0.0579057	1	0.350151	0.999607	0.999607	1	1	0.350151
1	303576425	22169_7	0.571429	0.540984	0.492647	0.443878	0.492188	0.45339	0.057938	1	0.350151	0.999607	0.999607	1	1	0.350151
9	113233671	137571_127	0.301724	0.408759	0.37	0.565714	0.440252	0.465409	0.0579591	1	0.350151	0.999607	0.999607	1	1	0.350151
1	10152159	1179_7	0.449827	0.467647	0.501449	0.504202	0.519084	0.537906	0.0579716	1	0.350151	0.999607	0.999607	1	1	0.350151
1	280598106	20187_16	0.459259	0.342105	0.33945	0.50365	0.459807	0.518644	0.0582253	1	0.351488	0.999607	0.999607	1	1	0.351488
3	5153830	40819_68	0.460674	0.521212	0.496212	0.441489	0.432432	0.455882	0.0586047	1	0.353582	0.999607	0.999607	1	1	0.353582
5	218083039	91433_73	0.471429	0.283784	0.383838	0.545455	0.5	0.532847	0.0587743	1	0.354408	0.999607	0.999607	1	1	0.354408
7	141955632	113276_140	0.502762	0.487179	0.465306	0.398734	0.450617	0.448113	0.0588788	1	0.354841	0.999607	0.999607	1	1	0.354841
4	5668417	58039_28	0.521505	0.5	0.520833	0.587361	0.56	0.532051	0.0589687	1	0.355186	0.999607	0.999607	1	1	0.355186
10	4185006	142173_95	0.413793	0.376289	0.421801	0.314286	0.375	0.346341	0.0590301	1	0.355359	0.999607	0.999607	1	1	0.355359
3	183392950	52328_10	0.519608	0.486598	0.541985	0.475771	0.472924	0.473054	0.0590683	1	0.355392	0.999607	0.999607	1	1	0.355392
5	211874060	90658_79	0.507853	0.481663	0.492537	0.53125	0.546366	0.508772	0.0591619	1	0.355758	0.999607	0.999607	1	1	0.355758
1	51839311	4793_101	0.583658	0.536765	0.629371	0.62987	0.714286	0.739535	0.059226	1	0.355946	0.999607	0.999607	1	1	0.355946
3	186202537	52570_136	0.543735	0.507663	0.497537	0.485075	0.463557	0.425868	0.0593609	1	0.356559	0.999607	0.999607	1	1	0.356559
1	17738320	1918_105	0.5	0.453287	0.498371	0.440191	0.434555	0.451163	0.0594671	1	0.357	0.999607	0.999607	1	1	0.357
4	11085032	58568_18	0.479167	0.555932	0.526749	0.418269	0.465587	0.464567	0.0595351	1	0.357017	0.999607	0.999607	1	1	0.357017
9	143014271	139884_19	0.608491	0.606061	0.539062	0.483871	0.511494	0.539877	0.0595357	1	0.357017	0.999607	0.999607	1	1	0.357017
3	24643829	42196_90	0.264368	0.26556	0.278351	0.105263	0.21	0.213333	0.0596151	1	0.357296	0.999607	0.999607	1	1	0.357296
5	63542515	80824_27	0.776	0.737931	0.646259	0.623288	0.629834	0.562162	0.0596968	1	0.357301	0.999607	0.999607	1	1	0.357301
8	92291827	123114_19	0.501961	0.544304	0.508532	0.557377	0.544944	0.571429	0.0597123	1	0.357301	0.999607	0.999607	1	1	0.357301
5	124938635	84626_142	0.647059	0.57377	0.537037	0.492754	0.486111	0.3625	0.0597146	1	0.357301	0.999607	0.999607	1	1	0.357301
6	105846551	98474_14	0.641026	0.781818	0.688525	0.617647	0.585366	0.56	0.0597924	1	0.357569	0.999607	0.999607	1	1	0.357569
5	5072765	76183_9	0.496732	0.525886	0.477745	0.457746	0.469816	0.459677	0.0599221	1	0.35788	0.999607	0.999607	1	1	0.35788
7	158527999	114751_29	0.434211	0.448276	0.462585	0.43299	0.404332	0.389706	0.0599244	1	0.35788	0.999607	0.999607	1	1	0.35788
2	224448062	38487_74	0.445946	0.47541	0.367742	0.516129	0.508671	0.515723	0.0599575	1	0.35788	0.999607	0.999607	1	1	0.35788
2	4764805	23163_10	0.604478	0.573171	0.590909	0.515152	0.555944	0.562278	0.0600047	1	0.35788	0.999607	0.999607	1	1	0.35788
7	174705351	116620_119	0.462366	0.446429	0.505263	0.611111	0.509091	0.561404	0.0600216	1	0.35788	0.999607	0.999607	1	1	0.35788
1	152645169	10902_60	0.352273	0.40566	0.545455	0.664474	0.537975	0.64486	0.0600421	1	0.35788	0.999607	0.999607	1	1	0.35788
5	167823388	87062_32	0.614865	0.610687	0.542254	0.693694	0.675676	0.631579	0.0601446	1	0.358294	0.999607	0.999607	1	1	0.358294
4	235105441	74125_124	0.65625	0.473684	0.615385	0.440559	0.430851	0.441964	0.0601956	1	0.358311	0.999607	0.999607	1	1	0.358311
10	135455289	150497_81	0.492711	0.495522	0.525424	0.609375	0.556757	0.536082	0.0602134	1	0.358311	0.999607	0.999607	1	1	0.358311
10	140336530	150989_17	0.52	0.584314	0.602564	0.482927	0.516432	0.428571	0.0602676	1	0.358389	0.999607	0.999607	1	1	0.358389
5	91312152	82695_129	0.416667	0.434211	0.5	0.5	0.59	0.543689	0.0602926	1	0.358389	0.999607	0.999607	1	1	0.358389
5	69540433	81236_34	0.484277	0.461864	0.633333	0.650273	0.738916	0.661905	0.0603467	1	0.358515	0.999607	0.999607	1	1	0.358515
6	160261198	103156_9	0.514286	0.566667	0.489362	0.423423	0.484277	0.43125	0.0604641	1	0.359009	0.999607	0.999607	1	1	0.359009
3	215424703	55476_16	0.576923	0.444444	0.553398	0.595745	0.685185	0.703704	0.060496	1	0.359009	0.999607	0.999607	1	1	0.359009
3	33382093	42841_47	0.555556	0.527415	0.567797	0.528846	0.45614	0.458042	0.06074	1	0.36026	0.999607	0.999607	1	1	0.36026
1	198707346	13858_71	0.478261	0.416667	0.387097	0.534884	0.52381	0.47541	0.0608416	1	0.360659	0.999607	0.999607	1	1	0.360659
2	23483538	25193_56	0.460606	0.38764	0.43578	0.323171	0.378947	0.368889	0.0608737	1	0.360659	0.999607	0.999607	1	1	0.360659
10	142983322	151315_38	0.473837	0.415929	0.441558	0.379679	0.39899	0.313559	0.0609319	1	0.360802	0.999607	0.999607	1	1	0.360802
2	28309880	25644_97	0.362319	0.413793	0.409836	0.427778	0.5	0.464602	0.0609643	1	0.360802	0.999607	0.999607	1	1	0.360802
5	23542518	78024_8	0.436508	0.451178	0.473214	0.396341	0.39548	0.43617	0.0610648	1	0.3612	0.999607	0.999607	1	1	0.3612
6	167324990	103968_79	0.437037	0.436842	0.463576	0.358974	0.402778	0.419643	0.0611585	1	0.361325	0.999607	0.999607	1	1	0.361325
9	96875832	136425_12	0.384615	0.444444	0.516667	0.310345	0.349206	0.364865	0.0611687	1	0.361325	0.999607	0.999607	1	1	0.361325
1	210447457	14803_100	0.557312	0.576336	0.519685	0.509174	0.481967	0.512821	0.0611857	1	0.361325	0.999607	0.999607	1	1	0.361325
4	101827201	64520_73	0.513944	0.517483	0.514658	0.494118	0.502825	0.468208	0.061256	1	0.361464	0.999607	0.999607	1	1	0.361464
1	28829549	2985_128	0.469027	0.381295	0.456693	0.501946	0.503226	0.517685	0.0612938	1	0.361464	0.999607	0.999607	1	1	0.361464
10	84378602	146859_51	0.704545	0.637615	0.659218	0.711957	0.719008	0.726496	0.0613091	1	0.361464	0.999607	0.999607	1	1	0.361464
3	183529408	52342_32	0.16	0.1625	0.119048	0.219512	0.391304	0.252427	0.0613645	1	0.361594	0.999607	0.999607	1	1	0.361594
2	27501747	25534_56	0.679487	0.655431	0.603113	0.581633	0.597122	0.579882	0.0614966	1	0.362176	0.999607	0.999607	1	1	0.362176
9	1857436	130675_136	0.45679	0.447368	0.417722	0.540193	0.485465	0.475806	0.0616551	1	0.362374	0.999607	0.999607	1	1	0.362374
9	137801787	139376_81	0.495146	0.466667	0.434343	0.595745	0.553846	0.5	0.0616571	1	0.362374	0.999607	0.999607	1	1	0.362374
6	84741740	96941_109	0.533333	0.454545	0.425532	0.608696	0.553846	0.544118	0.061669	1	0.362374	0.999607	0.999607	1	1	0.362374
1	24947461	2579_22	0.454545	0.611111	0.566667	0.339623	0.405941	0.45	0.0617146	1	0.362374	0.999607	0.999607	1	1	0.362374
10	142353950	151210_10	0.482143	0.477273	0.387755	0.530612	0.527273	0.616667	0.0617188	1	0.362374	0.999607	0.999607	1	1	0.362374
6	113931311	99179_112	0.489177	0.533333	0.558376	0.484127	0.471074	0.440945	0.0617642	1	0.362374	0.999607	0.999607	1	1	0.362374
4	30740087	59997_28	0.782609	0.777778	0.675439	0.683673	0.619048	0.6	0.061788	1	0.362374	0.999607	0.999607	1	1	0.362374
3	60957128	44352_36	0.576923	0.647059	0.630435	0.568627	0.467532	0.536232	0.0618516	1	0.362374	0.999607	0.999607	1	1	0.362374
5	133571809	85151_47	0.456693	0.519573	0.423664	0.516556	0.56875	0.572603	0.0618571	1	0.362374	0.999607	0.999607	1	1	0.362374
6	121768346	99716_31	0.398649	0.497076	0.434783	0.380645	0.368687	0.345794	0.0618736	1	0.362374	0.999607	0.999607	1	1	0.362374
8	152790887	127343_15	0.485876	0.610442	0.631868	0.454849	0.45953	0.462312	0.0618972	1	0.362374	0.999607	0.999607	1	1	0.362374
7	136251022	112781_79	0.575	0.50625	0.448718	0.415385	0.383721	0.43038	0.0621263	1	0.363519	0.999607	0.999607	1	1	0.363519
4	69415838	62612_64	0.531646	0.596154	0.568182	0.53	0.470085	0.5	0.062291	1	0.364286	0.999607	0.999607	1	1	0.364286
7	176984195	116910_67	0.530612	0.72	0.76	0.37931	0.40678	0.548387	0.0626179	1	0.36571	0.999607	0.999607	1	1	0.36571
7	165928927	115590_25	0.452555	0.434146	0.470588	0.52381	0.471698	0.540984	0.0626632	1	0.36571	0.999607	0.999607	1	1	0.36571
2	19017375	24778_60	0.406593	0.546392	0.495146	0.227273	0.376344	0.362903	0.0626676	1	0.36571	0.999607	0.999607	1	1	0.36571
3	12203934	41415_76	0.626667	0.691781	0.700787	0.597561	0.594595	0.48	0.0626691	1	0.36571	0.999607	0.999607	1	1	0.36571
9	55688571	134178_24	0.443038	0.45283	0.494253	0.583333	0.571429	0.490196	0.0627709	1	0.366107	0.999607	0.999607	1	1	0.366107
4	205737160	72062_23	0.402597	0.47	0.304878	0.545455	0.481481	0.585366	0.0628353	1	0.366287	0.999607	0.999607	1	1	0.366287
10	120015877	149262_32	0.488372	0.604651	0.636364	0.445161	0.427536	0.486667	0.0629918	1	0.366963	0.999607	0.999607	1	1	0.366963
8	144411849	126631_89	0.771429	0.804878	0.780952	0.660194	0.757085	0.621212	0.0630245	1	0.366963	0.999607	0.999607	1	1	0.366963
2	14897553	24348_86	0.542936	0.574766	0.58445	0.505882	0.537234	0.535398	0.0630528	1	0.366963	0.999607	0.999607	1	1	0.366963
8	33807975	119992_48	0.509294	0.57732	0.563291	0.454352	0.478846	0.512315	0.0631109	1	0.367105	0.999607	0.999607	1	1	0.367105
1	252783644	17990_129	0.569106	0.535211	0.560606	0.488722	0.533708	0.459184	0.0631467	1	0.367116	0.999607	0.999607	1	1	0.367116
1	172413612	12175_12	0.210762	0.371041	0.324786	0.186747	0.127907	0.193878	0.0632353	1	0.367348	0.999607	0.999607	1	1	0.367348
2	35066734	26147_60	0.413793	0.360544	0.432749	0.480337	0.444444	0.46594	0.0632542	1	0.367348	0.999607	0.999607	1	1	0.367348
2	204246928	36553_22	0.395833	0.490909	0.376344	0.510638	0.533333	0.5	0.0633662	1	0.367802	0.999607	0.999607	1	1	0.367802
5	189155833	88640_28	0.579151	0.564202	0.487288	0.488889	0.457895	0.427313	0.0634003	1	0.367803	0.999607	0.999607	1	1	0.367803
1	220400956	15562_32	0.519288	0.506631	0.575071	0.465116	0.488095	0.47929	0.0636077	1	0.368525	0.999607	0.999607	1	1	0.368525
2	196159187	35821_103	0.837838	0.648148	0.604938	0.566667	0.462366	0.438776	0.063635	1	0.368525	0.999607	0.999607	1	1	0.368525
7	178728528	117179_8	0.283333	0.3	0.336735	0.333333	0.384236	0.369231	0.0636395	1	0.368525	0.999607	0.999607	1	1	0.368525
4	188124423	70499_57	0.539095	0.546429	0.571984	0.483974	0.532967	0.460199	0.0636755	1	0.368525	0.999607	0.999607	1	1	0.368525
5	52136220	80103_127	0.714286	0.6	0.577778	0.358974	0.54902	0.455357	0.0636945	1	0.368525	0.999607	0.999607	1	1	0.368525
3	20823398	41971_70	0.527108	0.495601	0.534743	0.464	0.484746	0.494505	0.0639018	1	0.369352	0.999607	0.999607	1	1	0.369352
1	215896723	15182_53	0.476048	0.467492	0.467085	0.519481	0.563786	0.490775	0.0639053	1	0.369352	0.999607	0.999607	1	1	0.369352
10	11351153	142661_33	0.674286	0.702811	0.689498	0.764706	0.766917	0.704	0.0641186	1	0.370062	0.999607	0.999607	1	1	0.370062
3	213341891	55251_20	0.480874	0.523404	0.506977	0.548052	0.530952	0.534527	0.0641241	1	0.370062	0.999607	0.999607	1	1	0.370062
5	184024209	88252_111	0.578947	0.564103	0.6	0.478873	0.504167	0.560345	0.0641697	1	0.370062	0.999607	0.999607	1	1	0.370062
5	1484498	75611_62	0.457627	0.5	0.442308	0.597826	0.563291	0.497797	0.0642071	1	0.370062	0.999607	0.999607	1	1	0.370062
8	170472181	129235_14	0.486275	0.438066	0.46729	0.524096	0.54359	0.487805	0.0642285	1	0.370062	0.999607	0.999607	1	1	0.370062
1	109859995	8435_39	0.448276	0.576923	0.524752	0.385417	0.346774	0.451087	0.0642462	1	0.370062	0.999607	0.999607	1	1	0.370062
1	36142086	3562_54	0.594937	0.68942	0.657738	0.555556	0.543417	0.597668	0.0642667	1	0.370062	0.999607	0.999607	1	1	0.370062
4	69521550	62631_23	0.488095	0.533333	0.451852	0.547009	0.573171	0.545126	0.064305	1	0.370086	0.999607	0.999607	1	1	0.370086
7	11818795	105646_48	0.487179	0.519608	0.519355	0.475155	0.484029	0.482587	0.0646179	1	0.371299	0.999607	0.999607	1	1	0.371299
6	73874117	96395_91	0.2625	0.262295	0.263158	0.422222	0.458333	0.291667	0.0646451	1	0.371299	0.999607	0.999607	1	1	0.371299
10	54996585	145216_16	0.568807	0.6125	0.607407	0.635294	0.688525	0.761364	0.0646481	1	0.371299	0.999607	0.999607	1	1	0.371299
5	214041604	90946_35	0.389474	0.447368	0.396552	0.467742	0.466102	0.548872	0.0646524	1	0.371299	0.999607	0.999607	1	1	0.371299
9	28912830	132760_132	0.469208	0.463855	0.478261	0.521531	0.484305	0.546798	0.0647828	1	0.37185	0.999607	0.999607	1	1	0.37185
5	7149547	76418_16	0.5625	0.615894	0.483871	0.464286	0.358974	0.453333	0.0648558	1	0.372073	0.999607	0.999607	1	1	0.372073
5	185545126	88363_20	0.550186	0.572414	0.553279	0.570248	0.614173	0.614035	0.0650689	1	0.373098	0.999607	0.999607	1	1	0.373098
1	279591272	20100_83	0.461538	0.56	0.59375	0.446809	0.4375	0.348837	0.0651049	1	0.373108	0.999607	0.999607	1	1	0.373108
2	11333991	23955_75	0.52381	0.5	0.404255	0.569231	0.609756	0.553398	0.0651446	1	0.373138	0.999607	0.999607	1	1	0.373138
7	125314842	112004_6	0.574194	0.510029	0.522807	0.583942	0.57971	0.618644	0.0652166	1	0.37316	0.999607	0.999607	1	1	0.37316
3	201683335	54111_10	0.453333	0.494949	0.317073	0.325843	0.247934	0.217391	0.0652171	1	0.37316	0.999607	0.999607	1	1	0.37316
2	215643186	37606_26	0.485612	0.49162	0.43	0.544715	0.502874	0.536842	0.0653864	1	0.373888	0.999607	0.999607	1	1	0.373888
6	136833102	100957_38	0.555556	0.580153	0.582569	0.53125	0.55	0.491694	0.0654133	1	0.373888	0.999607	0.999607	1	1	0.373888
7	105043211	110816_126	0.619048	0.581633	0.575758	0.464516	0.552846	0.532751	0.0655639	1	0.374531	0.999607	0.999607	1	1	0.374531
9	155937742	141359_69	0.465374	0.483029	0.498747	0.527919	0.586387	0.514563	0.0655946	1	0.374531	0.999607	0.999607	1	1	0.374531
7	180738906	117487_73	0.563025	0.533981	0.542373	0.519685	0.523026	0.485816	0.0656618	1	0.374594	0.999607	0.999607	1	1	0.374594
2	244110373	40081_8	0.610169	0.505747	0.435484	0.387097	0.376812	0.400922	0.0656747	1	0.374594	0.999607	0.999607	1	1	0.374594
2	211476025	37238_28	0.540323	0.522777	0.522673	0.462069	0.50134	0.403361	0.0659555	1	0.375998	0.999607	0.999607	1	1	0.375998
8	146321762	126758_9	0.471774	0.443262	0.420168	0.570957	0.485294	0.504425	0.0660659	1	0.376394	0.999607	0.999607	1	1	0.376394
6	151270826	102158_7	0.472222	0.494118	0.489418	0.534247	0.496183	0.52521	0.0661457	1	0.376394	0.999607	0.999607	1	1	0.376394
8	76212805	122294_40	0.5	0.394231	0.347368	0.55914	0.509615	0.529412	0.0661593	1	0.376394	0.999607	0.999607	1	1	0.376394
9	104741100	136960_112	0.486486	0.372093	0.410256	0.51087	0.496933	0.518519	0.0661636	1	0.376394	0.999607	0.999607	1	1	0.376394
4	7406938	58230_66	0.624031	0.600583	0.591503	0.506726	0.575	0.447115	0.0662628	1	0.376748	0.999607	0.999607	1	1	0.376748
3	8462413	41086_83	0.368664	0.376426	0.40678	0.405941	0.435	0.463636	0.0663534	1	0.376748	0.999607	0.999607	1	1	0.376748
10	99233526	147819_131	0.448413	0.388278	0.426923	0.481481	0.456522	0.52381	0.0663635	1	0.376748	0.999607	0.999607	1	1	0.376748
7	159584477	114878_6	0.481771	0.495885	0.53012	0.564246	0.535885	0.536458	0.0663645	1	0.376748	0.999607	0.999607	1	1	0.376748
8	121975386	125004_135	0.758621	0.822222	0.851351	0.707865	0.659341	0.761905	0.0664384	1	0.37697	0.999607	0.999607	1	1	0.37697
10	26545154	143443_124	0.35	0.319149	0.425	0.433735	0.444444	0.505051	0.0664772	1	0.376984	0.999607	0.999607	1	1	0.376984
1	16843305	1819_21	0.495327	0.460993	0.475177	0.298077	0.443609	0.365217	0.0665103	1	0.376984	0.999607	0.999607	1	1	0.376984
10	22872872	143235_17	0.515337	0.60793	0.572254	0.492386	0.489362	0.507194	0.0666095	1	0.377271	0.999607	0.999607	1	1	0.377271
5	145755941	85827_129	0.534091	0.578571	0.529915	0.506667	0.508897	0.509934	0.0666391	1	0.377271	0.999607	0.999607	1	1	0.377271
4	133245144	66454_123	0.459574	0.510417	0.518519	0.4	0.310881	0.447236	0.0666651	1	0.377271	0.999607	0.999607	1	1	0.377271
8	166104232	128691_30	0.524096	0.493548	0.542056	0.57563	0.577075	0.542636	0.0667376	1	0.377463	0.999607	0.999607	1	1	0.377463
3	160284115	50505_59	0.40625	0.523077	0.461538	0.1875	0.386139	0.313725	0.0667686	1	0.377463	0.999607	0.999607	1	1	0.377463
5	14173859	77223_19	0.448718	0.423529	0.615385	0.294118	0.388889	0.297297	0.0670256	1	0.378719	0.999607	0.999607	1	1	0.378719
5	186107622	88404_25	0.541667	0.555556	0.514706	0.445378	0.341085	0.4875	0.0670754	1	0.378803	0.999607	0.999607	1	1	0.378803
10	117127238	149072_35	0.536697	0.498233	0.49789	0.580882	0.552	0.660256	0.0674021	1	0.380384	0.999607	0.999607	1	1	0.380384
6	165369609	103668_26	0.603352	0.546256	0.513966	0.511182	0.462451	0.448845	0.0674253	1	0.380384	0.999607	0.999607	1	1	0.380384
5	183175882	88193_67	0.543478	0.564356	0.540146	0.496377	0.536458	0.483582	0.0677395	1	0.381958	0.999607	0.999607	1	1	0.381958
1	227991462	16161_74	0.528571	0.503759	0.526882	0.483636	0.488889	0.42671	0.0678324	1	0.382283	0.999607	0.999607	1	1	0.382283
3	190316015	52991_23	0.274194	0.350649	0.268293	0.361111	0.508621	0.404762	0.067869	1	0.382291	0.999607	0.999607	1	1	0.382291
9	91377290	136155_34	0.517241	0.510791	0.611511	0.442748	0.41573	0.489796	0.0679291	1	0.382431	0.999607	0.999607	1	1	0.382431
8	88819163	122917_6	0.404255	0.423077	0.372549	0.433566	0.547297	0.487013	0.068145	1	0.382974	0.999607	0.999607	1	1	0.382974
1	26892962	2790_79	0.5	0.405594	0.394558	0.5	0.532609	0.527778	0.0681642	1	0.382974	0.999607	0.999607	1	1	0.382974
2	211215132	37212_16	0.431818	0.410959	0.402439	0.604278	0.596774	0.442308	0.0681655	1	0.382974	0.999607	0.999607	1	1	0.382974
7	162167926	115184_93	0.690141	0.736111	0.623377	0.563218	0.626667	0.57732	0.0682176	1	0.382974	0.999607	0.999607	1	1	0.382974
5	219972606	91732_103	0.673077	0.69697	0.514286	0.542857	0.346154	0.357143	0.0682277	1	0.382974	0.999607	0.999607	1	1	0.382974
1	303641873	22185_6	0.537815	0.544118	0.531915	0.551852	0.625954	0.599388	0.0682477	1	0.382974	0.999607	0.999607	1	1	0.382974
3	181140471	52171_16	0.437628	0.435374	0.437956	0.403162	0.431818	0.413284	0.0682723	1	0.382974	0.999607	0.999607	1	1	0.382974
10	99809699	147872_59	0.636364	0.666667	0.514286	0.44	0.47482	0.517857	0.0683202	1	0.383045	0.999607	0.999607	1	1	0.383045
1	82473376	6825_14	0.443548	0.421384	0.416667	0.474903	0.459184	0.539007	0.0685131	1	0.383928	0.999607	0.999607	1	1	0.383928
3	24232479	42169_39	0.483333	0.453488	0.539216	0.4375	0.394958	0.432203	0.0685777	1	0.383982	0.999607	0.999607	1	1	0.383982
2	15430572	24400_20	0.627273	0.715447	0.711656	0.610942	0.60596	0.621212	0.0685935	1	0.383982	0.999607	0.999607	1	1	0.383982
2	167645054	33828_142	0.532374	0.507353	0.651316	0.431193	0.417391	0.482014	0.0686408	1	0.384031	0.999607	0.999607	1	1	0.384031
5	12127795	76968_29	0.804878	0.820896	0.855422	0.693878	0.790123	0.625	0.0686729	1	0.384031	0.999607	0.999607	1	1	0.384031
2	1829901	22696_49	0.573333	0.56	0.454545	0.637363	0.61194	0.622642	0.0687173	1	0.384081	0.999607	0.999607	1	1	0.384081
1	216492217	15241_12	0.581818	0.486486	0.452555	0.679245	0.673913	0.565217	0.0689329	1	0.385008	0.999607	0.999607	1	1	0.385008
2	217885703	37864_35	0.451327	0.586301	0.501639	0.602564	0.613793	0.711806	0.0689539	1	0.385008	0.999607	0.999607	1	1	0.385008
8	23384906	119381_107	0.487395	0.455696	0.53125	0.554745	0.63587	0.548077	0.0691916	1	0.386074	0.999607	0.999607	1	1	0.386074
7	123988395	111881_122	0.60241	0.468354	0.6	0.421053	0.382979	0.479167	0.0692161	1	0.386074	0.999607	0.999607	1	1	0.386074
7	160754587	115020_128	0.367442	0.325175	0.307692	0.421801	0.359788	0.437186	0.0694652	1	0.387265	0.999607	0.999607	1	1	0.387265
3	207757150	54679_133	0.490196	0.432836	0.385827	0.533569	0.521739	0.493289	0.0695466	1	0.387472	0.999607	0.999607	1	1	0.387472
10	32564266	143727_23	0.557325	0.5	0.539589	0.480519	0.487973	0.497908	0.0696103	1	0.387472	0.999607	0.999607	1	1	0.387472
9	149094831	140451_17	0.535912	0.58011	0.468085	0.468085	0.416667	0.434343	0.0696424	1	0.387472	0.999607	0.999607	1	1	0.387472
8	73927350	122141_8	0.449761	0.469072	0.466102	0.408163	0.428571	0.449541	0.0697001	1	0.387472	0.999607	0.999607	1	1	0.387472
7	114915205	111327_29	0.540426	0.638889	0.613208	0.486056	0.55144	0.477124	0.069713	1	0.387472	0.999607	0.999607	1	1	0.387472
3	214956970	55450_76	0.477011	0.454128	0.497436	0.497696	0.575875	0.547038	0.0697453	1	0.387472	0.999607	0.999607	1	1	0.387472
4	75380458	62956_118	0.506494	0.436893	0.390909	0.6	0.628571	0.494845	0.0697534	1	0.387472	0.999607	0.999607	1	1	0.387472
7	27713300	106551_9	0.759259	0.708738	0.704545	0.672131	0.692737	0.660819	0.0697878	1	0.387472	0.999607	0.999607	1	1	0.387472
8	39874933	120319_69	0.466321	0.529915	0.472362	0.534413	0.564748	0.535714	0.0698959	1	0.387713	0.999607	0.999607	1	1	0.387713
6	70165000	96114_58	0.603175	0.52459	0.588235	0.529762	0.487903	0.497817	0.0699139	1	0.387713	0.999607	0.999607	1	1	0.387713
5	133444063	85142_53	0.482759	0.470588	0.530303	0.521739	0.571429	0.578125	0.0699382	1	0.387713	0.999607	0.999607	1	1	0.387713
1	252783445	17991_75	0.481061	0.555133	0.540741	0.473282	0.44186	0.47619	0.0700578	1	0.388178	0.999607	0.999607	1	1	0.388178
1	228781577	16236_35	0.438095	0.380282	0.6	0.287037	0.337748	0.296089	0.0701662	1	0.38858	0.999607	0.999607	1	1	0.38858
1	206149637	14482_46	0.51706	0.529954	0.496454	0.484496	0.492481	0.453674	0.0702721	1	0.388968	0.999607	0.999607	1	1	0.388968
4	167151234	68606_27	0.517647	0.568093	0.5	0.419162	0.485294	0.47093	0.0705036	1	0.39005	0.999607	0.999607	1	1	0.39005
9	89731488	136065_31	0.510101	0.532189	0.545852	0.55	0.62963	0.65812	0.070605	1	0.39029	0.999607	0.999607	1	1	0.39029
9	139410813	139544_18	0.50996	0.585551	0.571429	0.603448	0.621212	0.617188	0.0706187	1	0.39029	0.999607	0.999607	1	1	0.39029
7	146819131	113620_10	0.307692	0.402985	0.382353	0.241071	0.304965	0.291139	0.0706554	1	0.390294	0.999607	0.999607	1	1	0.390294
5	21182973	77830_23	0.629032	0.584416	0.579832	0.714286	0.625	0.75	0.0707968	1	0.390876	0.999607	0.999607	1	1	0.390876
1	296317023	21489_6	0.366667	0.353846	0.439394	0.489011	0.529148	0.429752	0.0709055	1	0.391277	0.999607	0.999607	1	1	0.391277
2	189181903	35205_14	0.55287	0.524313	0.485955	0.48913	0.440729	0.457227	0.0710759	1	0.391974	0.999607	0.999607	1	1	0.391974
5	208683539	90248_118	0.5	0.444444	0.451923	0.575893	0.55597	0.491103	0.0712009	1	0.391974	0.999607	0.999607	1	1	0.391974
6	127257624	100163_24	0.525641	0.526066	0.489474	0.363636	0.463636	0.459184	0.0712068	1	0.391974	0.999607	0.999607	1	1	0.391974
9	121909320	138258_6	0.464286	0.439024	0.4625	0.341176	0.409836	0.421687	0.0712192	1	0.391974	0.999607	0.999607	1	1	0.391974
8	133667889	125760_97	0.505747	0.520468	0.568627	0.476744	0.492754	0.430556	0.0712239	1	0.391974	0.999607	0.999607	1	1	0.391974
2	205996411	36737_110	0.386364	0.4	0.340426	0.488889	0.463158	0.402985	0.0712483	1	0.391974	0.999607	0.999607	1	1	0.391974
1	81613469	6776_106	0.486842	0.526646	0.466942	0.545455	0.566038	0.524476	0.0713147	1	0.392016	0.999607	0.999607	1	1	0.392016
2	10715730	23904_44	0.487805	0.571429	0.508929	0.590164	0.571429	0.631579	0.0713281	1	0.392016	0.999607	0.999607	1	1	0.392016
1	168494052	11961_90	0.484375	0.514151	0.517906	0.596639	0.536332	0.543071	0.0714151	1	0.39223	0.999607	0.999607	1	1	0.39223
10	88684325	147109_44	0.474777	0.521866	0.478261	0.535294	0.541485	0.519126	0.0714394	1	0.39223	0.999607	0.999607	1	1	0.39223
6	161552503	103267_51	0.618421	0.557377	0.6	0.555	0.537688	0.491228	0.0715041	1	0.392237	0.999607	0.999607	1	1	0.392237
1	210089158	14760_81	0.521008	0.525346	0.521531	0.656126	0.543478	0.606742	0.0715128	1	0.392237	0.999607	0.999607	1	1	0.392237
1	114929804	8616_137	0.508197	0.43913	0.502488	0.544715	0.535156	0.533582	0.0716166	1	0.392574	0.999607	0.999607	1	1	0.392574
4	200742925	71602_24	0.507143	0.482353	0.526316	0.536842	0.573134	0.535354	0.0716465	1	0.392574	0.999607	0.999607	1	1	0.392574
1	202081154	14150_65	0.531034	0.510204	0.518248	0.480519	0.489362	0.416667	0.0717217	1	0.392788	0.999607	0.999607	1	1	0.392788
3	2734543	40526_29	0.454849	0.481013	0.489796	0.490196	0.551724	0.549708	0.0718234	1	0.393146	0.999607	0.999607	1	1	0.393146
5	39072700	79152_9	0.456647	0.488889	0.430233	0.512195	0.4875	0.534653	0.0719586	1	0.393688	0.999607	0.999607	1	1	0.393688
10	131423328	150208_48	0.776398	0.828729	0.869822	0.782051	0.714286	0.669903	0.0720277	1	0.393868	0.999607	0.999607	1	1	0.393868
1	42762417	4080_109	0.505226	0.495652	0.513605	0.489796	0.454545	0.421348	0.0721716	1	0.394455	0.999607	0.999607	1	1	0.394455
1	263522888	18853_19	0.225806	0.279412	0.392157	0.371429	0.5	0.5	0.0722333	1	0.394594	0.999607	0.999607	1	1	0.394594
3	137460523	49098_20	0.393822	0.432331	0.455172	0.517857	0.486486	0.458015	0.0723549	1	0.39485	0.999607	0.999607	1	1	0.39485
10	126860462	149782_46	0.224138	0.171429	0.229111	0.277228	0.31982	0.240964	0.0723656	1	0.39485	0.999607	0.999607	1	1	0.39485
8	100377958	123652_143	0.507389	0.491453	0.561728	0.459016	0.467153	0.475728	0.0723892	1	0.39485	0.999607	0.999607	1	1	0.39485
6	164333300	103579_43	0.532847	0.515625	0.467836	0.603774	0.539474	0.657143	0.0730221	1	0.398103	0.999607	0.999607	1	1	0.398103
9	81731567	135583_34	0.683453	0.664634	0.627737	0.561644	0.635659	0.575758	0.0730677	1	0.398151	0.999607	0.999607	1	1	0.398151
4	38944328	60530_30	0.453846	0.485714	0.465517	0.490566	0.521127	0.492063	0.0731975	1	0.398659	0.999607	0.999607	1	1	0.398659
3	2612468	40492_82	0.465385	0.521583	0.507246	0.441718	0.434555	0.471264	0.0732927	1	0.398709	0.999607	0.999607	1	1	0.398709
6	167324802	103969_114	0.435897	0.45	0.445783	0.56383	0.521127	0.462185	0.0733028	1	0.398709	0.999607	0.999607	1	1	0.398709
7	167116635	115691_20	0.585714	0.576271	0.563636	0.516304	0.565217	0.511416	0.073317	1	0.398709	0.999607	0.999607	1	1	0.398709
9	94364083	136273_72	0.553719	0.610687	0.56	0.525926	0.518625	0.437908	0.0736118	1	0.399847	0.999607	0.999607	1	1	0.399847
[truncated: 8,862 more rows]
