# Supplementary material for: Methylation content sensitive enzyme ddRAD (MCSeEd): a reference-free, whole genome profiling system to address cytosine/adenine methylation changes
Source: Sci Rep. 2019 Oct 16;9:14864. doi: 10.1038/s41598-019-51423-2 (PMC6795852; doi:10.1038/s41598-019-51423-2)
Supplement: Supplementary file 2 — Supplementary Tables [file 41598_2019_51423_MOESM2_ESM.zip › Table S7.xlsx]

## Sheet: Legend
Table S7. List of significant DMPs identified in each context for the dependent and independent strategies.
chr	Chromosome number
DMP	DMP position
qvalue	FDR< 0.05
meth.diff	level of differential methylation between WW and DS samples
DMP_n.	DMP identification number
IDcontig	Identification number of DMP containing contig
qvalue	FDR< 0.05
meth.diff	level of differential methylation between WW and DS samples

## Sheet: CG_DEP
chr	DMP	qvalue	meth.diff
1	54898	0.0212186	20.6349
1	55986	0.000984699	33.3333
1	56575	0.00545162	-36.3636
1	132883	0.0335707	26.1905
1	133352	0.00237871	33.3333
1	262935	0.0128676	26.1905
1	401857	0.00272581	-38.8889
1	1037086	0.0159085	27.0833
1	1066587	0.00179794	29.6296
1	1073032	0.00921488	-29.8246
1	1846044	6.69967e-06	30.4762
1	1921757	0.0361363	24.4444
1	2019478	0.0292568	-30.303
1	2158057	0.0115783	36.1111
1	2241447	0.0189632	27.7778
1	2284740	0.00589724	28.5714
1	2563798	0.0294578	-27.0833
1	2746618	5.26498e-05	37.5
1	2809627	0.010125	-26.087
1	2934607	0.00248954	33.3333
1	2976366	0.00542298	35.5556
1	3031957	0.00325045	28.7879
1	3136741	0.0144442	22.2222
1	3137253	0.000556858	41.6667
1	3138278	0.000926255	33.3333
1	3164828	0.0113068	24
1	3229717	0.0354401	33.3333
1	3269771	0.00157256	-23.3333
1	3292760	0.0113168	-33.3333
1	3482387	0.00175914	-38.4615
1	3533444	0.000593433	24.7863
1	3539686	0.00332286	-27.381
1	3544587	0.0267752	-30.7692
1	3556992	0.00527012	30
1	3847887	0.000675981	43.5897
1	3852324	0.00235422	-27.2727
1	3852929	0.0449714	-24.0741
1	3974978	0.036224	22.807
1	4125400	1.66065e-07	45
1	4136010	4.726e-05	33.3333
1	4150049	0.00263018	35.2941
1	4344370	0.0215538	28.2051
1	4345407	1.08077e-07	64.2857
1	4351535	1.40236e-05	54.7619
1	4404442	0.0391553	-22.807
1	4415314	0.00230683	-41.0256
1	4418017	1.02902e-05	53.3333
1	4495553	0.00292299	-24.4444
1	4500281	0.00527012	30
1	4559567	0.0044551	35.7143
1	4590219	0.0210112	33.3333
1	4592697	0.00151841	-42.4242
1	4667368	0.000261426	-41.6667
1	4714704	0.00272581	-38.8889
1	4725891	0.026345	-23.3333
1	4832615	5.58926e-08	46.2963
1	4887262	0.0421948	24.0741
1	4927218	0.00801964	-26.087
1	4993925	0.00272581	38.8889
1	5097840	0.010825	29.6296
1	5097966	0.00808467	36.1111
1	5102279	0.000344398	-38.3333
1	5104858	0.000233348	33.3333
1	5107184	0.0090454	33.3333
1	5120851	0.0051748	-25
1	5127892	0.0102956	25
1	5136836	0.0408214	21.5686
1	5143202	0.0193863	-26.6667
1	5205339	0.0346691	23.3333
1	5328352	1.47764e-05	48.7179
1	5421133	0.0359619	19.4444
1	5481296	0.0063728	40
1	5595315	0.000167495	28.9855
1	5607269	0.0252985	-15.942
1	5679956	0.00443718	35.4167
1	5700617	0.00539841	26.9841
1	5705976	0.0478888	-19.4444
1	5719321	0.00152699	31.1111
1	5722783	0.00788259	-21.5686
1	5816427	0.00591998	38.8889
1	5825635	0.0117716	-36.6667
1	5905357	0.0171209	-25.4902
1	6025424	0.0426956	30.303
1	6237850	0.0146147	-17.8571
1	6255649	0.0424872	14.8148
1	6270806	9.62271e-05	37.6812
1	6421284	0.0191138	24.2424
1	6527077	0.0080048	-33.3333
1	6771306	0.00573689	31.3725
1	6830593	0.0119402	-28.2051
1	6831437	0.0391553	-27.2727
1	6913642	0.00491438	31.3725
1	6915165	0.0189632	-27.7778
1	7029223	2.95297e-09	61.4035
1	7057650	0.0375857	20.8333
1	7144741	0.0411002	20.6349
1	7298334	0.0327446	21.2121
1	7341304	0.0391553	23.5294
1	7393333	0.0111268	-19.2308
1	7402646	0.00573456	-35.5556
1	7457709	0.0129286	30.9524
1	7459129	0.000444629	-36.8421
1	7565277	0.012883	-33.3333
1	7714287	0.0361363	-30.5556
1	7880176	0.0423954	-25
1	7882795	0.0119375	-28.8889
1	7883197	0.0140783	25.4902
1	7886145	0.0255929	33.3333
1	7990562	0.0109015	28.5714
1	8041112	0.000487591	43.5897
1	8050696	0.00207188	31.4815
1	8115745	0.00528162	-38.4615
1	8118362	0.0446746	28.2051
1	8152514	0.0168245	28.8889
1	8202210	3.84941e-16	-67.9487
1	8275525	3.61988e-06	-46.9697
1	8287312	0.00769102	-36.3636
1	8393054	0.000300239	33.3333
1	8420763	0.00271303	26.9841
1	8495801	0.00446207	-38.8889
1	8498201	0.00285332	29.4118
1	8666227	0.000611618	-41.0256
1	8671189	0.00151838	31.4815
1	8672990	0.00113142	35.0877
1	8969443	0.039536	21.0526
1	9103354	0.00290112	40
1	9112388	0.0200398	20.9877
1	9228771	0.000211148	-33.3333
1	9231742	7.32958e-06	52.0833
1	9256330	0.000625706	47.2222
1	9487541	0.00531231	33.3333
1	9753376	0.0194734	-24.6377
1	9997511	0.0113861	30.303
1	9998052	0.0234855	-30.5556
1	10106849	0.00240603	41.6667
1	10151676	0.00802103	40
1	10156887	0.00772984	33.3333
1	10571573	0.0288906	-20.3704
1	10619208	0.0478888	22.2222
1	10910221	0.004199	39.3939
1	10925364	0.0150754	-24.5614
1	11044644	0.0426956	30.303
1	11072029	0.0188748	30.7692
1	11127316	0.0165326	-29.1667
1	11131992	0.00125272	-25.9259
1	11133297	0.0470784	-21.4286
1	11145550	0.00531231	26.6667
1	11365108	0.0166877	-31.1111
1	11431812	0.0426465	-26.6667
1	11438292	0.00396528	25.9259
1	11491266	0.00113333	-36.8421
1	11493649	0.0238372	-23.3333
1	11664287	0.00512021	35.5556
1	11717896	0.0157516	-26.6667
1	11984268	0.00802103	-26.1905
1	12151822	0.00230683	41.0256
1	12333659	1.17803e-05	43.9394
1	12368484	0.00973252	18.6667
1	12369059	0.0103687	-31.1111
1	12374398	0.0459721	26.1905
1	12375212	0.0270321	25.9259
1	12377448	0.000151456	37.5
1	12439199	0.0207625	21.2121
1	12448662	0.012274	-31.25
1	12510268	0.00525481	-29.8246
1	12542751	0.0486896	19.0476
1	12588747	0.000359582	39.5833
1	12612168	0.000862718	43.5897
1	12621470	1.82429e-05	39.1304
1	12713149	0.00573789	-21.7391
1	13023294	4.33419e-05	42.8571
1	13052521	0.0136776	33.3333
1	13063266	0.00764785	-31.4815
1	13063827	0.0016389	28.5714
1	13075013	0.000516807	33.3333
1	13075759	0.00163539	30.4348
1	13167732	0.0139649	22.2222
1	13264728	3.04398e-06	-38.3333
1	13440661	0.0111587	-31.25
1	13460833	0.0352728	23.5294
1	13533319	0.0426956	30.303
1	13762447	0.00237445	-31.3725
1	13965998	0.0145399	-28.8889
1	13968263	2.20505e-07	54.902
1	14208105	1.88637e-06	43.8596
1	14254043	0.000438774	28.2051
1	14319165	0.000119755	43.1373
1	14334983	0.00131289	43.5897
1	14611484	0.0122262	-13.7931
1	14706046	0.00525481	29.8246
1	14765219	0.0158692	17.6471
1	14832364	0.010283	33.3333
1	15021525	0.0213301	-30.7692
1	15162079	0.000516225	35.4167
1	15300144	0.00157567	38.0952
1	15303255	0.0113168	-25
1	15365421	0.00988149	-33.3333
1	15396780	0.00096729	24
1	15408269	0.0124454	21.3333
1	15408830	0.00205211	31.746
1	15500400	0.0292568	30.303
1	15506316	0.0157651	19.4444
1	15687441	0.00180061	33.3333
1	15972953	0.0219029	-33.3333
1	16007386	0.0430541	-28.2051
1	16016525	0.0234424	-30.303
1	16232602	0.0334327	-20.6349
1	16235267	0.009643	35.8974
1	16235885	0.000566665	50
1	16297152	0.00769102	36.3636
1	16298028	0.000231614	40
1	16305955	0.0202259	27.451
1	16744596	2.53873e-06	40.2778
1	16746931	0.0080048	-33.3333
1	16811976	0.00358054	29.1667
1	16850695	0.0281219	-20.2899
1	16959204	7.14358e-05	-36.1111
1	16976866	0.037757	-20.5128
1	16977494	0.00221233	31.6667
1	17156831	0.00237871	33.3333
1	17166149	0.0349871	-25.641
1	17184858	0.019689	30.9524
1	17189743	0.0184951	30
1	17325602	0.04549	-30.303
1	17471294	0.0281219	20.2899
1	17471821	0.00949014	20.2381
1	17707126	0.00237871	-37.7778
1	17930520	0.000433332	39.2157
1	17945876	0.000210686	33.3333
1	17961245	0.0421948	-25.641
1	18047059	0.014894	-36.3636
1	18087794	0.0335707	26.1905
1	18146329	0.0407543	16.6667
1	18161232	0.0499148	-30
1	18192402	0.019227	24.4444
1	18212995	0.00387658	-26.3889
1	18213569	0.0489848	-20
1	18270843	0.000676606	-41.6667
1	18617446	0.000310068	43.5897
1	18906869	0.0313698	-20.2899
1	19172723	0.0184951	-22.2222
1	19229717	3.04398e-06	53.8462
1	19269668	0.0130295	25.641
1	19314998	0.0128676	26.1905
1	19318146	0.0128676	26.1905
1	19318436	0.00430627	28.9855
1	19319486	0.0136771	24.4444
1	19324767	0.00198459	30
1	19325185	0.0011391	27.2727
1	19403274	0.000172846	36.8421
1	19438406	0.000278381	38.4615
1	19596770	0.00362713	-35.5556
1	19631446	3.90279e-05	46.2963
1	19639767	0.0211007	-28.5714
1	19809106	4.08856e-05	51.5152
1	19908094	0.0481823	-15.5556
1	20006243	0.00545162	36.3636
1	20008882	0.000430755	37.2549
1	20132052	0.00348935	-33.3333
1	20230018	0.00210144	37.5
1	20291366	0.0159085	27.0833
1	20299558	0.0227335	-23.8095
1	20407700	0.0237081	-27.451
1	20931295	2.16269e-06	50.9804
1	20994052	0.00487975	26.6667
1	21010397	0.0305387	17.2414
1	21289877	0.00528162	-35.7143
1	21291720	0.00072815	34.8485
1	21685979	0.0138372	-28.0702
1	21690992	0.00531231	28.5714
1	21693974	0.0250403	24.4444
1	21778870	0.0126744	31.25
1	21842102	0.0128341	-21.6667
1	21979555	0.0090454	33.3333
1	22062446	0.0426956	-30.303
1	22273666	0.00124851	-39.5833
1	22667859	0.00218729	20.1754
1	22669842	0.0224215	25.9259
1	22840728	0.00362126	38.8889
1	22847811	0.0393868	-22.2222
1	22993292	0.00391026	-33.3333
1	22995257	3.49825e-05	48.8889
1	23032495	0.000194771	31.5789
1	23147658	0.0462313	-24.4444
1	23250558	0.00306734	37.7778
1	23265226	0.0421948	21.6667
1	23322670	0.00848661	25.3968
1	23378822	0.0150513	30.9524
1	23432798	0.0160214	-25.7576
1	23487590	0.0237081	27.451
1	23501261	0.0111268	19.2308
1	23535213	9.44683e-05	45.2381
1	23620601	0.0391553	-27.2727
1	23628457	0.0065274	-35.8974
1	23628874	0.0212186	20.6349
1	23725580	0.000151456	53.3333
1	23953894	0.0407543	16.6667
1	24309804	0.00431685	35.8974
1	24528560	0.00846541	-27.5362
1	24560344	0.00149448	30
1	24664921	0.000922062	22.2222
1	24673935	0.0257733	-27.0833
1	24961189	0.00772984	33.3333
1	24967102	0.0019759	35.0877
1	25044918	0.00177308	39.3939
1	25151077	0.00592368	19.7917
1	25723294	3.61947e-05	26.2626
1	25723610	0.00020588	-37.6812
1	25725992	0.00512021	35.5556
1	25791797	0.0128965	29.4118
1	25791805	0.0100214	26.9841
1	25919874	0.0308593	-23.3333
1	26119559	0.000696088	-43.3333
1	26127219	0.00302985	26.6667
1	26180872	0.00346899	25
1	26345950	0.000394815	33.3333
1	26620560	0.0083644	35.8974
1	26697832	0.00525481	29.8246
1	26720462	0.0234186	-26.1905
1	26877311	0.0256833	-27.7778
1	26886744	0.0121171	36.1111
1	26903696	0.00118972	43.5897
1	27048876	0.0393868	-22.2222
1	27054169	0.0182386	22.7273
1	27085725	0.00292209	-29.1667
1	27262627	0.0361611	-25
1	27301612	0.000115507	28.7356
1	27304388	0.00380723	-33.3333
1	27313782	0.00591998	29.8246
1	27327621	0.00501347	-20.5128
1	27344005	0.0117978	36.3636
1	27344772	0.0449706	-21.6667
1	27345299	3.57247e-05	34.5679
1	27413052	0.0145453	-20.2381
1	27500443	0.0264863	-18.75
1	27695819	0.00764583	-33.3333
1	27819998	0.0373092	15.873
1	27953396	7.12275e-06	48.3333
1	27990820	0.000367202	48.4848
1	28103712	0.0193863	26.6667
1	28108257	0.0285733	26.1905
1	28170959	0.0198681	-33.3333
1	28172041	0.00346899	-42.4242
1	28223685	0.0117999	29.4118
1	28405212	0.00038652	-31.5789
1	28569381	0.000874963	-33.3333
1	28581494	0.00691343	-30.5556
1	28609843	0.0478888	22.2222
1	28636299	0.0434191	30
1	28651390	0.000339294	46.1538
1	28652032	0.00322628	-37.7778
1	28655361	0.0376163	18.75
1	28996722	0.0205239	-25.9259
1	29124805	0.017848	19.7531
1	29165593	0.000761349	45.4545
1	29168092	0.00443718	-35.4167
1	29316447	0.000234423	50
1	29411876	0.0186052	27.0833
1	29444765	0.00328942	24.0741
1	29663327	0.00778693	-26.6667
1	29671813	0.00870881	-36.6667
1	29685318	3.48844e-06	-46.3768
1	29755929	0.0294578	23.8095
1	29787762	0.00138493	-37.037
1	29792531	0.0232435	26.6667
1	29872561	0.020717	30.9524
1	29873567	0.0184951	-30
1	29952972	0.0166877	-31.1111
1	29961051	0.0499148	30
1	30031669	0.000556027	31.3725
1	30093025	2.07726e-06	46.6667
1	30124496	0.026345	28.8889
1	30219906	0.0205239	33.3333
1	30251434	0.0024973	30
1	30348495	0.0324543	20.8333
1	30478468	0.0478025	21.6667
1	30614557	0.0460101	18.3333
1	30794061	0.00185083	35.1852
1	30939975	0.0423954	-25
1	30945224	0.0122237	20
1	31040941	0.0167807	22.2222
1	31060304	0.000219568	42.5926
1	31191485	0.000996542	44.4444
1	31360931	0.00501347	33.3333
1	31555136	5.39907e-07	61.5385
1	31558915	5.26498e-05	-51.2821
1	31682172	0.000225266	28.5714
1	31687779	0.0375452	-22.2222
1	32051516	0.00595152	20.8333
1	32053583	0.0255081	30.7692
1	32071455	6.23625e-05	47.0588
1	32074301	0.00184073	40.4762
1	32078094	0.000862718	27.381
1	32080019	0.000782781	-42.2222
1	32159511	0.0337445	-21.2121
1	32284422	0.0136629	-24.359
1	32293370	2.73402e-05	50
1	32364872	0.000445642	29.1667
1	32509843	0.00545162	-28.9855
1	32525832	0.0349871	-25.641
1	32680895	0.03301	25.4902
1	32816991	0.000582345	36.6667
1	32819972	0.00492245	31.5789
1	32933220	0.0117999	31.1111
1	33121457	0.0423954	26.1905
1	33161313	0.0210112	-33.3333
1	33446888	0.0177475	-27.7778
1	33447842	0.00117105	-46.6667
1	33489684	0.0146848	29.4118
1	33493663	2.13616e-06	34.7826
1	33602151	0.0421948	-25.641
1	33617277	0.00705507	-17.9487
1	33651286	0.000227307	37.6812
1	33748959	0.00531231	33.3333
1	33777435	0.00653033	-36.1111
1	33802268	0.0228758	15.6863
1	33908687	0.0271893	-30
1	33993778	0.00730483	35.7143
1	33998285	0.0128965	-29.4118
1	34032814	0.000487591	-43.5897
1	34217321	0.0344881	-28.2051
1	34225072	0.000364303	25
1	34445428	0.0106492	36.1111
1	34507525	0.0233636	33.3333
1	34539910	0.00138493	-37.037
1	34547624	0.00346899	42.4242
1	34690885	0.0213924	23.8095
1	34705844	0.0202259	27.451
1	34966955	2.46019e-05	30
1	34968061	0.00762504	-33.3333
1	35205210	0.0373325	20.6349
1	35205882	0.0170396	36.6667
1	35252537	0.00624151	33.3333
1	35261048	0.00276709	36.6667
1	35268516	0.00749749	35.7143
1	35268802	0.00305999	-24.6377
1	35270083	0.0146637	36.6667
1	35297947	0.000603047	37.2549
1	35472348	0.000184198	47.619
1	35503680	0.00327273	33.3333
1	35506228	0.00115451	33.3333
1	35716338	0.0181294	26.1905
1	35961742	0.0219029	19.2308
1	36047144	0.0258954	25.4902
1	36047576	0.0361363	30.5556
1	36109325	0.0445057	22.9167
1	36109382	0.0241247	28.5714
1	36141593	0.00542298	-39.3939
1	36143655	0.00237871	43.3333
1	36147561	0.0412375	-26.6667
1	36256364	0.00806774	-20.8333
1	36485297	0.0219029	33.3333
1	36504887	0.0344639	24.2424
1	36588055	0.0250403	24.4444
1	36826324	0.0219029	33.3333
1	37198503	0.0296774	33.3333
1	37265345	0.0266395	23.5294
1	37475914	0.0294578	-28.5714
1	37593760	0.000308223	-38.5965
1	38077324	7.46333e-05	51.2821
1	38161572	0.0182815	-33.3333
1	38521326	0.000358905	26.3158
1	38527882	1.47283e-08	38.8889
1	38561031	0.0344639	-30.303
1	38645085	0.00944877	28.8889
1	38685179	0.000113826	39.6825
1	38702293	9.97713e-05	-46.6667
1	39234630	0.0116311	21.2121
1	39468126	0.0130922	-24.359
1	39468294	0.00561681	35.5556
1	39494706	6.55226e-05	24.7619
1	40097306	0.0127982	-26.087
1	40100505	0.00237871	-33.3333
1	40108865	0.0241247	28.5714
1	40115588	0.00078573	-30.5556
1	40261059	0.00176557	20.6897
1	40262385	0.000131561	-47.2222
1	40264663	0.0330219	33.3333
1	40285815	0.000793438	37.037
1	40286449	0.0190348	-23.8095
1	40354123	0.0307123	-27.0833
1	40409997	0.0283157	23.8095
1	40410563	0.00490253	20.9877
1	40411888	0.0281498	18.0556
1	40425093	0.026959	-28.5714
1	40462180	0.00166057	31.25
1	40605394	0.0373785	14.9425
1	40605656	0.0005587	40
1	40718286	0.0497307	-24.2424
1	40789666	0.00703193	25.3968
1	40791153	0.0144442	22.2222
1	40800331	0.0499148	30
1	41021588	0.0200002	-27.2727
1	41116372	0.0150275	-24.0741
1	41269477	0.00397993	-26.087
1	41700425	0.0263883	22.9167
1	41701232	0.00424065	33.3333
1	41791927	0.00397993	-42.4242
1	41793709	0.0109015	-20.9524
1	41800890	5.10203e-05	52.7778
1	41845567	0.00975704	24.6377
1	42051295	0.0462313	-24.4444
1	42053643	0.00901984	-35.8974
1	42117106	0.0497387	-22.9167
1	42127757	0.0343688	28.5714
1	42431816	0.0294578	23.8095
1	42432326	0.000500986	45.2381
1	42441312	0.00480256	-31.25
1	42449206	0.00175914	38.4615
1	42454496	0.0410462	16.0494
1	42748527	0.0263397	20
1	43004639	0.0484033	25.641
1	43081508	0.0423954	19.4444
1	43284839	0.0106492	-36.1111
1	43291495	0.024327	21.0526
1	43307536	0.0184565	-20
1	43349165	0.0497307	24.2424
1	43359063	0.0128965	29.4118
1	43439270	0.00577117	-27.7778
1	43617538	0.0393906	25
1	43618602	0.00222853	23.9583
1	43642827	0.0324958	-26.6667
1	43833115	0.000190876	32
1	43892990	0.000485569	38.8889
1	43914728	0.00437944	27.2727
1	44312949	0.030005	-25.9259
1	44560437	0.0162428	-23.1884
1	44922435	9.44683e-05	45.2381
1	45045906	0.0270321	-25.9259
1	45298913	0.0329558	-30.5556
1	45446317	0.0462313	-24.4444
1	45446625	0.00901984	-35.8974
1	45510887	0.00133326	-27.7778
1	45539264	0.00275223	-20.5128
1	45543216	0.000730005	-38.8889
1	45595008	0.00057774	-33.3333
1	45602796	0.0329558	-30.5556
1	45604994	0.0354401	-22.2222
1	45724473	0.0304657	22.2222
1	45731462	0.0306116	-13.8889
1	45767557	0.0382004	-19.7531
1	46011857	0.00033007	43.75
1	46013526	0.00291574	33.3333
1	46178176	0.0264208	-20.9877
1	46190941	0.00237871	33.3333
1	46326905	0.0467343	-25
1	46379799	2.86964e-08	-43.4783
1	46381089	0.0271431	-30.5556
1	46505664	0.0292568	30.303
1	46670921	0.00988149	-30.7692
1	46672544	0.0396943	17.2414
1	46825874	0.0111587	33.3333
1	46903245	0.00121992	26.3889
1	46903424	0.0065274	-35.8974
1	46960451	0.00108099	38.8889
1	47026784	0.00466133	35.5556
1	47137898	0.0484033	25.641
1	47141798	0.00205211	36.1111
1	47600037	0.00986946	-36.3636
1	47601225	0.0181294	26.1905
1	47657012	0.0191138	-24.2424
1	47659381	0.00986946	36.3636
1	47744858	0.0441311	27.7778
1	47760596	0.0152571	20.8333
1	47989646	0.00568005	-31.5789
1	48084573	0.0434191	30
1	48354817	0.00237871	37.7778
1	48426404	0.00531231	21.9298
1	48803422	0.0271431	-30.5556
1	48937441	0.00075419	36.8421
1	48948110	0.0292568	30.303
1	48956344	0.0129286	30.9524
1	49045387	0.0441311	27.7778
1	49055704	0.000683495	26.1905
1	49061242	0.0183146	24.0741
1	49088897	1.99695e-05	45.098
1	49279485	0.000447174	-26.4368
1	49495278	0.0174433	-17.8571
1	49819174	2.71295e-06	-58.9744
1	50144988	0.0103687	31.1111
1	50145556	0.00691343	-30.5556
1	50154982	0.00420691	-35.4167
1	50504288	0.00568005	-31.5789
1	50517986	0.0356304	-26.6667
1	50732286	0.00273297	23.8095
1	50775603	0.0415952	-24.4444
1	51401326	0.00670265	22.619
1	51405554	0.0426465	-26.6667
1	51456127	0.00501347	26.6667
1	51491090	0.00162893	-31.9444
1	51755421	0.00663045	29.4118
1	51815371	0.00297208	-33.3333
1	51844839	0.00239209	38.4615
1	51853254	0.039536	21.0526
1	51887533	0.00350694	25.3333
1	51888238	0.000192662	28.8889
1	51903248	0.00719841	25.9259
1	51911406	0.0443076	-18.6667
1	51911668	0.026345	-28.8889
1	51979252	0.0036175	-30
1	52390992	0.0375452	22.2222
1	52504965	0.0455912	-28.2051
1	52513302	0.0207684	-29.1667
1	52517856	0.00800548	28.5714
1	52588091	0.0211007	-28.5714
1	52588888	0.0408204	-28.2051
1	52675384	0.0361611	-18.8406
1	52748443	0.00624151	-33.3333
1	52861936	0.0434191	-30
1	52873405	0.00332288	-31.4815
1	53192571	0.00897939	22.807
1	53327138	3.16917e-06	51.1111
1	53332870	0.0478888	-22.2222
1	53371378	0.000926255	33.3333
1	53461859	0.00446207	38.8889
1	53577108	1.00873e-06	-46.6667
1	53882272	0.00772984	-33.3333
1	54055005	0.0186483	-23.3333
1	54253913	0.0195695	-30.5556
1	54452047	0.0232435	26.6667
1	54574455	0.0344639	30.303
1	54580600	0.00428046	26.1905
1	54680587	0.0474507	30.303
1	54681517	0.0330219	-26.6667
1	54925215	0.0140783	23.0769
1	54926293	0.000637609	38.5965
1	54927875	9.97713e-05	-50
1	55059385	0.00431685	35.8974
1	55169201	0.0162009	-33.3333
1	55374372	3.08429e-05	31.9444
1	55561120	0.00337515	-36.3636
1	55706651	0.00911337	27.2727
1	55714248	0.0111587	-33.3333
1	56133274	0.0255929	33.3333
1	56145765	0.00718954	23.4568
1	56215443	0.015241	-20.2899
1	56216280	0.00600898	-24.2424
1	57134608	0.00177308	39.3939
1	57257313	0.00987827	-25.3968
1	57485078	0.0489848	-26.1905
1	57586828	0.0408204	28.2051
1	57878149	0.00940842	21.6667
1	58051187	0.0307123	24.4444
1	58177450	0.0130232	-27.0833
1	58283970	0.00592056	21.7949
1	58539516	4.23113e-07	55.5556
1	58742876	0.00158484	33.3333
1	59070670	0.00231495	31.746
1	59119551	0.0467343	25
1	59171204	0.000124659	33.3333
1	59414592	6.40576e-06	54.1667
1	59784279	0.00915367	-25.641
1	59786570	0.0290871	-25.9259
1	59877692	0.0294578	-23.8095
1	59951405	0.0499148	-30
1	60187800	0.000110247	47.619
1	60337747	0.000359582	39.5833
1	60339260	0.00220501	-25.5556
1	60611284	0.0215788	20.2899
1	60777935	0.0115783	21.1111
1	60873723	0.000210686	26.9231
1	60881187	0.0324543	-27.7778
1	60889910	0.0426956	-30.303
1	61232984	0.0190859	-20
1	61233268	0.0205239	-33.3333
1	61494448	0.0299626	22.807
1	61571508	0.00764583	-33.3333
1	61644574	0.00698053	28.8889
1	62065932	0.00175914	38.4615
1	62215853	0.000192772	-36.1111
1	62417301	0.00944877	28.0702
1	62463437	0.0200002	22.2222
1	62493330	3.08429e-05	31.9444
1	62510815	6.11983e-05	38.4615
1	62515680	0.0138684	26.6667
1	62516037	0.0368527	-18.5185
1	63127540	0.030176	-15.1515
1	63142387	0.00143335	30.6667
1	63239870	0.00113573	-40
1	63240331	0.00115592	37.5
1	63283067	0.0460101	17.9487
1	63327630	0.00135862	-33.3333
1	63375035	0.0134533	29.1667
1	63478652	0.0232716	14.8148
1	63745446	0.0136776	33.3333
1	63864509	0.0184491	-25.3968
1	63928289	0.00528162	38.4615
1	64047607	0.0489848	-26.1905
1	64479483	0.0159944	-24.6377
1	64841528	0.0447723	25
1	64848219	0.014894	-36.3636
1	64922872	0.00188276	28.9855
1	65079661	0.0441311	27.7778
1	65307041	9.97713e-05	29.1667
1	65386359	0.0117978	26.087
1	65437634	0.0219029	-33.3333
1	65605198	0.000239376	47.619
1	65689458	0.0356304	26.6667
1	65785375	0.000862718	43.5897
1	65849884	0.0337445	-24.5614
1	65888429	0.00805828	20.8333
1	65993295	0.0234855	30.5556
1	66569745	0.00624151	33.3333
1	66594585	0.00130893	-28.8889
1	66655172	0.0182815	-33.3333
1	66823649	0.0234855	-30.5556
1	67038921	0.000961783	37.2549
1	67221048	0.0255929	33.3333
1	67435863	0.00460188	-40
1	67441974	0.0282066	-18.8889
1	67501219	0.000162075	36.6667
1	67584843	0.0109015	17.3333
1	67606122	0.00421445	-22.9167
1	67811332	0.0361363	-24.4444
1	67924959	0.0233636	-33.3333
1	67953029	0.000979891	20.2899
1	67960796	0.039536	21.0526
1	68098794	0.0161115	-21.7949
1	68550975	0.000358789	30.7692
1	68564412	0.0422257	-26.6667
1	68669163	0.00944149	25.9259
1	68804923	0.0430541	28.2051
1	68934910	7.69745e-05	29.4118
1	69296685	0.0113068	-24
1	69557017	0.00528162	-33.3333
1	69627112	0.000500376	36.3636
1	69854317	0.000669483	-37.5
1	69908650	1.18792e-05	55.5556
1	69936546	0.0302628	-30.5556
1	70070329	0.0294578	-27.0833
1	70227270	0.0256833	-27.7778
1	70230724	0.00281037	-41.0256
1	70447141	0.0156133	26.6667
1	70448906	0.000447174	42.8571
1	70501256	0.0224215	25.9259
1	70617468	0.00291574	33.3333
1	70846374	0.0115783	-36.1111
1	70969930	0.0189967	36.6667
1	71027308	0.000233348	31.8841
1	71151531	0.00288675	42.4242
1	71163430	0.0430541	-28.2051
1	71427863	0.00802103	40
1	71518316	0.0384551	-27.7778
1	71679431	0.00337515	36.3636
1	71773085	0.0016213	22.6667
1	71778248	0.0434191	-30
1	71975695	0.0374084	23.8095
1	72010887	0.0190212	14.5833
1	72033045	0.0330219	33.3333
1	72348355	0.0153887	30.5556
1	72417146	0.00545162	35.8974
1	72496193	0.0202752	22.9167
1	72601580	0.00654885	31.3725
1	72602460	0.0102435	27.0833
1	72817516	0.000239376	43.1373
1	72828377	0.000197317	-42.2222
1	72890279	0.0497307	24.2424
1	73265600	0.00143335	41.6667
1	73575217	0.00364369	27.2727
1	73575824	0.00336999	28.5714
1	74179552	0.0329558	-30.5556
1	74535924	0.0123137	-29.6296
1	74536278	0.000446203	31.8841
1	74610889	0.000338463	33.3333
1	74641292	8.90434e-05	-44.4444
1	74787963	0.0255081	-30.7692
1	74847150	0.0122109	26.9841
1	74920964	0.00184073	31.6667
1	75289454	0.00944877	22.7273
1	75793592	0.0421055	-22.807
1	75801217	0.00421701	-29.1667
1	76161527	0.00111905	-45.4545
1	76612437	0.0329558	30.5556
1	76848950	0.0163044	-18.1818
1	76876384	0.0202752	-22.9167
1	76958126	0.00719841	25.9259
1	77066373	0.0186052	-27.0833
1	77174643	0.000573182	27.957
1	77401343	0.0423954	-26.1905
1	77456378	0.00177308	-45.4545
1	77938150	0.00988149	30.7692
1	78130550	0.0387672	21.6667
1	78241223	0.0212186	20.6349
1	78360858	0.00135862	33.3333
1	78405452	0.0143916	28.0702
1	78523979	0.0166018	24.2424
1	78530033	0.00420348	28.7879
1	78752642	0.0384551	-27.7778
1	78763593	0.0118165	22.2222
1	78860200	1.45126e-05	56.4103
1	79003503	0.020841	19.0476
1	79003905	0.028198	-33.3333
1	79389524	0.0036175	30
1	79633909	0.0470784	21.4286
1	79756445	0.0448378	23.0769
1	80089440	0.00213667	40.4762
1	80601831	0.0205239	33.3333
1	80975853	0.00364234	-31.25
1	81074857	0.0189967	36.6667
1	81075502	0.0408214	21.5686
1	81312727	0.032661	16.6667
1	81896246	0.0482524	-27.2727
1	82092531	0.0346691	-23.3333
1	82101978	0.0348798	-30.5556
1	82276111	0.0408375	-16.6667
1	82278331	0.0233636	21.4286
1	82570020	5.03362e-06	-29.0323
1	82574670	0.0146848	29.4118
1	82681309	0.00177859	37.2549
1	82829388	1.52042e-06	47.619
1	82925013	0.0016389	28.5714
1	83209409	0.0222849	-22.2222
1	83227079	0.000310068	43.5897
1	83659418	0.00113573	40
1	84025807	0.00346899	-42.4242
1	84401522	0.0292568	-30.303
1	84453583	0.000122706	33.3333
1	84559498	0.00292209	-39.3939
1	86006654	0.0348038	25.4902
1	86008363	0.0165326	29.1667
1	86062675	3.023e-07	47.8261
1	86136766	0.0441311	-27.7778
1	86261558	3.12375e-05	45.098
1	86455314	0.0276672	-27.0833
1	86462227	0.0483908	30.303
1	86462731	0.0250403	25
1	86637318	0.0255929	33.3333
1	86732177	0.00573456	35.5556
1	86736276	0.00878601	-21.7949
1	86767900	0.0344881	28.2051
1	87745824	0.00949014	33.3333
1	87835062	0.0388645	30.303
1	88015231	4.9023e-05	40.7407
1	88016201	0.00196839	-26.8817
1	88023268	0.00132746	-35.7143
1	88440640	0.00889853	-33.3333
1	88697687	3.81558e-05	47.0588
1	89125817	0.00362713	35.5556
1	89823862	0.00207188	31.4815
1	89826728	0.00467138	-38.4615
1	89862677	0.00275941	28.5714
1	89926793	0.00987058	29.1667
1	89936085	0.0408204	28.2051
1	90089521	0.000718901	29.1667
1	90298135	0.00624151	26.3158
1	90439795	0.0131576	23.5294
1	90936804	0.000800611	24.2424
1	90963445	0.00801964	26.087
1	91625599	0.00103035	37.7778
1	91726111	0.000543727	36.5079
1	91819416	7.73005e-05	31.0345
1	92185104	0.0041028	-25.2874
1	92209765	0.00518573	25.9259
1	92330118	0.0135314	36.3636
1	92332035	0.000998596	-22.549
1	92733657	0.00677543	16
1	92737131	0.00944149	40
1	92897307	0.0129864	23.8095
1	93212257	0.00239209	38.4615
1	93214035	0.000110247	36.2319
1	93519998	0.00204717	23.2323
1	93521174	0.0391553	23.5294
1	94025297	0.0136629	-24.359
1	94282131	0.00362126	-38.8889
1	94934157	0.00988149	-30.7692
1	95012984	0.00362126	38.8889
1	95248596	0.0361611	25
1	95736028	0.009643	-35.8974
1	95815570	0.0162428	-23.1884
1	95967318	0.000178671	42.1053
1	96322182	0.00309461	33.3333
1	96353868	0.000210686	-30
1	96408370	0.00670975	38.8889
1	96700095	0.00944877	-35.8974
1	96898834	0.00512413	28.7879
1	96901155	0.0384551	-27.7778
1	96902311	0.0441659	-14.1026
1	97043477	0.000172846	38.0952
1	97047371	0.00528162	35.7143
1	97531715	0.019382	22.807
1	97772092	0.00446207	38.8889
1	97888633	0.000500604	35.1852
1	98332864	0.0388555	-17.7778
1	98390426	0.00174487	-22.9167
1	98392163	0.0059498	31.25
1	98509894	0.000300239	33.3333
1	98511580	0.000344175	-41.6667
1	98512211	0.00691343	30.7692
1	98533885	5.6029e-06	-35.5556
1	99421561	5.57985e-06	42.3077
1	99678037	0.0499148	30
1	99950799	0.0166877	-31.1111
1	100217420	0.00091303	28.5714
1	100222050	0.0311947	-19.5402
1	100224922	0.039722	13.8889
1	100706785	0.00152699	31.1111
1	100708250	0.0119375	28.8889
1	101087181	0.000174922	22.2222
1	101089925	0.0288906	20.3704
1	101757121	0.000151434	39.2157
1	102063157	0.00320093	41.6667
1	103203416	0.0182815	33.3333
1	103282238	0.0234855	-30.5556
1	104169874	0.0207684	-29.1667
1	104277845	0.00988149	-30
1	104418799	0.000240406	27.2727
1	105129854	0.0356304	30
1	105130055	0.0290721	25
1	105182583	0.0328949	25
1	105546958	0.000549664	48.4848
1	105550127	0.0117234	25.9259
1	105588856	0.0434191	30
1	105701347	0.00135562	21.7391
1	105702278	9.97713e-05	-37.037
1	106179307	0.004199	-35.5556
1	106837603	0.000343414	36.3636
1	107686061	8.05529e-05	41.2698
1	108199519	0.0126707	25.3968
1	108610600	0.00331934	30.4348
1	108718254	0.00718954	17.3333
1	108992307	0.0170023	22.2222
1	109413185	0.0246287	-25
1	109415136	0.0307123	-27.0833
1	109472202	0.0415952	24.4444
1	109740560	0.0463966	-17.8571
1	109866793	0.0138372	-28.0702
1	110013433	0.0287004	-23.3333
1	110115374	0.0065274	39.3939
1	110378554	0.00435049	-27.7778
1	110508150	0.000883296	-36.6667
1	110809157	0.00600898	-28.0702
1	111872881	0.0271431	30.5556
1	112585732	0.0234186	20.8333
1	112671863	0.00165148	41.0256
1	112720968	0.0083253	31.25
1	113478589	0.00267414	37.7778
1	113772813	0.0266395	-23.5294
1	114927969	0.00151838	31.4815
1	115162244	0.00180061	-33.3333
1	115413233	0.00416692	20.8333
1	115720747	0.0159944	22.7273
1	115770892	0.000793438	37.037
1	115848910	9.80259e-06	-43.0556
1	116499767	0.00297208	33.3333
1	116931631	0.00863979	30.9524
1	116945649	0.0465265	-26.6667
1	116945866	0.0276672	30.7692
1	117692447	0.000958043	41.6667
1	117832012	0.0422257	-26.6667
1	118420399	1.77858e-07	41.1111
1	118437411	0.000351466	33.3333
1	119836312	0.0090454	33.3333
1	120787914	0.00275941	-33.3333
1	120813202	0.00425388	-23.6111
1	120936805	0.000793438	37.037
1	121008337	0.0215603	27.451
1	121171380	0.0117999	31.1111
1	121509751	0.0441311	-27.7778
1	121825324	0.0184944	-27.7778
1	121925626	0.00889201	-27.7778
1	123277011	0.0417652	-19.7531
1	123359130	0.00157567	-38.0952
1	124047196	0.000741536	30.4348
1	124177933	0.000139252	40
1	124330367	0.0489848	-26.1905
1	124335137	0.0140783	25.4902
1	124402540	0.000874787	33.3333
1	124405351	0.000581815	-25.641
1	125359333	3.46236e-05	42.4242
1	125658852	0.000495351	44.4444
1	126597245	0.00117943	25.7143
1	126736315	4.92291e-06	38.8889
1	128511607	0.0017593	-16.6667
1	128845659	1.7807e-05	37.1795
1	128961945	0.0439665	15.5556
1	129040205	0.0205239	33.3333
1	129836771	0.00252898	30.4348
1	129837274	0.0176015	26.3158
1	130328840	0.0253147	-16.6667
1	130925934	1.47764e-05	32.1839
1	130926483	2.391e-05	53.8462
1	131053774	0.000890198	25
1	131282574	0.000539291	-38.5965
1	132569377	0.000926255	-39.5833
1	133018172	1.27961e-05	-41.3333
1	133714312	0.00988149	33.3333
1	133722226	0.00857205	24.0741
1	134520172	0.00512413	-28.7879
1	135668569	0.000657683	25.641
1	136153697	4.33419e-05	42.8571
1	138435782	0.000239451	36.1111
1	138451065	0.00491438	31.3725
1	139557176	0.0064943	28.5714
1	140055132	0.0159085	27.0833
1	140055741	7.46333e-05	-51.2821
1	140235827	0.0241066	-20
1	140364954	0.0292568	30.303
1	140376575	0.0111896	25
1	140875838	0.0354401	33.3333
1	141187556	0.0182815	33.3333
1	141692230	0.00111905	42.8571
1	141707894	0.0256833	25.9259
1	141709520	0.032661	16.6667
1	143165165	3.52148e-05	17.1717
1	143229242	0.00744715	22.7273
1	143232476	0.0138214	23.8095
1	143322821	0.00764583	-33.3333
1	143413036	0.0266887	26.6667
1	143416646	0.026345	23.3333
1	143423688	0.00141078	33.3333
1	143648828	0.0241247	19.6078
1	143750076	7.08433e-05	48.7179
1	143750712	0.0329558	23.3333
1	143970880	0.00986946	-36.3636
1	143977704	0.00466133	35.5556
1	144622849	0.0484033	-25.641
1	145353731	0.0374084	23.8095
1	145511176	0.000612298	-33.3333
1	145544095	0.00896236	-23.0769
1	145544447	0.010283	33.3333
1	145544754	0.00551983	36.6667
1	145971600	0.0426956	30.303
1	146632339	2.99928e-05	44.4444
1	146654772	0.00986946	-36.3636
1	147207977	0.0421948	25.641
1	147622501	0.000839161	-25.7576
1	147740444	5.26498e-05	38.8889
1	148266805	0.0462313	-17.3913
1	148693020	0.0207625	19.0476
1	148805852	0.00203367	35.0877
1	148832752	0.00703193	28.5714
1	148833706	0.00259614	-29.6296
1	148833972	0.00802103	-29.1667
1	149616296	0.0415952	-24.4444
1	150365482	0.000821559	-35.4167
1	150434082	0.000210911	48.4848
1	150493480	0.0236056	-21.3333
1	151188661	9.74668e-07	-31.5789
1	151229154	0.000556858	-41.6667
1	151630426	0.00084665	31.8182
1	151793009	0.0102956	-25
1	152040068	0.0133683	17.6471
1	152400525	0.00531231	33.3333
1	152629988	0.0354644	-17.8571
1	152666178	0.00528162	35.7143
1	152671082	0.00022134	33.3333
1	152754106	0.0353081	21.2121
1	152817161	6.1508e-05	36
1	152853944	0.000129034	-39.1304
1	153040142	0.00135917	37.7778
1	153041665	0.029325	20.9877
1	153431422	0.0294578	28.5714
1	153880106	0.00769102	36.3636
1	155201290	0.00156642	-22.2222
1	155492449	0.0324543	27.7778
1	155608934	0.00986946	-36.3636
1	156208899	0.00117105	29.6296
1	156221945	0.0144442	22.2222
1	156928057	0.000339294	46.1538
1	157116965	0.0117978	-23.0769
1	157125327	0.000534117	46.1538
1	157231377	1.73189e-06	-52.6316
1	157312476	0.0381281	-26.1905
1	157350284	0.00337663	28.2051
1	157518176	0.0266395	-23.5294
1	157565320	0.00752351	35.8974
1	157823318	0.0189967	-36.6667
1	157825240	0.0391553	-22.807
1	157826240	0.00118972	-43.5897
1	158433959	0.0011701	29.4872
1	158439176	0.00477565	-19.3798
1	159140589	0.0378576	-26.6667
1	159174351	0.00155038	-33.3333
1	159381434	0.000256282	-47.619
1	159585818	0.0262701	19.0476
1	159825755	0.00343059	41.6667
1	160032600	1.34974e-05	-46.6667
1	160092180	0.000410346	42.4242
1	160292885	0.0083644	35.8974
1	160810650	7.04958e-05	-39.5833
1	161292868	0.0426956	-30.303
1	161429155	0.0235203	27.0833
1	161667425	0.0115584	-16
1	161726490	0.0396605	-26.6667
1	161972140	0.00420348	-30.7692
1	162229683	0.00242055	33.3333
1	162233335	0.00989845	21.4286
1	162465112	0.026345	19.697
1	162686166	0.0143641	-31.1111
1	162843658	5.86258e-05	-38.3333
1	162878967	0.00364234	31.25
1	162955806	0.000659979	37.037
1	163702618	0.0117978	-23.0769
1	164016851	0.0276672	25.641
1	164077488	0.000143044	37.8788
1	164078012	0.0119032	24.359
1	164078152	0.00987827	-19.3548
1	164151304	6.85068e-05	34.7222
1	164373958	0.0205239	-33.3333
1	164427858	0.0063728	-23.1884
1	164655808	0.00391026	-33.3333
1	164955683	0.00671129	-33.3333
1	164983928	0.00292181	35.4167
1	165244168	0.00986946	-36.3636
1	165689018	0.00458311	31.4815
1	165690802	0.0014293	-28.7879
1	165742198	5.60078e-05	42.8571
1	165742464	0.00304392	-35.5556
1	165743884	0.0146637	36.6667
1	165746286	0.0234424	30.303
1	166015341	0.0146637	-36.6667
1	166016992	0.00205942	37.7778
1	166040959	0.0344639	30.303
1	166148652	1.18792e-05	-55.5556
1	166284926	0.000821559	-24.4444
1	166290351	0.00157312	24.2424
1	166748507	0.00197946	33.3333
1	167086517	0.0190859	-28.8889
1	167687270	0.0296774	27.2727
1	167707647	0.0375452	-22.2222
1	168302487	0.030005	-26.6667
1	168457205	0.020717	-30.9524
1	168548088	0.00752351	-35.8974
1	168741854	0.000259054	44.4444
1	168742764	0.0334576	-22.7273
1	168915729	0.00022134	33.3333
1	169329995	0.00460188	-40
1	169608699	0.00512021	24.6377
1	169803672	0.000419258	29.4118
1	169961289	0.0348798	19.4444
1	170172633	0.00115258	-38.4615
1	171709795	0.0271893	30
1	171927605	0.00397993	35.4167
1	172070886	0.0262325	-16.6667
1	172355967	0.0234855	18.0556
1	172409285	0.00414873	38.0952
1	172583077	0.0298276	19.5402
1	172832435	0.00272581	31.5789
1	172965633	0.0492223	14.7059
1	173402487	0.0106596	-29.4118
1	173442011	0.0182815	-33.3333
1	173707384	0.0069718	-35.7143
1	173940406	0.0246287	25
1	173941832	0.0135314	36.3636
1	174430277	4.69181e-07	37.037
1	174747590	0.0335622	13.5417
1	174748199	0.0465265	26.6667
1	174835420	0.0327147	-22.9167
1	175171507	0.000761349	-45.4545
1	175203326	0.011062	30.5556
1	175268239	0.0063728	-23.1884
1	175972715	0.000127652	-36.3636
1	176148306	0.0119032	-24.359
1	176192853	0.0156907	33.3333
1	176343220	0.0444994	24.0741
1	176506799	0.0058377	26.6667
1	176542749	0.04549	-30.303
1	176782246	0.0266887	-26.6667
1	177162249	0.00243918	-31.8182
1	177428318	0.0109248	7.29167
1	177530405	0.000625706	22.2222
1	177582452	0.0184951	22.2222
1	177821967	0.00409112	38.0952
1	177900497	0.0407549	-23.3333
1	177984854	3.62972e-05	38.0952
1	177985946	0.00691343	-30.7692
1	178921109	0.0255929	33.3333
1	179014580	0.0232435	26.6667
1	179407941	0.00560749	22.2222
1	179459880	0.0156907	33.3333
1	179742008	0.00237445	31.3725
1	180401415	0.00542298	35.5556
1	180447049	0.00944149	-40
1	180646735	0.0166877	-33.3333
1	181208364	0.000151456	-46.1538
1	181715705	0.0294578	20.6349
1	181872264	9.9985e-06	47.0588
1	182002609	0.00327273	-33.3333
1	182582709	0.014894	36.3636
1	182595279	1.02666e-05	40.9091
1	183530738	0.0230839	-22.807
1	184086611	0.0255929	25
1	184086953	0.0156133	26.6667
1	184110394	8.38964e-07	45.4545
1	184296897	0.00428256	20
1	184308564	0.0348798	-30.5556
1	184435691	0.00150349	33.3333
1	184725216	0.0219986	20.3704
1	184858860	0.00337515	35.2941
1	184900891	0.00717027	-33.3333
1	184923362	0.000718901	46.6667
1	184927741	0.00163449	-33.3333
1	185107368	0.000153515	-40.7407
1	185119743	0.011062	-30.5556
1	185532489	0.00802103	29.1667
1	185533012	0.0212186	23.6111
1	185564198	0.00132746	35.7143
1	185624673	0.0233636	33.3333
1	185846680	0.000637609	-38.5965
1	185872822	0.011062	-30.5556
1	185887042	0.00546388	-31.5789
1	185915473	0.00181914	28.3333
1	185921396	0.0103687	-26.6667
1	185981571	6.55467e-06	35.0427
1	186313513	0.00870881	-36.6667
1	187381608	3.33775e-06	34.6154
1	187627068	0.000961783	37.2549
1	189362122	0.00764785	-31.4815
1	189413445	0.0189632	27.7778
1	189440717	7.82486e-05	27.381
1	189500803	0.00589724	28.5714
1	189866856	0.0110059	27.2727
1	189876059	0.0200002	22.2222
1	190083381	0.00165592	46.6667
1	190270660	0.0389836	19.697
1	190313732	0.00105011	-43.5897
1	190318056	0.0063728	40
1	190382845	7.7021e-05	52.7778
1	190384991	0.000603047	37.2549
1	190910623	0.000835144	33.3333
1	190911178	0.020841	25
1	190978380	0.0136776	33.3333
1	191120911	5.25049e-05	35.7143
1	191371770	0.000743231	35.7143
1	191520380	0.00250945	-17.9487
1	191524151	0.00240603	41.6667
1	191640455	0.0111587	16.1616
1	191909869	0.00944877	-36.1111
1	192024402	0.0344639	-30.303
1	192126059	0.0349515	28.5714
1	192713041	0.0423954	19.2308
1	192800327	0.0445057	-22.9167
1	192952482	0.00364369	33.3333
1	192956938	0.0113521	-26.3158
1	192963466	0.014894	-36.3636
1	192991085	0.0423954	19.2308
1	192992032	0.0384551	27.7778
1	193070870	0.0241247	19.6078
1	193456742	0.0498744	-22.2222
1	193693068	0.0445057	21.0526
1	193780323	0.00107129	27.7778
1	193837904	0.00107129	27.7778
1	194267866	0.0135314	36.3636
1	194369869	0.033267	22.807
1	194695191	0.000485569	-38.8889
1	194697429	0.0335707	26.1905
1	194976987	0.00237871	43.3333
1	195290908	0.00138531	-25.7576
1	195402828	0.0109015	28.5714
1	195607326	0.0426956	30.303
1	195612611	6.66659e-05	-36.5079
1	195810681	0.0235203	27.0833
1	195811384	0.0103687	31.1111
1	196090152	0.0166877	-31.1111
1	196944010	0.000176178	23.4568
1	197106968	0.0016389	44.4444
1	197349523	0.0219986	20.3704
1	197354900	0.0193863	26.6667
1	197507727	0.0150275	20.8333
1	197538169	0.000356875	-33.3333
1	197850376	0.0337445	-24.5614
1	198010227	0.0234424	-30.303
1	198047607	0.048848	-27.7778
1	198048573	0.00189836	-37.5
1	198078577	0.0482524	-27.2727
1	198119420	0.00215213	35.8974
1	198135591	0.0149829	-27.451
1	198135916	0.000676606	38.8889
1	198142112	0.0483908	-30.303
1	198457130	0.0113861	-30.303
1	198532000	0.00114114	34.9206
1	198597111	0.0296774	-25.9259
1	198597393	0.00259238	31.25
1	198599111	0.012778	26.6667
1	198673037	0.00014288	32.0988
1	198775804	0.0499148	30
1	198971260	7.07152e-05	41.2698
1	199018850	0.00569606	-33.3333
1	199075271	6.23625e-05	-47.0588
1	199079407	0.0444933	19.2308
1	199131854	0.00847751	22.2222
1	199417406	0.0188748	18.6275
1	199511889	0.0465265	26.6667
1	199708026	0.0406339	-19.0476
1	199913641	5.11162e-05	39.3939
1	199915330	0.000386204	-28.7037
1	200165373	6.14787e-07	-37.037
1	200258705	0.0193863	-26.6667
1	200426612	0.00096729	42.8571
1	200686518	0.0434191	-30
1	200737986	0.017789	28.5714
1	200866236	0.0044551	35.7143
1	201007489	0.0335707	23.0769
1	201191124	0.0348848	-16.6667
1	201197908	0.0150275	24.0741
1	201203970	0.0117978	-36.3636
1	201242561	0.00163629	40.4762
1	201315108	0.00292209	-29.1667
1	201521533	0.0183146	24.0741
1	201762352	0.022859	19.2982
1	201773848	0.0234424	30.303
1	201802778	0.00136602	35.2941
1	201952619	0.017789	28.5714
1	202094134	0.0324958	26.6667
1	202185762	0.000201661	32.1839
1	202190299	0.0356304	26.6667
1	202216731	0.000816748	29.1667
1	202352118	0.0234892	-30.7692
1	202465619	0.00305031	38.4615
1	202548152	6.13997e-05	48.8889
1	202551319	0.0207684	-29.1667
1	202558324	0.0117978	-36.3636
1	202689809	0.00823447	24.359
1	203128751	0.0189967	36.6667
1	203252031	0.00500953	25
1	203352423	0.0111161	20.5882
1	204132896	0.00203367	-35.0877
1	204136783	0.0281498	30.7692
1	204138284	0.0339753	17.3333
1	204240926	0.000936528	-40
1	204437848	0.00121409	28.3333
1	204456527	0.0216244	-33.3333
1	204665065	4.18545e-05	27.381
1	204671324	0.0146848	26.3158
1	204737597	0.00184073	38.8889
1	204755372	0.0499148	30
1	204779000	0.00409112	31.1111
1	205240528	0.0268428	-20.5128
1	205244055	0.00112084	38.0952
1	205247264	0.00889853	33.3333
1	205441923	0.0182815	-33.3333
1	205443742	9.65737e-05	32.2581
1	205809490	0.0393868	22.2222
1	205923538	0.00976965	-24.6914
1	206098867	0.00184073	40.4762
1	206408775	0.0005587	40
1	206466387	0.000439983	-46.1538
1	206538300	0.0459721	26.1905
1	206649416	0.000224151	45.2381
1	206934991	0.0128676	-26.1905
1	206984209	0.000138984	41.0256
1	207517981	0.000676606	38.8889
1	207518507	0.0134533	29.1667
1	207529408	0.00102302	23.0769
1	207637267	0.0356304	30
1	208017240	0.0232435	26.6667
1	208072306	0.011062	30.5556
1	208247452	0.0302628	-30.5556
1	208253205	0.00889853	33.3333
1	208516765	0.0256833	25.9259
1	208539422	0.0117668	-26.6667
1	208539975	0.0168375	-17.4603
1	208910761	0.00719841	25.9259
1	209027982	0.00944877	-36.1111
1	209141291	0.026959	-28.5714
1	209151260	0.00577976	30.303
1	209211031	3.11334e-05	45.8333
1	209285982	0.0168245	21.7391
1	209385168	1.79743e-05	43.75
1	209574792	0.0073	-30
1	209580729	0.0174849	-24
1	209628372	0.0116311	21.2121
1	209764423	0.000626184	31.6667
1	209851704	0.0169367	16
1	209864607	0.0438237	-14.4444
1	209870620	9.62271e-05	51.5152
1	209982917	0.000447174	42.8571
1	210042528	0.0226007	-26.3158
1	210150016	0.00792431	-26.3158
1	210305965	0.0419563	-18.8889
1	210369757	0.0483908	-25
1	210452817	0.00542298	-39.3939
1	210521446	0.0113861	30.303
1	210521856	0.0434191	30
1	210548401	0.000446203	30.1587
1	210592107	0.00872073	-33.3333
1	211005835	0.0151265	-20.5128
1	211060271	0.0066243	25
1	211112294	0.00661436	-29.8246
1	211114651	0.0381281	26.1905
1	211150100	0.0313698	-20.2899
1	211189647	0.000614504	-24.359
1	211190049	0.0106649	27.2727
1	211269571	0.0155026	19.6078
1	211385936	0.000507155	-41.1765
1	211755685	0.00116241	39.5833
1	211803667	0.00703193	25.3968
1	211944768	0.00944149	40
1	212071685	0.0305387	-28.2051
1	212105462	0.0213301	30.7692
1	212243768	0.0396605	-26.6667
1	212248769	0.0497387	22.9167
1	212365817	0.0426956	-30.303
1	212826807	0.00165592	46.6667
1	213019776	0.00670975	38.8889
1	213131173	0.00124851	-30.303
1	213167625	0.000996542	-44.4444
1	213440320	0.000926255	33.3333
1	213511537	4.01067e-09	45.4545
1	213530333	0.0434191	-30
1	213572373	6.50141e-05	40
1	213619855	0.0391553	27.2727
1	214313444	0.00128525	41.0256
1	214319401	0.0441311	27.7778
1	214472588	0.00624151	33.3333
1	214579047	0.00111165	32
1	214725042	0.020841	-25
1	214844498	0.0117978	36.3636
1	215250570	3.02142e-05	34.7222
1	215350112	0.0167751	-30.9524
1	215551853	0.000927961	26.4368
1	216013982	0.0218648	-17.7778
1	216165216	0.0164396	-23.6111
1	216440905	0.020841	33.3333
1	216708941	0.000697219	35.1852
1	216771686	0.000874787	33.3333
1	216855293	0.000500604	35.1852
1	217182355	0.0106596	29.4118
1	217472816	0.0426956	-30.303
1	218057739	0.000149297	-47.619
1	218161662	0.0294578	27.0833
1	218317328	0.00380723	-33.3333
1	218367630	0.0292568	-30.303
1	218501893	0.0349515	28.5714
1	218515576	0.00242229	35.5556
1	218695170	0.00221233	31.6667
1	218714848	0.0297661	21.3333
1	218790821	0.00691343	-30.5556
1	218835890	0.0181804	26.6667
1	218948954	0.0255929	-33.3333
1	219052174	9.84548e-05	-44.4444
1	219157801	0.0460873	22.2222
1	219161048	0.0136776	33.3333
1	219332469	0.04549	-30.303
1	219619015	2.82239e-05	42.029
1	219756865	0.00322072	35.8974
1	219757570	0.0434191	-30
1	219822949	0.0215603	27.451
1	219873368	0.00870881	36.6667
1	219877075	0.0337445	21.2121
1	220369384	0.0482524	27.2727
1	220461727	0.0221215	23.5294
1	220464170	0.00548839	-22.7273
1	220480367	0.000444762	45.2381
1	220497483	0.0242864	28.8889
1	220547109	0.000500604	22.6667
1	220757824	7.8376e-06	-48.3333
1	220923338	0.0154109	-17.4603
1	221697918	1.18848e-05	33.3333
1	221793168	0.00128525	26.6667
1	221945922	0.00137595	35
1	222026135	0.00128525	-41.0256
1	222027275	0.004199	-39.3939
1	222328339	0.0292568	30.303
1	222331130	0.0115783	-36.1111
1	222455487	0.0260647	16.6667
1	222665210	2.8193e-05	45.614
1	222953691	0.0232435	25.4902
1	223240978	0.000399017	35
1	223828478	0.0263957	14.9425
1	223832919	0.0446746	28.2051
1	223973477	0.0233636	33.3333
1	223975381	0.0499148	30
1	224024124	0.0113168	33.3333
1	224456562	0.00806774	-27.5362
1	224650847	0.0244291	24.5614
1	225366773	0.00944877	28.8889
1	225369330	0.00239209	38.4615
1	225533889	0.0302628	30.5556
1	225602274	0.0130922	28.0702
1	225651512	0.0136085	-16.1616
1	225833869	0.0330219	-26.6667
1	225987443	0.0294578	-27.0833
1	226005714	2.89118e-05	40.2778
1	226100571	0.000604877	-40.4762
1	226215041	0.0068199	22.9885
1	226222645	0.00944877	35.8974
1	226329475	0.000428243	41.6667
1	226768510	1.43104e-05	46.6667
1	226864851	0.0466366	18.5185
1	226936723	0.0202752	25.641
1	227365353	0.00171715	37.7778
1	227439383	0.000172612	36.2319
1	227500232	0.00569606	33.3333
1	227507095	0.0140783	-33.3333
1	227649816	0.0201008	-23.0769
1	227681653	0.0183146	24.0741
1	227683085	0.00364369	35.4167
1	227862226	0.00615059	-30
1	227866843	0.00531231	-38.8889
1	227867392	0.0241247	-28.5714
1	227992255	0.0234892	-30.7692
1	228087925	0.0354401	-33.3333
1	228207293	0.00232439	23.6111
1	228376387	0.00792431	26.3158
1	228402422	0.0117716	22.2222
1	228403004	0.0266887	-26.6667
1	228432629	0.0154409	-33.3333
1	228446517	0.0182386	-18.2796
1	228557220	0.0483908	-30.303
1	228682164	0.00520267	25
1	228783295	2.34907e-05	48.8889
1	228911964	0.0330219	-33.3333
1	229000810	1.18792e-05	-55.5556
1	229233700	0.00723124	-31.1111
1	229284512	0.0140783	-19.0476
1	229285984	9.98241e-07	46.9697
1	229507114	0.0200398	-20.9877
1	229518287	0.0212186	25
1	229760984	0.0318715	21.6667
1	229829773	0.0189967	-36.6667
1	229868244	0.0467343	25
1	230231888	0.00671129	-33.3333
1	230239952	0.0005587	-33.3333
1	230529674	0.00647109	25.641
1	230534700	0.00184073	-35.5556
1	230614253	0.00184073	33.3333
1	230667386	0.036806	-30.5556
1	230715360	0.0162428	23.1884
1	230715899	0.00620002	-26.9231
1	230732033	5.11187e-06	28.8288
1	230961893	0.0157651	36.3636
1	231145058	0.0348798	30.5556
1	231397198	0.00177308	39.3939
1	231400404	0.0146637	-27.7778
1	231454409	0.000339294	-28.5714
1	231636741	0.000110495	-44.4444
1	231643678	0.00364369	-35.4167
1	231686610	0.0352728	-23.5294
1	231863105	0.00653033	-36.1111
1	231932130	0.00937065	29.6296
1	232099294	0.00889853	-33.3333
1	232248141	0.00668179	27.451
1	232349055	0.0307123	27.0833
1	232380567	1.36853e-05	37.8788
1	232388773	0.0151265	-29.1667
1	232393060	0.00288675	42.4242
1	232483331	0.00878601	27.451
1	232502775	0.0123007	-28.0702
1	232524989	0.0384551	27.7778
1	232579795	0.0186483	23.3333
1	232602429	0.00221813	33.3333
1	232881380	0.0118165	-22.2222
1	232980942	0.000451185	-37.5
1	233141958	0.0109015	28.5714
1	233232906	0.00297616	-29.8246
1	233391032	0.0391553	23.5294
1	233550372	0.0375713	18.0556
1	233658555	0.00422927	38.4615
1	233720232	0.0305387	-28.2051
1	233721885	5.89909e-07	38.2716
1	234001710	0.0213924	23.8095
1	234070478	0.00177054	-27.2727
1	234267193	0.00988149	-13.3333
1	234341136	0.0470784	-21.4286
1	234379965	0.0344639	-30.303
1	234381077	0.000367202	48.4848
1	234479994	0.00772984	33.3333
1	234491899	0.0344069	21.5686
1	234672811	0.0426956	30.303
1	234746197	0.0065274	-35.8974
1	234748730	0.0361363	24.4444
1	234838453	0.000447174	-45.4545
1	235072636	0.0373092	15.873
1	235073437	0.00762504	33.3333
1	235243883	7.01053e-06	-38.4615
1	235473997	3.61923e-06	50.9804
1	235904911	0.0166472	25
1	235937681	0.00512021	-35.5556
1	235939956	0.0324543	-20.8333
1	235941986	0.00531231	26.6667
1	235993285	0.0110911	23.0769
1	235997113	0.0065274	26.6667
1	236108708	0.00426958	33.3333
1	236132734	0.0255929	33.3333
1	236150466	0.00397993	-42.4242
1	236440165	0.0119375	-28.8889
1	237007073	0.00231821	22.8571
1	237053130	0.0124454	36.1111
1	237182162	0.0235349	-21.7949
1	237515388	0.00337874	-22.6667
1	237665518	0.0117978	36.3636
1	237684682	5.81915e-06	57.1429
1	237772627	0.000164981	-40
1	237886605	0.028198	33.3333
1	238042152	0.0462313	-24.4444
1	238202785	5.86258e-05	-39.6825
1	238204322	0.0170396	36.6667
1	238227365	0.0474507	30.303
1	238444016	0.00131008	-39.5833
1	238471439	0.000364303	38.8889
1	239120670	0.0193863	26.6667
1	239148588	0.0319589	13.3333
1	239166061	2.45972e-06	39.5062
1	239179731	0.0121171	-36.1111
1	239188485	0.00404457	24.6377
1	239273051	0.00528162	-33.3333
1	239671552	0.00624151	-26.3158
1	240274585	0.0337164	-20
1	240360123	0.0013226	33.3333
1	240361774	0.00106465	20.5882
1	240469247	0.00112084	38.0952
1	240932622	0.000138539	-32
1	240935254	0.00458311	31.4815
1	241006276	0.000848968	40.4762
1	241068118	0.0296774	-33.3333
1	241078537	0.00137377	30.7692
1	241337478	0.0302628	30.5556
1	241379777	0.0189967	-36.6667
1	241509948	1.01958e-06	44.4444
1	241519841	0.0133317	-20.6349
1	241821458	0.0292568	30.303
1	242144441	0.0352174	-24.5614
1	242244198	0.0241265	17.3333
1	242254452	0.0354401	22.2222
1	242309489	0.0483908	-30.303
1	242331822	0.0111587	33.3333
1	242400380	0.0449714	-24.0741
1	242797479	0.0090454	-33.3333
1	243202089	0.00029978	-43.75
1	243604312	3.86974e-06	38.8889
1	243639374	0.00324082	-25.3968
1	243745110	0.00409112	-31.1111
1	243864662	0.036315	20
1	243891698	0.00116241	35
1	243952033	0.000614504	38.5965
1	243995270	0.0271893	-18.8406
1	244000093	3.00672e-06	-30.303
1	244013403	0.0136776	-33.3333
1	244125784	0.0434191	-30
1	244393497	0.00107129	27.7778
1	244544172	0.0297785	-15.3846
1	244857755	0.00332288	-30.1587
1	244863042	4.79647e-06	49.0196
1	244863697	0.000233348	37.7778
1	244885174	0.0065274	35.7143
1	245011109	0.00106085	39.5833
1	245143262	0.00197946	33.3333
1	245149191	0.00501347	-20.5128
1	246072012	0.0349515	-28.5714
1	246139930	0.0281498	30.7692
1	246140408	0.00409112	31.1111
1	246140771	0.00438013	-23.3333
1	246205425	0.00438304	-20.9524
1	246212326	0.000798827	-31.9444
1	246218220	0.0281219	-25.9259
1	246636105	0.00425297	-30.303
1	246636780	0.00320093	-41.6667
1	247103118	0.00397993	-42.4242
1	247122230	0.0305387	-28.2051
1	247166767	0.00653033	36.1111
1	247431635	0.0279582	17.5926
1	248104958	0.0200002	27.2727
1	248106396	0.0063728	-26.087
1	248125248	0.0378576	-26.6667
1	248213339	0.010283	33.3333
1	248303728	0.0256833	-25.9259
1	248473224	0.000332899	33.3333
1	248530367	4.08856e-05	51.5152
1	248799751	0.0059498	31.25
1	249200219	0.00112084	38.0952
1	249209313	0.00184073	-38.8889
1	249365826	0.0483908	-30.303
1	249398623	0.00515471	15.942
1	249426019	0.0111587	-33.3333
1	249491781	0.0470784	21.4286
1	249545252	0.011062	-30.5556
1	249549742	0.0273991	20.8333
1	249845739	0.000200944	-40.4762
1	249982215	0.0221008	23.1884
1	250042858	0.00424065	-33.3333
1	250046354	0.00165592	30.5556
1	250305150	0.00364234	31.25
1	250442862	0.0302628	20.5128
1	250447374	0.00202822	35.2941
1	250605797	2.74159e-05	-40.9091
1	251435628	0.0100214	-26.9841
1	251639057	0.0468957	-19.697
1	251640044	0.017789	28.5714
1	251843083	2.03191e-05	47.3684
1	252129501	0.0116898	24.0741
1	252139854	8.36755e-06	-42.8571
1	252345319	0.00138956	43.5897
1	252345762	0.0446746	-28.2051
1	252351097	0.00220501	42.4242
1	252436194	0.00111905	40.4762
1	252615026	0.0254529	-20.6349
1	252618870	0.0374124	-25.4902
1	252789108	0.000500604	39.5833
1	253043050	2.9734e-07	37.5
1	253144427	0.04549	30.303
1	253262487	0.0193863	26.6667
1	253268961	0.00369864	28.7879
1	253362119	0.00179794	29.6296
1	253558692	0.0173857	-30.303
1	253728836	0.026345	23.3333
1	254172258	0.0348798	-30.5556
1	254178766	0.000574501	-21.6667
1	254293041	0.00272385	-41.0256
1	254303676	0.0356304	30
1	255016729	0.00391026	33.3333
1	255087529	0.0378466	-21.2121
1	255241017	0.000693177	28.9855
1	255270983	0.0215538	-28.2051
1	255291211	0.00283934	28.0702
1	255292143	0.00132746	35.7143
1	255293671	0.000428243	41.6667
1	255300434	0.0113861	-29.6296
1	255305359	0.00391026	33.3333
1	255383000	0.00114114	30.9524
1	255552751	0.0354401	-33.3333
1	255553395	0.0184951	30
1	255566563	0.0234424	-18.3333
1	255759692	0.0046642	21.7949
1	255862591	0.000230268	33.3333
1	255870397	0.0198681	-33.3333
1	256166879	0.00278608	-31.746
1	256565891	6.04078e-06	33.3333
1	256733417	0.0467074	-18.0556
1	256774846	0.0388645	30.303
1	256776347	0.00237871	43.3333
1	257014177	7.15419e-05	-40.3509
1	257136052	0.0208276	23.1884
1	257314242	0.0423954	-25
1	257315755	0.0150275	-23.0769
1	257356206	0.0348798	-30.5556
1	257362854	0.00337207	-27.1605
1	257403762	0.0234855	-30.5556
1	257413275	0.00424065	25
1	257502487	0.0044551	-35.7143
1	257762854	0.0423954	26.1905
1	257771868	0.0434191	30
1	258033562	0.0465265	26.6667
1	258070116	0.0143641	-31.1111
1	258178141	0.00182149	-20
1	258218651	0.00136443	22.9885
1	258231667	0.0124454	-13.1313
1	258753575	0.00211085	33.3333
1	259037341	0.0356304	-30
1	259129085	1.17803e-05	37.931
1	259166099	0.0361363	-20
1	259435672	0.00670975	-38.8889
1	259493908	0.020841	-25
1	259767199	0.0255929	33.3333
1	260349627	0.0421948	-25.641
1	260533983	0.0374084	23.8095
1	260634301	0.0162428	25.9259
1	260933351	0.00431685	30.9524
1	260986925	0.000657683	-36.8421
1	261084457	0.00115779	30.4348
1	261123652	0.0211007	28.5714
1	261139489	0.00285332	41.6667
1	261228773	0.0167751	-28.2051
1	261603144	0.00216228	26.3889
1	261764192	0.0143641	22.9167
1	261794914	0.00205211	36.1111
1	261798039	0.0150275	-23.0769
1	261822553	0.036806	-30.5556
1	262014204	0.00841798	-29.8246
1	262056595	0.0108344	-30.9524
1	262339636	0.028198	-33.3333
1	262386913	0.00364369	-35.4167
1	262598426	0.0229556	-28.8889
1	262667267	0.0386289	22.9167
1	262868407	0.0483908	25
1	262977314	0.036315	20
1	262998167	0.00325045	28.7879
1	263076398	0.00143335	41.6667
1	263295373	0.00249773	28.3333
1	263298121	0.036806	-30.5556
1	263305678	0.00906067	24.2424
1	263327545	0.00135917	-25.8065
1	263447349	0.0280168	24.0741
1	263692348	0.00653033	-36.1111
1	263847753	9.97713e-05	37.037
1	263883229	0.000761349	45.4545
1	264085803	5.57985e-06	42.3077
1	264214705	0.0410061	-18.6667
1	264249422	0.00683297	30
1	264690767	0.000926255	22.5
1	264692451	0.0354401	33.3333
1	264941674	0.0216244	-33.3333
1	265247923	0.0244291	-24.5614
1	265253350	0.000339294	46.1538
1	265277750	0.0119375	-28.8889
1	265279692	0.004199	39.3939
1	265354241	0.0335707	-26.1905
1	265356162	0.0421948	22.2222
1	265474176	0.00364369	-28.9855
1	265551651	0.0324958	26.6667
1	265766188	0.0167751	28.2051
1	265771848	0.0128341	-21.6667
1	265773293	1.47283e-08	33.3333
1	266421059	0.0319027	21.7391
1	266423918	0.0428137	-20.2899
1	266446987	0.0361363	-30.5556
1	266535336	0.00231495	31.746
1	266535985	0.0375278	-20.5128
1	266756106	0.0200002	25.3968
1	266865189	0.0117978	-23.0769
1	267004230	0.0324543	27.7778
1	267320633	0.00668179	-27.451
1	267324889	0.00441547	26.6667
1	267356659	0.000770694	-35.0877
1	267371931	0.012883	27.451
1	267376436	0.00380897	28.0702
1	267540558	0.0360166	-22.2222
1	267541458	0.0328949	25
1	267546450	0.0407543	16.6667
1	267640721	0.0016208	35.4167
1	267645307	0.0373837	-20.2899
1	267762947	0.0446113	20.6349
1	267907528	0.0027808	21.4286
1	267923113	0.0113168	-25
1	267980077	0.00531231	29.4118
1	268074897	0.00443718	-35.4167
1	268079624	0.0103687	-27.7778
1	268315778	0.0497387	-22.9167
1	268355655	0.00943986	18.8034
1	268442622	0.00184073	35.5556
1	268497703	0.0275439	-23.1884
1	268782971	7.67313e-05	40.7407
1	269053096	0.0481421	-22.807
1	269070495	3.72504e-07	42.4242
1	269120885	0.00988149	-33.3333
1	269324980	0.020841	25
1	269357914	2.59837e-06	39.7436
1	269766515	0.0016719	-18.5185
1	269964463	0.00105011	27.381
1	269990954	0.00559184	-31.1111
1	270116788	0.0295853	-21.0526
1	270237314	0.0143641	22.9167
1	270252735	5.40158e-07	37.6812
1	270253527	0.0190859	-28.8889
1	270326912	0.0166877	-31.1111
1	270513019	0.0378466	28.2051
1	270553687	0.000523354	35.2941
1	270558174	0.0276672	-22.2222
1	270859385	0.0119063	15.7407
1	270866503	0.000339294	46.1538
1	270866803	0.00264642	30.303
1	270921225	0.0271893	30
1	270958123	0.000911021	36.6667
1	271170074	0.010283	-33.3333
1	271749759	0.00591998	35.7143
1	271804067	0.0242864	-28.8889
1	271805434	0.0446746	-28.2051
1	271815788	0.000762533	25.9259
1	271816686	0.0297646	16.2602
1	271819767	0.0113521	-26.3158
1	271942937	2.07412e-05	46.2963
1	272131962	6.18658e-05	23.4568
1	272594734	0.0219029	-33.3333
1	272695094	0.011986	-23.8095
1	272717941	0.00105011	33.3333
1	272916019	0.00355615	27.5362
1	272922879	0.00171715	37.7778
1	273052960	9.9985e-06	47.0588
1	273295405	0.00431685	22.2222
1	273542970	6.05714e-05	50
1	273742572	0.0156907	33.3333
1	273757556	0.00129775	-37.037
1	273827593	0.00225282	31.5789
1	273842916	6.1657e-06	44.4444
1	273860274	0.0391553	-23.5294
1	273938892	0.00408744	-24.4444
1	274110247	0.0166877	-33.3333
1	274114742	2.97204e-05	49.0196
1	274240968	0.00364369	27.2727
1	274276816	0.0459721	-28.2051
1	274391066	0.000210686	48.7179
1	274395001	0.0124454	-25
1	274819721	0.00406864	-29.1667
1	275027257	0.0135314	36.3636
1	275159780	0.00121409	28.3333
1	275160191	0.0337164	20
1	275183925	0.00823447	-39.3939
1	275192361	0.0415952	-24.4444
1	275844855	0.0146147	-17.8571
1	275846250	0.000950568	26.9231
1	275918929	0.0234892	-30.7692
1	276067716	0.0212186	-25
1	276179282	4.42139e-06	44.4444
1	276231125	0.0177475	-27.7778
1	276301635	0.00424065	33.3333
1	276419109	0.00762504	33.3333
1	276500549	0.0497307	-24.2424
1	276519962	0.000311464	42.8571
1	276641801	0.00205211	-38.0952
1	276656880	0.017848	19.7531
1	276808794	0.0298899	-19.2982
1	276810440	0.0110776	17.3913
1	276811939	0.0233636	33.3333
1	276989643	0.0271431	30.5556
1	277125223	0.00942457	31.25
1	277350601	4.93888e-06	38.6667
1	277444855	0.0281219	14.1414
1	277637600	0.0227335	20.8333
1	277638758	0.0117978	26.087
1	277827693	0.000516807	33.3333
1	278028385	0.0302628	30.5556
1	278081675	0.00145967	-45.4545
1	278098947	0.00988149	33.3333
1	278181115	0.0446113	20.6349
1	278298265	0.000110495	34.5679
1	278531271	7.48693e-05	39.6825
1	278902703	0.0234424	30.303
1	279128176	4.4622e-06	54.7619
1	279283975	0.00944877	28.8889
1	279291930	0.04549	30.303
1	279335774	0.000200944	28.2051
1	279584880	0.0190348	-23.8095
1	279587994	6.4527e-10	57.971
1	279593789	0.00117105	46.6667
1	279600903	0.0408204	28.2051
1	279698772	0.00117105	31.6667
1	279731069	0.0381281	26.1905
1	279840950	0.0288906	-20.3704
1	279918173	0.0156907	33.3333
1	279924634	0.00031758	40.3509
1	279926540	0.00463851	28.5714
1	279927298	0.0340037	20.8333
1	279947318	0.0255081	30.7692
1	279978482	0.00016836	-34.8485
1	280031690	0.00252898	-41.0256
1	280122694	0.00177308	-45.4545
1	280533368	0.00887206	25.3333
1	280552791	0.0124454	25
1	280594456	0.020841	-33.3333
1	280809854	0.000359582	39.5833
1	280809948	0.00116727	23.8095
1	281170716	0.0329558	-30.5556
1	281223891	0.0474507	30.303
1	281224194	0.0441311	-27.7778
1	281225627	0.0466322	-20
1	281228892	0.00988149	33.3333
1	281334708	0.0164396	18.3333
1	281336308	0.0190212	-27.7778
1	281348928	0.0011701	29.4872
1	281350291	0.0446113	20.6349
1	281458176	0.000366169	31.8182
1	281461683	0.000258334	30.5556
1	281613851	0.0237081	-22.2222
1	281626421	0.0430541	-28.2051
1	281972708	5.40571e-05	37.3333
1	281978277	0.0172015	-33.3333
1	281979310	0.00272385	41.0256
1	282005674	0.00353106	21.7949
1	282304168	0.00320093	-41.6667
1	282305098	0.00332288	-22.9167
1	282852114	0.0412375	26.6667
1	282853656	0.0158317	27.7778
1	282944392	0.00928129	-26.3889
1	283080457	0.000190028	40
1	283161855	0.0215603	27.451
1	283220950	0.0412375	-26.6667
1	283222738	0.0083253	31.25
1	283222931	0.00802103	29.1667
1	283406143	0.0423954	25
1	283409033	0.0197539	29.1667
1	283560241	0.00230683	29.8246
1	283563112	0.0065274	-39.3939
1	283604484	0.00657881	25.641
1	283604710	0.00111905	40.4762
1	283652845	0.00146403	-35
1	283998768	8.05529e-05	41.2698
1	284181538	0.0159944	-30.7692
1	284214504	0.00624151	-33.3333
1	284544636	0.00575338	-31.4815
1	284603915	0.00889853	33.3333
1	284604931	6.05714e-05	36.8421
1	284692303	0.0232435	26.6667
1	284694522	0.0335707	26.1905
1	284695572	0.00039762	29.6296
1	284717785	0.0263883	-22.9167
1	284756234	0.00719841	-25.9259
1	284854580	0.0019973	41.0256
1	284993689	1.51426e-10	-57.5758
1	285011985	0.0426956	30.303
1	285036981	0.018961	-26.3158
1	285488884	0.0167807	22.2222
1	285652756	0.0212186	-20.6349
1	285697076	0.0384551	-27.7778
1	285707241	0.0474507	-30.303
1	285708788	0.00362713	-35.5556
1	285712085	0.0478888	-22.2222
1	285785398	0.00808467	36.1111
1	286080031	0.00431685	30.9524
1	286081009	0.00551983	36.6667
1	286083091	0.0349065	19.697
1	286172919	0.00225282	26.6667
1	286175032	0.0116311	21.2121
1	286207525	0.0384551	27.7778
1	286259658	0.00324082	30.303
1	286262434	0.00096729	30.1587
1	286265506	0.0198681	33.3333
1	286269573	0.0352174	24.5614
1	286390295	0.0497307	24.2424
1	286426306	1.47764e-05	48.7179
[truncated: 12,117 more rows]

## Sheet: CHG_DEP
chr	DMP	qvalue	meth.diff
1	45761	0.0108359	20.3704
1	48942	0.0141948	-5.60472
1	95132	3.76985e-12	18.5185
1	108434	1.05622e-06	-43.8596
1	266917	1.98968e-12	20.7921
1	337860	0.000691485	-15.7407
1	338871	5.16483e-15	-51.7241
1	347922	0.0114891	23.8095
1	419441	0.0014968	-12.7451
1	427700	1.56473e-15	40.1961
1	468550	1.82994e-17	-66.6667
1	560787	2.2547e-21	56.9106
1	572483	0.00689501	-33.3333
1	716553	7.52356e-18	-39.1534
1	1012520	2.75668e-06	22.7642
1	1022721	3.49247e-05	18.6047
1	1029564	7.15329e-06	39.3939
1	1070310	1.05468e-08	22.4638
1	1322587	2.36749e-18	43.75
1	1499323	4.97025e-12	41.4414
1	1503577	4.13912e-21	45.0292
1	1523786	1.06459e-06	43.75
1	1610586	1.17064e-09	-64.1026
1	1715933	1.29534e-07	49.0196
1	1939294	0.00281594	-23.3333
1	1944107	0.0171227	5.67376
1	2111542	3.00804e-19	46
1	2114729	0.00188756	-36.3636
1	2165926	6.85668e-21	44.6809
1	2236565	1.63978e-06	28.125
1	2387918	4.15918e-09	-60
1	2562486	3.10612e-17	34.7619
1	2631730	3.83258e-11	-64.5833
1	2748202	1.43423e-12	-58.7302
1	2781844	0.00153193	-22.2222
1	2810125	4.96072e-22	56.0976
1	2820139	5.79642e-08	50
1	2823155	2.94768e-12	-54.5455
1	2827100	9.4658e-07	25.8333
1	2828400	0.000609482	-14
1	2878324	1.04084e-06	-41.6667
1	2881853	0.0325642	19.0476
1	2883435	1.43122e-05	43.75
1	2894729	7.63463e-08	19.209
1	2974867	7.21686e-05	-26.087
1	3038700	3.6705e-05	-30.9524
1	3051671	0.00111693	19.4444
1	3052618	0.00066009	7.40741
1	3105312	0.000455441	12.6667
1	3123311	4.53791e-15	-36.8056
1	3123591	0.00741307	6.75676
1	3126709	2.05864e-06	-42.2222
1	3135981	3.93089e-21	-60
1	3145036	3.76008e-15	50.9804
1	3146262	1.07937e-05	30
1	3170844	2.69177e-19	-50
1	3175309	0.00201011	-18.8406
1	3284454	0.0497803	-8.33333
1	3288521	1.64314e-10	50.7246
1	3288675	4.75407e-06	29.6296
1	3292121	1.31435e-09	23.1111
1	3368854	2.90614e-06	52.7778
1	3444799	2.05864e-06	-42.2222
1	3484102	1.86479e-14	50
1	3490106	2.12247e-11	-31.1111
1	3492292	0.000569813	-15.0794
1	3492294	0.000884556	-12.8205
1	3496167	1.6136e-19	-72.2222
1	3533041	2.66201e-27	71.875
1	3533453	1.94302e-12	-26.7857
1	3543332	1.01387e-13	-24.5098
1	3544028	4.64764e-10	-50
1	3545057	2.02606e-10	-20
1	3573957	9.56915e-12	44.0476
1	3658045	0.0463471	-24.2424
1	3773696	0.00230848	-16.6667
1	3774288	0.000186868	-39.3939
1	3776392	8.62153e-27	-59.2593
1	3796836	0.00357703	-9.44444
1	3805434	0.0172608	-18.75
1	3806648	1.15528e-22	50.641
1	3809787	4.3592e-14	56.7901
1	3811554	3.19542e-17	-66.6667
1	3845401	3.42958e-12	-66.6667
1	3849824	3.57132e-05	-35.2941
1	3852124	6.80723e-09	-26.1905
1	3960428	1.05493e-22	44.4444
1	3962188	0.002225	16.6667
1	3965633	0.00145788	13.8365
1	3971174	1.30564e-09	48.1481
1	3983929	1.1724e-12	-30
1	4120917	1.47159e-07	33.3333
1	4121674	4.98054e-05	37.5
1	4128494	1.43798e-07	36.2319
1	4131528	3.5072e-13	55.1282
1	4145481	0.0107129	33.3333
1	4224273	5.53401e-05	46.6667
1	4236100	4.06539e-06	-50
1	4244182	0.0254296	22.2222
1	4252439	9.3227e-05	-39.5833
1	4291859	0.00111367	29.4118
1	4403200	0.010409	25.4902
1	4406810	0.000285379	22.6667
1	4498805	1.06199e-06	-38.8889
1	4499902	2.50654e-09	46.0317
1	4533099	2.23718e-17	-54.023
1	4559659	3.06629e-15	-43.0894
1	4589279	5.84436e-07	45.614
1	4591000	1.66748e-13	-40.2299
1	4591300	0.01688	-6.38298
1	4597408	0.00766593	25.641
1	4661066	1.47543e-06	-25.5556
1	4662604	6.43036e-06	-19.5122
1	4669056	1.62714e-09	50
1	4711246	9.75669e-15	-54.7619
1	4719269	0.00193858	18.3908
1	4722071	4.42811e-16	-62.963
1	4726767	8.4133e-07	-29.0323
1	4730435	0.0243479	-23.0769
1	4737282	5.74737e-12	-58.7302
1	4842012	3.83037e-09	-58.9744
1	4888225	6.22067e-06	-29.4118
1	4889921	6.15272e-10	29.3333
1	4891324	1.99968e-05	-17.2222
1	4907498	0.0388719	-14.5833
1	4979614	1.11383e-06	48.7179
1	5095910	5.71664e-17	-50.8772
1	5097770	3.16729e-19	-47.9675
1	5108227	4.52229e-18	-50.5051
1	5115697	4.70654e-06	40.7407
1	5117666	4.91068e-06	21.2963
1	5119390	3.04423e-12	-35.8491
1	5127472	3.60706e-14	29.2929
1	5128076	5.87947e-07	31.8841
1	5137174	1.93843e-07	46.2963
1	5161535	3.20948e-11	-34.1463
1	5162517	3.58653e-11	-24.8485
1	5168986	2.48703e-05	-42.2222
1	5171359	1.14023e-22	-47.0588
1	5205418	3.42584e-15	-58.6207
1	5205803	3.35475e-12	-34.0426
1	5418505	2.79823e-18	42.1053
1	5428586	4.74907e-08	-50.9804
1	5429131	0.000607424	22.9167
1	5434112	1.91177e-09	49.2063
1	5464529	2.43618e-14	-41.8605
1	5466760	6.61344e-05	-39.3939
1	5492697	3.97016e-15	46.0784
1	5518461	4.07521e-06	28.4314
1	5520073	4.04605e-09	37.037
1	5524697	0.0221187	15.6863
1	5610425	4.20687e-05	-17.5
1	5663141	2.91724e-10	43.3333
1	5698032	1.14674e-09	35.3535
1	5706440	0.000138489	-22.807
1	5715361	6.49914e-21	43.1373
1	5722917	1.90425e-05	26.4368
1	5791332	8.3339e-11	-57.4074
1	5803299	6.13268e-13	-59.0909
1	5815086	0.000459128	-14.8148
1	5815362	0.00203278	6.14035
1	5818197	4.11706e-20	-50
1	5818417	1.13689e-19	51.3514
1	5819378	3.65821e-33	-53.5519
1	5887411	1.75134e-12	48.3871
1	5945998	5.30929e-21	44.2424
1	5946857	6.69794e-24	48.6667
1	6022617	0.025536	10.2564
1	6034392	4.63652e-05	-30.303
1	6074820	0.0165073	-7.20721
1	6078929	6.94259e-06	50
1	6079515	0.0440849	18.5185
1	6086852	0.000275969	24.7312
1	6124517	2.41789e-07	55.5556
1	6236809	1.09528e-16	-68.1159
1	6246353	0.000114628	31.8182
1	6248492	1.21148e-11	-61.4035
1	6250992	8.99897e-12	41.6667
1	6271738	9.89841e-06	26.1261
1	6272336	2.41337e-13	-31.3333
1	6275198	4.46281e-18	-52.1368
1	6292723	5.02446e-13	-57.1429
1	6294827	0.00161393	10.8696
1	6297128	8.76543e-13	-51.8519
1	6298021	0.0162222	-25.641
1	6308254	0.000250382	-42.4242
1	6310837	0.000247085	17.9487
1	6311914	1.07626e-07	40.5797
1	6313669	1.06459e-06	43.75
1	6318327	0.0309356	6.11111
1	6325932	1.06865e-16	47.8632
1	6406682	0.000475484	-24.5614
1	6411988	6.97249e-10	46.3768
1	6419746	9.42331e-17	-63.8889
1	6427580	4.37721e-06	52.7778
1	6428846	2.01494e-12	34.9593
1	6525803	3.93546e-13	39.8551
1	6530458	0.00179698	-33.3333
1	6539985	9.39132e-15	-37.3333
1	6561993	3.9454e-05	-23.2323
1	6798233	1.71196e-11	48.1481
1	6839779	2.41174e-05	37.037
1	6840495	2.88274e-07	40.5797
1	6910212	8.29259e-23	47.0238
1	6911573	1.46485e-13	-46.6667
1	6912326	2.14357e-16	-40.9722
1	7029359	0.0014968	12.7451
1	7029811	3.87138e-07	24.4898
1	7031432	0.000192884	28.3333
1	7032983	0.00042949	16.6667
1	7048099	1.70906e-13	53.3333
1	7058712	8.77685e-06	-14.8594
1	7073451	6.04111e-05	28.5714
1	7074253	2.06255e-08	57.1429
1	7075996	0.000197523	38.8889
1	7142720	3.25097e-11	20.4545
1	7143822	1.48997e-10	46.9697
1	7150326	1.08552e-07	-45.614
1	7177963	6.96756e-07	-32.2581
1	7180136	0.0378337	-5.95238
1	7258646	0.0374349	8.16327
1	7296638	1.84333e-07	42.029
1	7298001	7.57219e-19	34.3137
1	7311466	1.97834e-08	-34.4086
1	7345781	1.79535e-07	-36.1111
1	7358758	0.00652339	-13.7931
1	7388789	9.8854e-07	27.4074
1	7408694	0.0386827	-20
1	7410704	1.70441e-14	45.614
1	7458508	2.84733e-26	46.4912
1	7483850	0.0397814	7.22222
1	7490677	1.24696e-08	44.4444
1	7553817	1.76382e-10	42.8571
1	7563149	0.000409324	31.3725
1	7565205	1.98335e-08	37.6812
1	7597994	6.81054e-13	50.7246
1	7714943	4.05911e-08	39.2857
1	7716616	4.54147e-12	-53.6232
1	7760031	2.17862e-10	38.3838
1	7845522	1.18178e-14	47.4359
1	7879828	1.90078e-16	-55.5556
1	7886365	0.00665268	18.5185
1	7971784	9.99067e-16	-30.5936
1	8035520	5.53401e-05	46.6667
1	8050826	8.6638e-23	56.6667
1	8063441	0.00312426	-33.3333
1	8119625	1.94987e-10	-64.4444
1	8121294	0.0023999	36.6667
1	8128502	0.0287927	7.77778
1	8243228	3.37967e-16	-53.9216
1	8286641	1.43423e-12	-58.7302
1	8287579	4.61573e-16	64.9123
1	8334273	3.39486e-11	20.8333
1	8335203	1.22494e-08	-55.5556
1	8372734	1.17064e-09	-64.1026
1	8420889	5.79827e-17	48.7805
1	8468898	0.0158628	8.02469
1	8553529	4.9952e-17	-66.6667
1	8573714	2.41619e-14	46.8468
1	8596319	1.72233e-06	-14.8594
1	8611191	3.27515e-06	48.8889
1	8681170	4.74674e-19	-67.9487
1	8700141	1.03908e-13	-32.6241
1	8921155	4.42859e-07	34.6154
1	8921311	0.0214772	16.6667
1	8970105	1.25113e-06	17.3709
1	8980932	4.27704e-06	-19.4444
1	9015028	1.28118e-09	49.2754
1	9108125	2.82802e-11	45.5556
1	9109938	4.89232e-05	-37.037
1	9112326	6.10545e-13	38.8889
1	9156284	4.83031e-09	37.3333
1	9157017	0.000140599	22.2222
1	9231294	1.87341e-06	-30.5556
1	9232575	5.64922e-26	49.4048
1	9256821	0.000363571	40
1	9262263	0.000160836	-13.8889
1	9262493	1.70507e-14	-38.0952
1	9268025	5.59967e-19	-48.0769
1	9277128	2.68696e-20	45.0617
1	9344262	1.93975e-12	-36.1111
1	9355697	0.0103375	-14.6667
1	9357074	6.1203e-07	20.8333
1	9367039	1.43014e-07	40
1	9368012	1.70487e-06	-50
1	9402902	4.59927e-12	27.0833
1	9405180	7.85352e-05	-41.0256
1	9450259	2.3996e-10	38.2353
1	9482792	3.7858e-14	-39.8374
1	9484697	1.42635e-18	47.1014
1	9547750	0.000999166	-8.52713
1	9578355	1.96757e-25	46.3964
1	9637672	8.95521e-09	52.9412
1	9638722	2.40245e-25	-46.2687
1	9639277	7.64289e-14	34.6939
1	9643993	4.65099e-12	17.2956
1	9730819	3.28507e-12	40.1961
1	9751650	4.76129e-07	45.098
1	10030596	1.25849e-12	46.6667
1	10031275	0.000990428	-13.9535
1	10037628	1.38219e-08	57.7778
1	10094320	3.32228e-05	-25.2525
1	10116466	0.00541671	23.8095
1	10150616	4.06278e-13	50.5051
1	10152162	3.91504e-05	18.8406
1	10171777	2.80667e-07	-35.7143
1	10252567	0.0496705	9.87654
1	10265287	1.26526e-09	27.619
1	10339749	0.0226911	-14.8148
1	10349567	1.41817e-05	-17.3913
1	10504474	2.87044e-12	-60.3175
1	10523803	1.59032e-12	41.0256
1	10538776	2.81933e-13	-47.9167
1	10567766	9.56972e-05	38.8889
1	10570861	1.54294e-18	-41.2698
1	10620248	3.38995e-13	33.3333
1	10687453	2.31987e-16	-66.6667
1	10761299	4.95741e-16	-38.2979
1	10877179	6.73658e-07	31.0345
1	10984633	3.95183e-11	-32.6923
1	10987388	5.56785e-08	22.4359
1	11044657	4.48207e-05	-18.9394
1	11127076	7.15947e-07	50
1	11132844	7.65769e-06	-38.3333
1	11133220	1.52941e-08	-37.037
1	11133652	2.95011e-18	-50.9259
1	11133986	0.00372819	3.97554
1	11137827	0.000465903	-13.7255
1	11144485	5.51034e-05	29.1667
1	11149224	8.88881e-13	54.1667
1	11161715	1.13552e-10	-45.679
1	11432754	0.0379011	-15.5556
1	11435974	0.00331869	21.5686
1	11437938	0.00701339	15.4762
1	11718104	0.00238104	29.1667
1	11953377	0.00712377	-28.2051
1	11965452	0.00689501	-33.3333
1	12135854	0.00725281	15.5556
1	12146795	5.56785e-08	-35.8025
1	12176692	0.0196477	-10.4167
1	12178529	0.0262449	-21.4286
1	12180518	5.04165e-24	47.2727
1	12288728	7.45083e-10	-34.7222
1	12293125	2.03551e-05	-36.8421
1	12294226	1.25884e-07	52.0833
1	12333717	5.78135e-05	19.8413
1	12336683	5.71468e-21	51.5152
1	12342322	5.49357e-08	-31.4286
1	12358586	1.12289e-17	-53.6585
1	12360923	0.0327035	-11.1111
1	12368383	3.46788e-14	40.4255
1	12370066	7.54519e-05	-37.5
1	12375983	0.0432176	7.89474
1	12437888	3.94258e-29	52.2989
1	12442165	2.48687e-10	-44.8718
1	12505966	4.56999e-11	-57.1429
1	12533495	1.01096e-09	25.7576
1	12542451	0.00081884	-33.3333
1	12550717	2.08417e-15	58.6667
1	12551461	1.77011e-09	-31.2057
1	12591436	1.11958e-09	42.2222
1	12592152	1.69408e-17	46.3768
1	12613173	4.26408e-06	31.0345
1	12676154	5.48382e-05	37.7778
1	12682262	0.00200323	33.3333
1	12710059	5.10128e-17	-64.1975
1	13004857	1.18829e-08	-16.6667
1	13006549	2.14184e-55	56.383
1	13023702	4.28269e-15	-45.2991
1	13024120	4.70651e-58	-57.037
1	13053357	1.99878e-08	-38.8889
1	13065493	0.00209217	11.5942
1	13071508	1.84862e-17	-51.1628
1	13072731	1.06481e-06	19.6429
1	13163023	0.00394549	-11.1111
1	13167930	2.92759e-12	49.4253
1	13176845	0.000198199	31.6667
1	13177437	0.000405887	25.9259
1	13264720	5.85082e-14	-29.4872
1	13454993	3.67625e-12	42.8571
1	13474519	5.48111e-14	-32.0261
1	13533148	5.53401e-05	46.6667
1	13580159	7.32388e-05	24.6377
1	13582991	0.000613769	-9.72222
1	13728240	9.03088e-11	-25.9259
1	13809385	2.96642e-07	-54.7619
1	13827118	1.80676e-06	-33.3333
1	13863932	8.63175e-05	13.6905
1	13864974	3.02127e-10	37.037
1	13899807	1.98871e-11	50
1	13899813	1.70487e-06	50
1	14026944	5.53092e-14	-52.0833
1	14028158	3.86842e-05	31.3725
1	14029409	1.13828e-10	-16.4251
1	14029865	2.31945e-15	-37.6812
1	14083798	0.0222637	17.3333
1	14085985	4.4039e-07	40
1	14087145	0.000496566	33.3333
1	14208086	0.0197629	-12.1212
1	14209773	2.39321e-31	47.7612
1	14212507	0.0018227	26.3158
1	14248505	2.61297e-10	46.3768
1	14321813	0.000113923	26.3889
1	14330468	2.40484e-14	-25.1938
1	14330780	3.17234e-24	-52.6667
1	14331865	0.0010961	18.5185
1	14332944	4.91758e-07	-28.4314
1	14362740	0.0108109	30
1	14651932	8.25219e-06	50
1	14693714	4.76129e-07	-45.098
1	14697099	0.000641428	18.6667
1	14700678	5.10478e-11	-31.7073
1	14702599	1.42299e-05	-23.3333
1	14706926	5.843e-08	-22.0238
1	14884911	6.96073e-10	42.2222
1	15017005	0.0131886	-24.4444
1	15018402	0.0143191	9.52381
1	15020882	8.95521e-09	52.9412
1	15071320	0.000312472	-31.25
1	15121230	0.00743327	-7.34463
1	15125753	5.0018e-20	38.5057
1	15177914	1.33378e-08	41.2698
1	15241577	7.70938e-05	31.25
1	15304335	1.32539e-26	-42.1941
1	15306490	4.80406e-05	16.6667
1	15311533	0.000413524	-10.7692
1	15366569	2.44642e-25	36.4706
1	15374783	1.9091e-24	-47.3684
1	15389041	3.82695e-23	-36.5854
1	15390186	1.58668e-12	46.2366
1	15399286	1.20942e-17	-48.1481
1	15401357	0.009051	15.2381
1	15501207	0.0136993	10.8527
1	15507223	0.00222698	12.8205
1	15575846	8.84206e-07	46.1538
1	15583739	0.000184151	-25
1	15685448	4.01792e-10	26.1438
1	15831980	2.42516e-11	40.8602
1	16003050	5.63669e-33	51.6129
1	16016567	1.19429e-05	19.3798
1	16019108	0.000758306	-15.0538
1	16038708	1.09082e-07	34.6154
1	16041304	0.035841	7.57576
1	16140234	8.43945e-06	36.1111
1	16141160	0.0397302	10.101
1	16142356	0.00134051	-14.7059
1	16226794	0.00172139	21.5686
1	16229196	1.53768e-07	-25.2252
1	16232595	5.5822e-05	-20.3704
1	16234416	1.22494e-08	55.5556
1	16234868	2.87914e-18	-57.1429
1	16235143	1.3662e-08	-32.4324
1	16236572	8.27696e-10	-34.0909
1	16282554	0.0144943	13.9785
1	16283900	9.80164e-08	33.3333
1	16301724	7.38455e-06	-33.3333
1	16358573	1.12539e-15	-72.549
1	16415402	6.34517e-22	48.366
1	16438703	0.0427723	14.8148
1	16439680	0.00017107	-30.5556
1	16561827	0.00836207	-21.0526
1	16707591	7.84774e-43	42.2619
1	16745706	0.000789927	14.1414
1	16749294	1.33201e-13	-28.4153
1	16835252	0.000105115	-12.2807
1	16863033	0.000276046	29.1667
1	16869288	4.34448e-15	-42.1053
1	16955174	6.04949e-07	-52.381
1	16973563	0.00738371	-13.5802
1	16977661	2.17245e-22	40.2116
1	17000576	1.7176e-06	27.957
1	17000860	5.59506e-26	-56.2092
1	17001195	6.18337e-19	-58.3333
1	17147877	2.92062e-14	28.169
1	17153294	5.54404e-13	-61.1111
1	17156713	5.52922e-05	26.9231
1	17186938	1.09909e-25	51.0638
1	17314889	0.00782509	13.8889
1	17317828	0.0307094	-27.2727
1	17325165	1.21496e-12	-61.9048
1	17355189	0.000769775	27.0833
1	17355797	9.61168e-12	-54.386
1	17432680	4.39571e-05	-41.0256
1	17552768	0.000179277	37.7778
1	17617430	0.00160064	-21.4286
1	17696769	7.44923e-21	-50.8772
1	17698006	0.00471624	-14.1414
1	17704760	2.91826e-12	-36.8421
1	17738216	9.27616e-09	30.2326
1	17807538	6.99967e-10	43.2099
1	17834493	2.21466e-06	30.6667
1	17962286	0.0350569	20.5128
1	17978383	5.95347e-26	45.3552
1	17985131	3.15659e-12	56.1404
1	17991987	3.96896e-23	48.1481
1	17994532	2.62438e-26	-65.812
1	18006497	2.44931e-11	-49.4253
1	18044077	0.0201912	20
1	18152656	0.000100708	-29.6296
1	18189459	2.81393e-14	-56.4103
1	18190512	9.88193e-08	-42.8571
1	18190843	1.61213e-17	-68.1818
1	18279839	0.00521101	33.3333
1	18321345	1.67475e-09	44.8718
1	18327571	6.37305e-09	59.5238
1	18461612	9.72941e-10	-44.8718
1	18499298	3.65888e-08	53.3333
1	18503944	0.000447484	22.6667
1	18526622	1.3483e-12	-33.9181
1	18599153	6.59816e-08	57.1429
1	18764387	5.4922e-15	-35.8974
1	18764736	0.0283606	6.50407
1	18770841	1.44545e-11	-44.1176
1	18906987	0.0182612	-7.14286
1	18907909	6.33196e-05	26.6667
1	18908901	1.06625e-23	40
1	18948479	0.000113319	-11.8774
1	18950689	0.000121828	41.0256
1	18953886	0.0108109	30
1	18954724	5.93704e-11	54.5455
1	18956906	1.44304e-16	54.5455
1	18968171	2.73206e-08	31.1594
1	18968733	3.82343e-09	-39.7436
1	19023038	3.49017e-05	35.4167
1	19024851	1.3693e-05	-51.5152
1	19171051	4.34206e-06	-24.5098
1	19269814	0.0199698	19.0476
1	19315577	6.32776e-07	41.6667
1	19316793	2.94981e-16	-45.7364
1	19317625	1.67956e-07	-37.3333
1	19404035	1.31887e-09	50.7937
1	19432536	1.74515e-06	-16.0784
1	19433424	1.57524e-07	50.9804
1	19436196	8.82823e-08	-37.037
1	19567556	0.000213009	-27.7778
1	19568962	8.21619e-09	24.0741
1	19569319	4.39227e-08	-18.7879
1	19585404	4.28636e-10	-41.6667
1	19656672	1.26649e-07	29.5455
1	19665670	0.00255794	31.25
1	19700074	8.123e-10	-38.2353
1	19760088	4.36918e-09	-35.1852
1	19794785	0.00100828	29.1667
1	19796065	0.000599219	-21.4286
1	19809132	2.77063e-16	40.6504
1	19888508	5.44755e-10	20.9302
1	19889726	1.75434e-09	41.6667
1	19906095	9.5076e-05	-33.3333
1	19945462	6.22706e-17	38.8889
1	19946793	0.0390389	-11.1111
1	19968552	9.95805e-12	44.086
1	19994083	3.87608e-10	36.4583
1	20008194	7.74336e-16	50
1	20008862	2.36076e-09	-30.0654
1	20010283	5.8437e-08	26.087
1	20026465	3.38233e-10	41.9753
1	20033806	8.27114e-10	-27.3333
1	20106558	2.2321e-09	22.619
1	20109922	0.000709059	16.6667
1	20132100	3.64777e-11	49.2754
1	20132574	3.80695e-05	-25
1	20292859	1.84857e-08	30.7018
1	20293798	2.84369e-14	37.8788
1	20294262	3.6398e-31	-60
1	20295922	7.54514e-11	35.2941
1	20304843	3.70778e-07	24.5614
1	20351558	4.42479e-32	-44.9074
1	20371832	1.20556e-09	-60
1	20609586	5.65067e-05	-17.7778
1	20615852	0.000198363	17.5439
1	20689780	1.1073e-25	34.1667
1	20690340	0.0240905	-12.3457
1	20933466	0.000196375	18.8034
1	20938864	4.11397e-18	-69.697
1	21287716	4.13663e-19	-48.1481
1	21388184	9.95694e-07	-25.2874
1	21502868	0.000242631	-35.8974
1	21515517	8.60227e-17	-62.5
1	21519433	0.00083983	-18.8889
1	21686880	6.2077e-06	-17.5439
1	21775089	2.90121e-13	29.1667
1	21775421	0.0001451	-43.3333
1	21842650	0.00315998	-22.2222
1	21860093	5.95223e-17	46.4052
1	21990214	0.013108	-16.6667
1	22008302	8.74647e-10	26.9841
1	22012400	0.00470105	21.0526
1	22015030	1.85637e-05	10.9453
1	22052679	7.787e-11	39.5833
1	22053673	4.37721e-06	-52.7778
1	22055755	1.18949e-05	28.5714
1	22062420	1.26752e-17	52.0325
1	22068931	3.88191e-05	-41.6667
1	22274675	0.0148961	-13.0952
1	22365282	7.86638e-07	-38.8889
1	22615405	1.79483e-10	-22.8758
1	22732139	6.04009e-17	-35.1515
1	22732837	1.17817e-10	37.931
1	22840281	1.48212e-06	-40
1	22842923	2.21423e-16	54.8387
1	22846841	2.70778e-17	40.9722
1	22879432	0.00800713	26.1905
1	22886240	6.82315e-06	-16.4384
1	22892119	9.02067e-11	38.2716
1	22960609	1.02723e-26	-32.5758
1	22970388	4.72332e-07	-43.9394
1	23004823	3.56438e-27	46.0526
1	23009869	9.27253e-09	35.4167
1	23014437	8.20904e-09	28.0303
1	23017438	3.75682e-16	45.8333
1	23091678	5.85569e-10	-51.6667
1	23121701	1.34634e-06	31.3725
1	23253215	3.2171e-11	22.0588
1	23323175	7.27805e-09	-31.4286
1	23325363	3.74227e-24	43.7811
1	23361196	0.000565711	-21.2121
1	23437836	0.00010204	29.8246
1	23452040	1.48544e-12	-30.8176
1	23486450	0.00486615	-9.25926
1	23489031	4.59657e-13	-38.2716
1	23498386	1.33484e-23	-33.3333
1	23503374	7.87017e-29	34.8624
1	23561589	2.90928e-10	47.619
1	23570638	0.00188969	19.8198
1	23608256	5.53528e-08	-45.614
1	23625971	1.38678e-13	36.3636
1	23626823	1.1369e-08	-25.8503
1	23635611	5.53528e-08	45.614
1	23958275	0.000359547	22.9885
1	24003853	1.23254e-07	-50
1	24006315	6.68476e-06	38.8889
1	24011023	3.51967e-10	-62.2222
1	24108196	6.04781e-21	-51.2195
1	24223780	1.25282e-17	54.1667
1	24310854	2.27929e-08	-28.6822
1	24331655	2.51505e-12	-66.6667
1	24332376	9.90509e-08	-39.6825
1	24334779	0.0263455	11.6667
1	24556240	1.62411e-10	-41.0256
1	24560848	3.14594e-11	40.3509
1	24577199	0.0263455	-11.6667
1	24579431	4.55913e-16	33.3333
1	24589885	1.61727e-13	-21.1382
1	24591609	1.87923e-13	-22.0974
1	24592673	1.54719e-19	35.2941
1	24664724	1.29375e-13	53.5714
1	24669046	2.51919e-12	40.7407
1	24947419	9.8004e-11	-64.4444
1	24949524	0.0032904	9.03955
1	24950900	3.2997e-13	-55.5556
1	24965380	2.72112e-10	49.3333
1	24968491	2.88055e-10	28.655
1	25050032	0.00374341	33.3333
1	25051826	1.17594e-10	48.3333
1	25113447	9.2939e-14	47.0085
1	25151080	2.61586e-12	-23.7374
1	25154358	8.28901e-08	-27.027
1	25155906	1.34978e-08	41.9753
1	25157322	2.82399e-16	-43.75
1	25159090	1.35034e-15	27.4775
1	25314803	0.00353263	-33.3333
1	25315524	8.32981e-14	-68.6275
1	25498034	0.0492045	-6.94444
1	25500941	0.000186868	-15.3846
1	25548398	2.1948e-21	46.8927
1	25555037	0.0109271	-9.30233
1	25557258	0.000325893	-23.0769
1	25558023	6.11853e-14	-65.0794
1	25634559	3.98774e-11	37.5
1	25715283	2.94123e-06	-19.4444
1	25722571	2.35826e-06	53.3333
1	25727647	5.8796e-05	20.8333
1	25739964	6.04949e-07	52.381
1	25754739	3.35676e-08	-33.3333
1	25755871	4.61573e-16	-64.9123
1	25756435	4.20236e-07	-18.5185
1	25770440	0.000123656	35.5556
1	25801712	0.00138358	15.0538
1	25802335	1.70716e-05	-38.3333
1	25802696	5.6676e-08	31.3725
1	25914143	0.000377771	23.0769
1	25916678	0.0132115	-20
1	25933662	1.77413e-06	47.2222
1	25934164	1.93071e-16	-51.5152
1	25989858	1.70851e-53	-61
1	26014363	9.52535e-09	-39.2857
1	26044492	1.41489e-10	42.4242
1	26126782	1.35826e-07	53.8462
1	26173791	1.70702e-19	46.5278
1	26175989	0.0358004	13.6364
1	26180845	1.21301e-11	-30.4965
1	26183281	5.11151e-05	-18.8679
1	26334564	0.0117367	-15.1515
1	26431982	1.59887e-12	28.8889
1	26520736	2.52303e-12	47.3118
1	26527082	1.99016e-08	-56.25
1	26606582	2.40184e-05	31.5789
1	26611821	0.0127194	-12.2807
1	26772969	0.000847184	-13.5802
1	26874189	3.26358e-22	-66.6667
1	26874595	5.63016e-05	-28.4314
1	26886931	6.41426e-17	-54.5455
1	26887553	1.13986e-13	37.037
1	26890554	1.78887e-09	-48.3333
1	26893037	0.00130795	24.2424
1	26894080	2.35945e-05	12.8205
1	26897259	1.00868e-15	-60.7143
1	26897763	0.000455542	-14.9123
1	27084115	6.24456e-08	-41.3333
1	27086603	2.08142e-08	33.3333
1	27281877	4.17245e-12	32.1839
1	27286963	3.94198e-25	-55.7971
1	27302685	3.02098e-22	-51.0204
1	27308440	7.45051e-08	52.381
1	27308812	4.59807e-10	48.6111
1	27309639	1.0885e-12	-33.3333
1	27311249	7.52622e-17	-43.9394
1	27313769	2.52389e-08	-36.6667
1	27326480	8.90456e-07	21.1538
1	27327074	3.59903e-15	25.3788
1	27498699	1.76609e-10	26.0417
1	27588798	1.42652e-21	-47.0588
1	27589270	1.55e-10	40.625
1	27595351	1.22011e-16	-64
1	27696029	5.65842e-07	-51.1111
1	27702027	1.43235e-11	-61.9048
1	27718701	3.80385e-16	-51.4286
1	27719605	9.4047e-07	51.2821
1	27743522	0.00800359	13.7255
1	27817723	1.18389e-22	42.1875
1	27819353	1.67352e-22	48.538
1	27990894	2.25926e-14	-37.3016
1	28052756	6.24456e-08	41.3333
1	28172747	5.1752e-05	-30.1587
1	28234316	6.64254e-09	-40.9091
1	28396646	0.00165123	23.0769
1	28398284	0.0169161	-15.3846
1	28401069	0.021011	-19.0476
1	28404414	0.00701103	11.6667
1	28575469	2.46786e-06	-29.4872
1	28577785	3.57103e-12	55.0725
1	28615549	1.49833e-07	29.3651
1	28617494	8.30453e-20	-40.6667
1	28802478	0.00439095	15.5556
1	28807972	8.67916e-12	40
1	28825119	4.40277e-11	-36.8421
1	28826066	7.16981e-09	24.183
1	28829422	1.41206e-20	-53.5088
1	29047189	3.5799e-09	60.6061
1	29125038	6.47126e-15	55.5556
1	29125789	1.01642e-06	48.8889
1	29126981	7.11287e-08	29.6296
1	29166223	1.28252e-06	25
1	29169069	2.28286e-08	60
1	29239846	7.77925e-08	-43.4783
1	29408477	8.09518e-09	-23.8994
1	29444973	4.35837e-12	39.1667
1	29452452	1.04252e-20	-33.3333
1	29496718	3.28889e-19	29.2135
1	29516343	7.38133e-12	-58.3333
1	29611704	2.11352e-15	-48.9583
1	29616852	1.1488e-25	-37.9845
1	29617597	6.47675e-18	41.5205
1	29619141	5.28673e-10	21.9858
1	29663331	4.37721e-06	-29.7619
1	29788160	2.75956e-24	-65.7143
1	29788849	1.06632e-07	56.4103
1	29829873	9.60912e-24	-47.5309
1	29840571	4.96334e-18	26.6667
1	29873725	7.8842e-06	-29.6296
1	29962159	2.12982e-10	31.9149
1	30002345	1.92888e-09	14.0351
1	30025766	7.53125e-22	52.5
1	30026418	6.57293e-07	36.3636
1	30090813	2.95653e-16	-41.3043
1	30093976	3.56585e-12	-61.4035
1	30247743	0.0110936	-7.40741
1	30525733	5.07249e-08	-39.3939
1	30544612	2.11524e-05	41.1765
1	30545969	9.36183e-07	32.1839
1	30554668	0.000478721	-21.6667
1	30613028	0.000564175	29.4118
1	30798427	0.0349742	7.80142
1	30938864	0.00014924	-30
1	30944829	2.00818e-05	-50
1	30965930	0.0259164	17.3913
1	30971255	1.73938e-08	-39.5062
1	31040011	7.61575e-11	46.6667
1	31093378	4.95482e-08	33.3333
1	31195009	2.65348e-19	-34.0909
1	31351753	4.21092e-21	-55.8824
1	31355189	3.75845e-06	45.2381
1	31361291	1.20556e-09	-60
1	31362484	4.86921e-12	-37.5
1	31383284	9.51717e-06	42.8571
1	31554460	2.22561e-05	47.2222
1	31556496	0.0374681	4.7619
1	31558159	5.7682e-18	47.4074
1	31687938	7.54179e-18	-46.8085
1	31804519	0.0124929	12.6126
1	32052931	0.00415116	23.5294
1	32070829	1.34825e-23	39.6078
1	32071846	7.87563e-13	51.2821
1	32077326	5.5863e-26	42.735
1	32141327	4.32878e-06	28.5714
1	32157381	3.47683e-06	-25.5556
1	32158298	0.0497803	-20.5128
1	32267688	2.59707e-11	41.9355
1	32290989	2.83263e-11	-45.2381
1	32295967	5.87947e-07	31.8841
1	32326012	7.1793e-14	30.4348
1	32326724	9.04826e-14	-35.5072
1	32327057	3.69479e-15	54.7619
1	32435036	5.80231e-14	56
1	32436612	0.00551775	-7.80142
1	32439894	0.012792	15.7895
1	32478090	3.72616e-11	-43.4343
1	32508331	1.06986e-08	40.5797
1	32592499	1.88665e-17	50.4505
1	32606299	2.42638e-19	45.4023
1	32802187	3.48833e-06	-14.5833
1	32805747	1.63358e-07	30
1	32947652	5.11839e-14	56.0606
1	33115156	1.62122e-14	30.4598
1	33296691	3.20522e-08	50.8772
1	33439822	6.00421e-11	-53.6232
1	33442855	1.78793e-09	-53.7037
1	33451553	7.88141e-10	49.2754
1	33451573	1.54458e-19	53.6585
1	33454430	3.90897e-28	55.9748
1	33456289	1.87114e-19	-58.0645
1	33456295	7.65271e-15	46.1538
1	33494109	1.01531e-18	-71.2121
1	33543552	5.50952e-13	-64.9123
1	33545623	4.199e-10	26.776
1	33546738	2.45685e-09	-60
1	33548481	3.5227e-05	21.7949
1	33712710	2.93016e-07	21.6667
1	33747104	3.68302e-09	33.3333
1	33757665	1.09648e-21	-48.8506
1	33855724	0.000958818	-10.8844
1	33992852	8.21079e-07	28.8889
1	33994073	2.98781e-27	53.3333
1	34109754	2.15668e-05	-17.5
1	34135950	0.0294458	-6.89655
1	34136724	2.95265e-08	18.1818
1	34138531	5.79642e-08	50
1	34214986	1.14853e-09	-30.6122
1	34215427	3.33567e-08	-22.9508
1	34215785	7.64174e-16	-45.9459
1	34216131	0.00134981	-15.5039
1	34217593	0.0197395	-27.2727
1	34501733	4.65716e-09	24.3902
1	34509222	3.06519e-14	-40.8333
1	34541426	3.0031e-10	36.9369
1	34545921	7.00369e-05	-27.5862
1	34590089	3.54939e-15	-30.303
1	34691414	3.2733e-08	43.4783
1	34708443	2.26625e-15	36.7816
1	34892269	1.63263e-10	23.7288
1	34900048	1.22608e-07	-23.3918
1	34901211	1.14082e-08	-25.6944
1	34919870	1.69395e-05	-20.8333
1	34975354	0.00177012	-25.9259
1	35019830	8.82538e-07	-17.8161
1	35021095	1.09832e-26	48.6772
1	35021498	7.67834e-23	-61.1111
1	35022337	2.88222e-11	31.0078
1	35134845	5.97596e-10	-47.8261
1	35203733	7.38522e-07	28.9855
1	35242020	3.82886e-19	39.3939
1	35257789	2.12682e-22	-49.3827
1	35258806	3.88359e-16	-55.9524
1	35275947	6.58823e-06	28.8889
1	35303110	8.67274e-06	22.2222
1	35717536	8.4331e-26	38.0435
1	35774375	8.97526e-06	-47.619
1	35775223	2.09062e-12	-42.7083
1	35871755	1.38674e-08	-43.5897
1	35943157	1.26415e-29	52.2388
1	35960695	9.29386e-05	-17.8295
1	35966192	3.45469e-13	35.6061
1	35970894	4.43428e-05	15.5039
1	36046703	0.0001451	-43.3333
1	36049658	1.53418e-16	36.9697
1	36109240	4.78884e-06	15.1961
1	36142136	8.53519e-15	-26.749
1	36143520	1.54516e-15	50.5051
1	36147058	2.5187e-10	46.9136
1	36154873	0.010603	12.2807
1	36170056	0.000134992	33.3333
1	36477491	1.43746e-13	22.9167
1	36482088	7.5251e-10	19.9074
1	36507418	3.42332e-15	41.2698
1	36512381	3.47958e-21	53.7037
1	36514352	1.47144e-05	27.957
1	36541680	3.35886e-09	-49.1228
1	36826560	6.72852e-13	35.4167
1	36829457	0.000954398	35.7143
1	36837339	0.000115689	-35.8974
1	36843706	2.95988e-15	-37.7358
1	36899598	1.13675e-10	40
1	37098818	9.05597e-09	47.3684
1	37105429	3.34311e-13	47.0588
1	37177224	0.0261043	10.101
1	37265296	0.00842136	10.7143
1	37477422	0.00389452	-28.2051
1	37480688	0.0261742	25
1	37496271	1.06986e-08	-40.5797
1	37675712	0.0023999	36.6667
1	37678556	0.012053	19.0476
1	37678774	1.61876e-16	-71.9298
1	37842120	2.19936e-11	-51.1905
1	37926836	1.23296e-21	46.4286
1	38086619	3.3989e-14	-45.614
1	38159816	1.09694e-12	50.6173
1	38187986	3.53174e-06	48.4848
1	38241841	5.53066e-09	-25.5952
1	38321928	0.0137014	30.303
1	38394103	1.46282e-33	-65.9574
1	38397163	1.38081e-15	31.694
1	38398824	1.09803e-06	-23.7037
1	38405596	1.09584e-07	43.4783
1	38582829	3.97612e-05	50
1	38584108	3.20421e-19	55.2381
1	38592202	1.18541e-05	33.3333
1	38595900	3.4072e-05	33.3333
1	38638091	3.55698e-06	-26.2626
1	38640963	1.56508e-09	-25.3333
1	38645158	0.0209403	-21.4286
1	38645369	1.08554e-19	-58.5859
1	38646151	9.1423e-08	27.2727
1	38690520	2.4627e-21	-63.4409
1	38695926	8.84206e-07	46.1538
1	38975537	5.01858e-07	40.9091
1	38993972	0.0128622	18.8406
1	39214676	8.64313e-17	49.5726
1	39217139	5.6744e-24	-55.3191
1	39217965	6.15024e-07	-20.5674
1	39236909	2.06454e-19	-54.7009
1	39245890	0.00460397	-36.6667
1	39246621	6.98082e-08	25
1	39357526	1.74572e-18	49.6454
1	39389526	0.000157866	-14.3939
1	39404792	1.54144e-11	46.875
1	39418727	0.0112543	-11.1111
1	39462879	0.000113658	8.33333
1	39464069	3.22656e-07	22.4138
1	39565006	1.3695e-12	-50
1	39592259	1.32132e-06	-26.6667
1	39599598	0.000128614	14.9123
1	39677039	1.59991e-08	44.4444
1	40038299	2.32349e-11	-62.963
1	40104132	1.7085e-05	-34.7826
1	40112539	6.68476e-06	38.8889
1	40161062	4.19491e-05	-33.3333
1	40244587	3.3065e-08	-34.3434
1	40265509	3.63765e-19	-50
1	40267893	1.82472e-13	-48.8889
1	40284634	4.64665e-08	-28.3333
1	40288065	2.88478e-11	-33.3333
1	40408062	0.0194126	-30
1	40411272	9.17759e-22	47.619
1	40413850	1.33983e-11	52.381
1	40463862	6.25905e-06	37.5
1	40515951	0.00305206	-33.3333
1	40598363	2.68143e-15	44.4444
1	40599227	3.30993e-18	-47.1545
1	40603392	0.000436461	-43.3333
1	40616346	1.3828e-16	55.5556
1	40716563	0.000661941	-14.0351
1	40781738	2.88127e-18	-39.2857
1	40783502	1.05207e-06	23.8095
1	40887349	1.9876e-16	-72.2222
1	40887896	0.00499654	20.8333
1	40936419	7.81901e-26	56.0284
1	41115752	3.70644e-10	45.8333
1	41161902	1.16127e-11	38.3838
1	41274229	4.84639e-15	41.0256
1	41292195	0.00492597	22.2222
1	41293109	4.6171e-20	33.3333
1	41435496	0.0470958	-11.1111
1	41457111	0.0372632	-12.5
1	41458562	0.00588783	15.6863
1	41585196	8.58218e-13	51.6667
1	41597008	5.76514e-06	47.2222
1	41697981	9.43905e-06	-26.6667
1	41797202	0.0322627	-26.6667
1	41799824	0.000312472	31.25
1	41806582	9.94719e-11	53.0303
1	41831858	1.99388e-19	-40.4255
1	41838089	7.50581e-06	38.0952
1	42054301	9.03979e-15	52.2222
1	42116886	0.00832672	11.1111
1	42127496	7.12357e-10	-62.2222
1	42129905	3.29402e-15	-39.4558
1	42285816	1.34249e-27	-40.796
1	42290020	7.71006e-15	50
1	42365147	5.72666e-09	42.6667
1	42377648	1.75607e-06	44.4444
1	42432399	0.0154932	8.33333
1	42459186	2.69935e-22	-63.1579
1	42462703	0.000406619	27.451
1	42746981	4.32792e-08	-54.1667
1	42762525	2.20713e-17	45.5285
1	42765028	2.33856e-16	65.0794
1	42783780	0.00704538	-8.66667
1	43085191	2.18189e-08	21.7391
1	43286812	3.99078e-23	-51.938
1	43307574	6.50953e-08	34.4086
1	43333475	0.0230568	-12.5
1	43345118	8.62617e-05	-44.4444
1	43348923	1.07498e-09	32.4561
1	43358906	9.13513e-18	38.8128
1	43359782	5.55241e-21	48.9796
1	43445768	1.49634e-06	38.4615
1	43567814	0.000171118	-19.6078
1	43832489	1.08952e-10	25.5556
1	43833294	7.03417e-14	43.5185
1	43900373	0.00443803	22.2222
1	43904262	0.000217147	-30
1	43909651	2.6775e-15	-62.1212
1	43914642	7.94185e-23	-66.6667
1	44000594	3.87078e-32	-58.046
1	44011176	0.00158093	19.2308
1	44017762	0.000157525	18.1159
1	44018690	4.61085e-24	40.7407
1	44246487	3.85663e-14	19.9313
1	44311104	3.12979e-12	51.1905
1	44311195	2.32349e-11	-62.963
1	44341500	0.000148942	14.5455
1	44355467	2.70244e-14	-54.023
1	44363183	1.778e-13	47.0588
1	44531918	6.40369e-22	-40.9357
1	44922383	8.66427e-26	-63.3333
1	45016389	0.00153405	-25
1	45017384	0.00228623	9.87654
1	45108054	5.22948e-08	19.3333
1	45111177	3.02273e-08	-19.3416
1	45112314	5.85569e-10	51.6667
1	45170388	0.0468455	-5.71429
1	45174409	0.000436461	43.3333
1	45178822	6.38473e-32	48.8584
1	45272141	0.0156174	-21.4286
1	45274672	0.0114295	15.873
1	45276913	0.0301781	-23.3333
1	45286638	1.55568e-11	48.8889
1	45286880	0.00588338	19.2982
1	45393438	3.57132e-05	35.2941
1	45512245	0.0127417	-12.8205
1	45539323	4.68996e-16	-43.1818
1	45575303	9.49114e-14	43.2432
1	45576385	0.0251593	11.1111
1	45578576	1.31792e-08	46.0317
1	45720732	1.58375e-12	29.4444
1	45727724	2.93467e-15	47.4747
1	45730844	1.45199e-13	-63.4921
1	45731711	1.55759e-17	44.6667
1	45886449	1.22502e-22	53.7415
1	46006787	3.27551e-07	-22.2222
1	46016439	5.92737e-08	24.8366
1	46016674	7.32712e-25	-55.3191
1	46178714	1.74064e-17	44.2177
1	46190669	6.35872e-23	53.4722
1	46191430	5.60791e-06	-33.3333
1	46191923	9.20347e-13	-66.6667
1	46331489	9.33179e-07	-46.2963
1	46332747	0.0016386	-33.3333
1	46374980	1.1217e-16	41.4634
1	46377142	1.31263e-09	-40.625
1	46390129	2.37009e-12	-36.2319
1	46670715	2.66523e-07	-23.4043
1	46672369	2.51573e-24	-63.2479
1	46672966	2.37409e-13	51.1111
1	46821428	6.38598e-08	-40.4762
1	46826910	0.0147497	19.4444
1	46854203	0.000237687	-28.5714
1	46905284	0.00801645	-8.80503
1	46926466	0.0154095	6.94444
1	46953884	1.71178e-13	-68.5185
1	46960648	3.45475e-12	64.7059
1	47026273	9.12512e-17	-71.6667
1	47100998	0.000743721	12.766
1	47132710	6.46913e-09	28.9855
1	47135435	2.11172e-20	56.4815
1	47137595	1.64051e-09	40.2778
1	47398903	1.51708e-27	40.3922
1	47399815	2.26598e-05	15.5172
1	47403179	0.0430074	-15.3846
1	47567198	4.02557e-08	24.359
1	47580226	4.37852e-09	-25
1	47581257	0.000499227	-38.4615
1	47589367	6.65409e-05	35.4167
1	47656602	0.00106995	-20.2899
1	47657106	0.000127287	18.254
1	47657853	4.83895e-06	48.7179
1	47745361	7.3026e-10	-28.8288
1	47748754	0.00170286	-23.6111
1	47760795	3.5314e-21	57.8431
1	47789209	5.57637e-21	48.1481
1	47791115	6.43758e-15	49.0741
1	47880460	0.000595706	39.3939
1	47881660	2.05296e-07	-54.7619
1	47987877	5.26245e-10	-39.0805
1	48089462	0.00222939	20.2381
1	48141760	0.0206936	21.2121
1	48280802	1.58062e-08	47.619
1	48282257	8.48735e-05	-22.9885
1	48288611	0.00968823	25.4902
1	48425705	0.00012804	27.7778
1	48718235	0.0145808	12
1	48854419	5.07988e-17	49.5495
1	48940102	2.00319e-08	-15.812
1	48960605	7.92e-14	39.8551
1	49003372	1.00659e-14	-22.3443
1	49044252	1.58275e-21	-43.2099
1	49045245	2.13778e-23	35.1598
1	49053699	3.59833e-14	-48.3871
1	49055464	1.96614e-11	46.6667
1	49057384	4.75407e-06	29.6296
1	49063515	8.38588e-19	-50.7937
1	49063692	7.45051e-08	52.381
1	49190529	7.04014e-10	50.7937
1	49279199	1.43364e-17	31.9249
1	49537019	0.00325838	-12.1951
1	49733882	8.67039e-29	-72.9167
1	49803319	3.34523e-17	-65.4321
1	49813117	8.22716e-05	-41.6667
1	49815811	7.92243e-10	-34.058
1	49822872	5.0387e-14	49.0196
1	49991301	0.0042131	28.5714
1	49992133	2.50339e-12	43.3333
1	49995210	1.70047e-05	28.9855
1	49995753	6.90783e-09	-55.5556
1	50143137	1.05633e-05	-36.3636
1	50144116	3.25926e-19	-55
1	50158734	1.43688e-11	-31.2057
1	50196955	3.37396e-09	50
1	50198556	0.00364622	-22.7273
1	50199868	1.79486e-13	47.7778
1	50205147	0.00403917	33.3333
1	50206614	8.30648e-07	40.3509
1	50207414	0.000800216	9.41176
1	50228765	9.51848e-11	-44.4444
1	50395716	0.000402126	17.0068
1	50452490	4.60483e-12	48.3871
1	50776368	1.58708e-05	21.875
1	50783724	5.46729e-06	25.7143
1	50784724	4.11128e-11	-59.6491
1	50881564	9.37426e-05	13.8889
1	51076954	5.00935e-13	-53.3333
1	51091684	0.000370535	-27.0833
1	51092033	0.0235705	-24.2424
1	51092802	7.53615e-09	-36.6667
1	51123921	0.00297823	-23.8095
1	51356511	0.029496	-6.66667
1	51465548	2.14837e-08	44.9275
1	51466313	0.00236924	24.0741
1	51471976	6.61325e-12	37.2093
1	51492254	7.88164e-06	-37.2549
1	51543697	3.57977e-09	46.2963
1	51728683	8.45199e-11	-40.5405
1	51816323	5.3644e-06	35
1	51838685	1.35368e-10	-37.963
1	51839211	2.06982e-08	29.8246
1	51844888	9.34336e-31	47.1429
1	51886444	7.90682e-07	-18.3333
1	51911436	0.00166403	10.2041
1	51977956	9.84393e-09	-61.5385
1	52173551	9.14135e-05	-20.9877
1	52262794	3.30801e-16	41.1765
1	52309942	0.000116403	-12.963
1	52499695	2.06255e-08	-57.1429
1	52510469	0.00278522	10.1449
1	52517770	2.05973e-08	20.1258
1	52591931	4.40687e-15	48.7179
1	52644564	5.5822e-05	-20.3704
1	52943678	2.82978e-05	19.8413
1	52944660	4.78329e-11	-58.8235
1	52945282	9.4527e-09	35.8025
1	53029242	2.46148e-05	33.3333
1	53031934	2.95625e-12	38.7387
1	53143164	0.00075639	-33.3333
1	53144892	1.21992e-15	48.5714
1	53155118	5.33398e-15	34.8718
1	53178099	0.001448	26.6667
1	53182122	2.53584e-13	42.2222
1	53190215	1.21028e-07	-28.5714
1	53292756	3.0969e-07	37.6812
1	53300768	1.79617e-09	-22.043
1	53331357	0.00303307	-11.2903
1	53333048	0.000525366	33.3333
1	53368511	2.62536e-16	37.7778
1	53369096	6.93556e-18	-63.3333
1	53371527	1.58873e-05	37.2549
1	53393073	5.93653e-08	-34.375
1	53394181	3.34423e-22	-53.0612
1	53454765	0.00013834	25.641
1	53460063	0.000108231	31.6667
1	53528845	0.000575296	31.1111
1	53534605	9.60077e-13	-56
1	53577600	9.74224e-24	28.972
1	53585435	4.08939e-11	-47.9167
1	53686639	4.44774e-13	30.8824
1	53756604	3.0622e-21	-62.6263
1	53760444	1.3991e-17	39.7436
1	53774805	6.94259e-06	53.3333
1	53874982	0.000373858	11.5556
1	53882235	0.0047327	-26.6667
1	54026405	7.93462e-10	-28.0702
1	54027275	4.23981e-05	42.8571
1	54028415	8.49581e-11	48.1481
1	54030568	0.000144493	15.8333
1	54035047	3.64371e-27	51.634
1	54035732	0.00675163	10.2564
1	54251413	2.82802e-11	45.5556
1	54263653	4.07296e-20	-46.5116
1	54264097	2.70506e-14	36.5385
1	54281523	1.20154e-11	37.3984
1	54295237	1.43372e-06	17.7778
1	54342672	0.000327832	31.4815
1	54470138	3.89182e-07	-20
1	54480053	2.61269e-13	32.1637
1	54521021	3.55431e-17	-60.7143
1	54577670	1.09501e-07	27.907
1	54636832	0.000457241	36.1111
1	54682883	0.0147464	-23.8095
1	54755412	0.0174168	15.2778
1	54822539	3.3607e-16	39.6825
1	54824885	7.0802e-14	21.131
1	54825438	2.59771e-18	-50.7246
1	54930087	2.59814e-13	47.3118
1	54938766	1.45421e-11	29.5597
1	55057217	2.40502e-16	-56.3218
1	55057555	1.27116e-07	33.3333
1	55109648	0.000406619	27.451
1	55179404	1.778e-13	-36.6013
1	55180372	0.000252388	-33.3333
1	55181076	9.15175e-23	38.9671
1	55243377	0.00275841	-23.8095
1	55246959	7.51172e-17	49.1228
1	55370866	2.59766e-14	-49.5495
1	55372646	3.0031e-10	36.9369
1	55481466	5.48736e-17	-58.3333
1	55558113	6.67279e-08	30.0813
1	55559484	5.10128e-17	54.0541
1	55560207	0.00060519	-14.966
1	55563343	0.00494306	-20
1	55563733	9.93597e-14	34.6667
1	55699365	0.0156174	21.4286
1	55706301	0.000855062	36.3636
1	55706658	6.35313e-12	-40.3509
1	55712438	2.44848e-31	-65.9091
1	55935530	9.56972e-05	-38.8889
1	56104165	0.0245676	-14.5833
1	56108523	4.22312e-05	27.5862
1	56142201	6.11195e-05	35.0877
1	56148690	9.5709e-15	44.4444
1	56344549	2.73384e-08	31.8841
1	56392953	0.0415836	15.6863
1	56693349	1.07949e-07	-55.5556
1	56744830	1.328e-07	-28.4314
1	56747393	6.62295e-08	40
1	56748796	1.6172e-18	48.7805
1	56749472	5.01858e-07	40.9091
1	56916367	2.00929e-26	-39.5833
1	56975822	1.13809e-13	33.3333
1	56996599	6.75257e-14	48.8889
1	57012812	0.00111693	19.4444
1	57250972	0.00273035	-10.6061
1	57254362	0.00638479	-28.5714
1	57255310	6.40434e-16	40.1361
1	57260219	2.25194e-09	-46.9136
1	57260763	4.63303e-14	-35.461
1	57265064	0.0017688	40
1	57268429	3.27812e-08	-21.5962
1	57268759	1.25605e-17	-51.8519
1	57272292	6.24884e-05	-39.5833
1	57333392	6.76383e-20	50.4065
1	57395373	6.55994e-09	34.5679
1	57397016	0.0395325	-8.08081
1	57447000	1.23818e-14	43.2432
1	57576064	0.00378508	-18.3333
1	57595844	1.26426e-21	51.3889
1	57696481	0.0382551	-16.6667
1	58177955	2.94488e-14	-31.8519
1	58200260	7.38586e-06	-35.2941
1	58272517	0.0362565	-11.3821
1	58283902	1.54265e-10	-32.5203
1	58872173	5.73551e-05	44.4444
1	59027390	3.96621e-19	47.4074
1	59071735	0.013948	15.3846
1	59110199	1.6243e-11	-62.963
1	59133005	0.021691	-19.4444
1	59163681	3.62042e-10	25.6831
1	59239920	1.58488e-10	57.1429
1	59252027	6.93323e-05	40.4762
1	59342308	4.64125e-14	45.1613
1	59412867	0.00214027	-27.451
1	59415089	0.00273339	-23.1884
1	59415786	0.000687929	-24.2424
1	59416588	0.00124547	-16.129
1	59848317	7.18865e-19	-56.7568
1	59850071	0.000110169	37.037
1	59874889	0.00588338	-19.2982
1	59931829	5.2531e-05	43.3333
1	60021675	8.61939e-11	-16.835
1	60094778	5.49071e-11	-22.5352
1	60226035	4.03126e-11	47.7778
1	60228686	7.47521e-11	31.2925
1	60330994	8.96727e-10	44.0476
1	60334942	7.98443e-08	28.3333
1	60339276	2.01767e-06	31.1828
1	60534814	1.69471e-09	45.8333
1	60661804	6.31188e-11	-59.6491
1	60744626	2.00766e-33	44.697
1	60746657	1.99607e-15	41.1765
1	60748606	9.05521e-09	-38.4615
1	60814766	0.00947134	26.6667
1	60877806	4.35212e-06	-44.4444
1	60878144	2.06466e-20	-54.1667
1	60885065	8.96808e-10	49.2063
1	60893085	1.04702e-09	-19.0476
1	60939882	3.7941e-18	50.8772
1	60950537	1.69614e-13	60.3175
1	60998718	0.000832643	14.1026
1	61045648	1.9659e-21	43.9394
1	61219761	0.000595758	-22.619
1	61232991	1.57795e-22	-54.2636
1	61236769	0.0444315	6.97674
1	61273152	9.13896e-05	29.1667
1	61276997	0.000474305	-21.7949
1	61415082	1.02729e-05	44.4444
1	61506476	0.00464748	24.2424
1	61532125	1.64933e-17	-45.9259
1	61572407	0.00721357	-12.1212
1	61643940	5.50567e-06	31.4815
1	61665276	1.46446e-06	29.1667
1	61785352	1.58402e-11	-41.6667
1	61788867	8.12751e-11	-42.1569
1	61900354	1.00893e-10	49.3333
1	62030692	6.96756e-07	-26.6667
1	62092153	1.43423e-12	-58.7302
1	62215940	0.000286619	27.2727
1	62217026	3.1623e-07	26.1438
1	62220345	0.00276446	-8.33333
1	62291460	2.51945e-08	-54.7619
1	62424484	3.85508e-13	-66.6667
1	62426811	3.97612e-05	50
1	62465548	7.34557e-10	-42.8571
1	62490635	2.47286e-16	37.7358
1	62493483	3.49114e-09	-53.7037
1	62495143	0.000955247	-21.7949
1	62507123	9.42919e-07	37.6812
1	62515872	2.48205e-21	55
1	62705460	3.15796e-16	54.1667
1	62743402	8.98934e-17	37.5
1	62744335	0.00135287	-36.3636
1	62745059	1.52938e-22	-57.5758
1	62748424	8.55746e-18	-60.2151
1	62748891	3.63196e-09	51.6667
1	63036413	0.0261585	-9.15033
1	63132636	0.00209289	-36.1111
1	63213306	2.32716e-15	37.2093
1	63222258	0.00353263	-33.3333
1	63235142	5.73251e-05	28.7356
1	63242491	2.02441e-07	35.8974
1	63370702	4.01878e-15	-38.2114
1	63745884	0.0466824	17.5439
1	63834607	0.000298016	-28.3333
1	63859315	0.00109191	-36.1111
1	63860472	0.00783991	-22.2222
1	63872682	4.09624e-20	42.8571
1	63929800	8.35571e-09	36.7521
1	63932311	0.000227697	-38.0952
1	63984806	2.72984e-08	29.4118
1	64040692	3.73806e-12	46.1538
1	64042773	4.42273e-05	-17.7083
1	64404896	0.00468632	15.625
1	64406785	5.5225e-15	-33.3333
1	64409052	0.000873337	12.6437
1	64438858	0.00122497	-33.3333
1	64451476	5.89364e-07	-48.8889
1	64458165	2.74027e-12	50
1	64463027	0.002606	-25
1	64504662	0.000356625	-11.7371
1	64734216	3.63972e-11	-38.3838
1	64756632	0.000534587	26.1905
1	64765070	6.90483e-08	46.6667
1	64840375	3.0501e-11	41.3793
1	64849960	1.00233e-16	-43.2432
1	65043442	5.98226e-13	42.1053
1	65078087	9.12512e-17	-71.6667
1	65078393	1.38041e-12	44.1176
1	65103477	7.25983e-05	-20.7207
1	65240057	7.90742e-15	-41.3043
1	65310736	1.2064e-07	37.8788
1	65315228	8.25219e-06	-50
1	65437711	6.7598e-07	14.554
1	65441345	0.0196669	-15
1	65496947	2.32134e-12	45.977
1	65544471	0.0164	-16
1	65616798	5.951e-10	-36.2745
1	65617271	2.14587e-05	33.3333
1	65617978	4.47383e-09	-26.9006
1	65837364	0.00157045	-25
1	65837510	0.00253883	22.807
1	65851517	1.25812e-07	-20.4678
1	65857459	0.0179641	17.6471
1	65858768	6.53127e-05	25
1	65944788	1.9439e-05	33.3333
1	65991346	1.43423e-12	-58.7302
1	66025649	1.88528e-11	44.4444
1	66120795	0.00902737	11.3636
1	66124158	8.14502e-07	-25
1	66245233	0.00595552	22.807
1	66249487	0.000263498	-15
1	66256311	2.64619e-08	36.7816
1	66256962	3.83258e-11	64.5833
1	66320171	7.27118e-13	-46.875
1	66388100	3.56864e-14	32.2034
1	66390283	0.000507072	-23.3333
1	66391616	4.85243e-10	38.2716
1	66569907	3.61573e-13	50.6667
1	66570434	5.2132e-16	-68.1818
1	66594497	7.50372e-06	25.3333
1	66637363	2.18874e-21	43.3333
1	66637666	9.2164e-22	-32.4675
1	66651741	1.79547e-12	-34.4828
1	66827880	4.04754e-11	46.1538
1	67038482	2.07642e-13	-24.3243
1	67040512	6.98962e-15	-32.0988
1	67108040	0.00843411	33.3333
1	67434115	8.20785e-07	32.2917
1	67434136	0.00014924	-30
1	67441941	0.000881188	-17.5926
1	67501152	0.000424137	-16.1905
1	67606786	0.0014215	-13.5135
1	67869163	1.42734e-40	-60.0939
1	67872681	1.08116e-05	-14.554
1	67929936	3.5322e-08	32.4324
1	67964125	0.00850829	10.3448
1	68088509	1.95807e-24	-66.6667
1	68089005	1.46688e-19	41.3978
1	68096549	0.00398358	-36.6667
1	68224967	2.4129e-15	26.9608
1	68248778	0.000838629	-23.5294
1	68395005	0.000459311	33.3333
1	68396397	6.80218e-19	39.1026
1	68549743	2.51026e-08	41.6667
1	68550947	0.0118663	-9.62963
1	68581542	3.43775e-05	-12.9032
1	68592105	7.24984e-07	29.3333
1	68645910	0.00712377	-28.2051
1	68662327	1.3693e-05	-29.0323
1	68664407	4.03455e-10	27.3333
1	68681544	0.0438396	9.72222
1	68806235	0.00107216	-14.9123
1	69105838	1.05019e-18	-36.8159
1	69107612	1.12533e-15	-66.6667
1	69107886	1.80676e-06	26.3889
1	69162069	1.68437e-09	34.2105
1	69295801	5.08157e-09	23.1884
1	69321285	0.00239785	16.2162
1	69324399	4.28e-11	44.7917
1	69368405	0.0195294	-23.0769
1	69429241	1.29303e-17	-45.1389
1	69510549	0.0114891	-23.8095
1	69555246	1.29951e-13	-45.8333
1	69625272	3.68568e-26	46.5753
1	69628214	3.07298e-06	25
1	69628383	4.70654e-06	40.7407
1	69744977	1.97482e-10	-59.2593
1	69745551	3.68602e-15	-57.6923
1	69750609	1.58275e-21	43.2099
1	69937080	8.02422e-25	-41.954
1	70069288	2.65567e-06	41.6667
1	70120749	1.29817e-07	-53.3333
1	70218492	2.28691e-15	-47.8632
1	70302058	1.34598e-11	45.977
1	70445458	9.10524e-10	-20.3704
1	70446780	3.70014e-06	21.0884
1	70447742	7.7548e-06	30.6667
1	70621025	1.34271e-05	-15.8192
1	70818301	6.03343e-08	45
1	70822395	7.05509e-05	15.0943
1	70865517	4.21366e-14	39.8551
1	71113245	0.00143947	-20.8333
1	71315129	7.85352e-05	-41.0256
1	71427961	0.00136494	-21.7391
1	71519154	0.00461412	-14.5833
1	71523874	3.3486e-07	26.4957
1	71526777	0.00341857	14.1414
1	71771367	4.24651e-07	-40.5797
1	71831153	0.00923296	25
1	71834052	2.41745e-17	26.6667
1	71844963	0.00211559	-20
1	71849089	0.0179641	-17.6471
1	71984496	1.32576e-13	-47.2222
1	71986728	2.00587e-22	-62.037
1	72010949	5.0727e-21	-78.9474
1	72030930	7.27348e-07	52.7778
1	72280536	1.43039e-13	37.5
1	72300480	0.0153934	-9.67742
1	72302009	6.10485e-13	-42.3077
1	72344145	5.7485e-07	41.2698
1	72345617	1.21419e-09	50.8772
1	72380471	3.04263e-05	26.0417
1	72409403	1.55377e-13	44.7368
1	72417158	0.000327059	21.0526
1	72492856	1.26618e-11	34.058
1	72832374	9.40728e-17	-36.2573
1	72833721	6.08874e-14	-56.4103
1	72835587	4.96715e-10	14.5098
1	72870974	1.2064e-07	37.8788
1	72880792	1.39843e-10	-58.8235
1	72898252	0.000228472	16.6667
1	72898707	9.87423e-17	31.0345
1	73083044	0.000301994	21.7949
1	73368005	1.44256e-06	-23.9316
1	73369969	0.010527	13.0081
1	73400100	2.27563e-07	25.1572
1	73706689	0.0203972	11.4286
1	74095739	0.00305206	33.3333
1	74099467	1.25116e-10	48.6111
1	74159316	1.10277e-12	42.3423
1	74161904	1.35077e-06	47.9167
1	74197196	8.25219e-06	-50
1	74505310	1.82474e-07	-21.8391
1	74536189	4.30023e-13	-31.4554
1	74639729	0.000152393	42.4242
1	74749930	8.76203e-06	-20.8333
1	74755216	2.65797e-10	-34.127
1	74755648	1.22483e-10	-32.6667
1	74786347	7.86897e-06	43.5897
1	74787527	1.93003e-11	-48.6111
1	74789279	1.2298e-16	-59.375
1	74846944	1.4685e-07	45.4545
1	74850112	4.38803e-12	46.4286
1	74918149	2.7542e-12	-41.6667
1	74920503	2.05864e-06	42.2222
1	75094630	2.50698e-13	-52.2222
1	75379127	1.97242e-18	-66.6667
1	75382807	4.99041e-05	16.9591
1	75404434	2.61704e-17	38.8889
1	75647591	1.15484e-21	-65.4762
1	75696345	2.70943e-14	29.6875
1	75702417	1.62715e-06	-33.3333
1	75706053	0.00899591	15.4762
1	75793503	1.37222e-10	43.2099
1	75894061	0.000482454	21.8391
1	75899697	3.69976e-10	46.6667
1	75903837	0.0209403	-21.4286
1	76160573	5.07249e-08	39.3939
1	76181354	4.77727e-21	-66.6667
1	76181460	9.41825e-19	-52.5
1	76212746	2.59601e-11	-25.1366
1	76586442	3.97426e-12	50.6667
1	76588861	8.98594e-17	40.4372
1	76610492	1.43509e-07	-32.1429
1	76614764	0.000568019	-17.1429
1	76658504	9.66738e-07	55.5556
1	76659359	2.04903e-12	28.6458
1	76848143	7.77506e-06	-20.1389
1	76857461	0.00944362	-27.7778
1	76876271	4.26741e-13	-63.4921
1	77126681	4.87528e-13	52
1	77373523	4.80816e-08	25.4902
1	77401381	1.36614e-20	50
1	77557461	1.58987e-10	-30.1282
1	77557461	0.0472482	-11.5942
1	77669795	1.63844e-06	-52.7778
1	77750254	5.53528e-08	-45.614
1	77781681	0.00301387	16.6667
1	77995738	5.46002e-07	38.0952
1	78053416	0.00120958	11.6402
1	78379847	8.91842e-13	-47.1264
1	78396466	1.08199e-05	38.8889
1	78398568	0.00923296	-25
1	78528774	0.00163093	13.4921
1	78529121	0.0122681	27.2727
1	78561567	4.93388e-11	43.0556
1	78754962	0.00318636	-28.8889
1	78771131	0.0151943	-7.40741
1	78860046	1.56385e-15	-68.3333
1	79007005	1.34906e-17	-43.7037
1	79066416	1.22064e-12	-45.5556
1	79111178	0.00136234	-33.3333
1	79113077	0.00430781	-26.1905
1	79332997	1.7864e-16	-49.5726
1	79336768	1.38933e-06	22.2222
1	79371737	0.00163158	10.6383
1	79390028	4.74148e-13	39.5833
1	79508140	2.52268e-08	55.5556
1	79577609	1.87741e-08	-35.8974
1	79634148	2.74078e-11	42.7083
1	79902911	3.18804e-11	-37.963
1	80180797	1.61656e-15	-40
1	80235966	3.70014e-06	-45.098
1	80243541	0.00254493	27.7778
1	80740053	3.61201e-13	46.4286
1	80850314	1.75137e-17	59.2593
1	80858035	0.000527697	15.9091
1	80858384	2.92107e-09	44.0476
1	80975348	3.0501e-11	41.3793
1	80976134	3.27941e-17	-58.8889
1	81270996	1.29011e-06	17.6471
1	81306952	3.03742e-17	-47.7477
1	81311337	1.34356e-09	-21.8182
1	81358764	0.0167971	14.8148
1	81360578	2.01592e-14	-45
1	81612970	1.81503e-05	-20
1	81613574	1.58144e-10	38.5965
1	81615627	0.0301781	23.3333
1	81617127	1.10456e-14	-58.3333
1	81796796	3.52035e-13	-41.6667
1	81799245	1.52992e-13	-41.8605
1	81801934	1.93964e-15	-55.1724
1	81804542	5.69667e-07	41.0256
1	81805069	0.00117755	23.8095
1	81895074	2.08836e-22	-55.3191
1	81896456	1.59971e-14	52.8736
1	82100800	9.48818e-24	-47.1264
1	82101673	4.25609e-08	46.6667
1	82235253	1.43707e-12	40.4762
1	82276717	1.18178e-14	47.4359
1	82473363	5.93586e-19	-50
1	82554945	8.70061e-13	-57.5758
1	82568910	6.24699e-09	37.931
1	82713096	0.000142688	23.4568
1	82853972	4.72403e-08	-50
1	82925323	0.00327729	-14.8148
1	83058820	2.29662e-05	-17.3611
1	83120331	2.7256e-08	-57.7778
1	83133815	2.99787e-18	47.5177
1	83192836	6.79732e-10	44.9275
1	83409758	0.00075248	-25
1	83411686	3.64481e-05	-18
1	83546126	0.00108054	-12.1212
1	83652907	0.00100828	29.1667
1	83718796	1.23731e-07	34.5679
1	83795335	1.04784e-18	-48.5507
1	84031956	9.97725e-07	-21.9697
1	84038801	0.000241811	19.8198
1	84104066	6.48352e-12	45.8333
1	84142947	0.00685623	17.6471
1	84283505	6.14793e-05	20.202
1	84335023	1.34978e-08	-41.9753
1	84582340	0.0255147	10.7527
1	84582665	1.73033e-10	50
1	84585583	0.00874152	17.2414
1	84664693	6.04949e-07	53.8462
1	84713386	1.43372e-06	47.619
1	84851019	2.43241e-06	12.4294
1	84904251	3.82438e-32	57.4713
1	85069019	0.000113923	26.3889
1	85170907	8.14662e-05	26.9231
1	85173023	0.00052375	9.90991
1	85173680	1.50375e-14	48.0392
1	85231734	0.0388719	-14.5833
1	85242867	1.23254e-07	50
1	85244442	1.68356e-22	41.1111
1	85319969	0.0109944	20
1	85322137	8.59331e-16	42.2764
1	85322407	2.75483e-19	-56.5657
1	85468303	0.00458623	-27.7778
1	85475047	8.55405e-10	-60.4167
1	85773821	7.9335e-06	24.2424
1	85775319	6.98639e-13	52.5641
1	86063696	4.07292e-16	49.4949
1	86065433	0.000656568	-38.8889
1	86130079	0.000366948	17.8571
1	86130995	2.14796e-07	-24.6377
1	86132390	1.16363e-16	50.8772
1	86261740	4.79652e-18	46.2121
1	86326332	0.00109191	-36.1111
1	86355592	0.0445338	-13.0435
1	86356971	2.6755e-13	-45.3704
1	86732283	4.61148e-09	55.5556
1	86771002	0.00138594	26.6667
1	86773717	2.57597e-05	42.4242
1	86776171	5.11638e-15	-40.6504
1	86777609	6.13475e-09	-50
1	87095834	2.78591e-14	-55.5556
1	87447106	0.000179689	21.875
1	87449853	4.85071e-07	30.7692
1	87470366	3.03723e-18	32.0833
1	87531799	3.6708e-16	-46.6667
1	87589429	8.66441e-14	33.8798
1	87591635	0.000762463	16.6667
1	87604070	0.000278763	11.3475
1	87678339	3.41408e-07	47.0588
1	87746250	9.00117e-12	21.4815
1	87837931	0.00455315	-16.129
1	88019196	0.0197395	-27.2727
1	88019883	2.91317e-10	40.625
1	88454876	0.000748942	16.3265
1	88464335	1.72083e-05	-21.9048
1	88703351	0.000114586	-28.8889
1	88802368	6.42148e-10	-55
1	88803304	1.08176e-10	-22.973
1	89005305	0.0284445	8.33333
1	89008561	2.61511e-11	59.2593
1	89013956	0.00294208	33.3333
1	89016447	4.04789e-08	23.0769
1	89360097	1.45487e-07	-28.7037
1	89563339	0.0176033	19.2982
1	89640642	9.85963e-12	38.3333
1	89749492	2.10836e-09	57.1429
1	89824303	5.80577e-18	-36.9863
1	89862740	1.22656e-23	48.5507
1	89932567	7.23825e-09	-45.4545
1	89958685	1.64075e-07	24.5614
1	90294371	7.86897e-06	-43.5897
1	90430769	1.25638e-19	-26.4798
1	90437108	0.000242631	-35.8974
1	90440722	7.22155e-17	53.5354
1	90447640	4.0455e-05	26.2626
1	90683982	6.80909e-13	-56.4103
1	90856377	3.52109e-14	-68.4211
1	90868915	0.000715783	-31.25
1	90929090	0.00465327	-19.2308
1	90931863	1.08199e-12	42.4242
1	90933490	7.11445e-21	49.6454
1	90966681	0.00145788	13.8365
1	91135413	5.25007e-10	-24.2424
1	91144899	2.5052e-24	49.7076
1	91149497	2.15824e-16	48.1481
1	91251066	1.98827e-20	44.4444
1	91257798	7.84869e-05	-15.942
1	91421714	7.27313e-18	-66.6667
1	91424545	1.06704e-15	-58.6207
1	91626949	0.0262374	-9.52381
1	91815622	0.00425267	-13.8211
1	91860300	4.17187e-07	57.5758
1	91973597	4.50026e-06	22.9885
1	91993028	9.38462e-12	-31.9728
1	91993350	4.06294e-21	-33
1	92206029	0.000853488	35.8974
1	92222434	4.26163e-10	47.4359
1	92232715	6.22022e-05	13.7566
1	92327307	5.65488e-13	26.3158
1	92330415	0.0293683	22.2222
1	92559405	1.50943e-14	-51.0417
1	92559898	0.0244724	-12.1212
1	92764911	0.049234	9.64912
1	92823263	1.27866e-05	39.5833
1	92826588	1.86976e-05	-27.7778
1	92880549	0.000157866	-14.1844
1	92896944	1.07834e-13	-31.9249
1	92898521	3.13281e-05	-21.0145
1	93137160	2.71132e-07	-33.3333
1	93183339	3.89082e-14	-45.8333
1	93212632	1.96052e-14	-44.7368
1	93303899	2.43071e-20	-69.4444
1	93425136	2.77681e-17	-60
1	93728166	1.06632e-07	56.4103
1	93742011	1.33365e-13	-50
1	93745206	0.00156086	-11.7117
1	94027665	0.00075343	-36.1111
1	94201223	6.63685e-19	37.1429
1	94202302	2.24214e-06	35.8025
1	94247609	0.000420081	-15.3846
1	94343074	3.38233e-10	41.9753
1	94345445	0.000184035	-38.4615
1	94563076	7.40816e-10	51.8519
1	94652415	8.31822e-17	35.5263
1	94894557	4.32347e-19	-36.5741
1	94915594	4.03952e-09	-28.7879
1	94942788	4.15717e-07	45.8333
1	95218586	4.92713e-07	23.1481
1	95220675	1.21992e-15	48.5714
1	95222082	6.6816e-06	33.3333
1	95224269	3.35886e-09	-49.1228
1	95479262	8.54496e-23	36.1502
1	95642534	0.00301716	-12.6667
1	95648726	3.05782e-15	-53.3333
1	95770533	1.03623e-21	-32.5581
1	95771018	0.00719865	-11.1111
1	95844073	2.87036e-06	40.7407
1	95846461	3.51227e-10	-49.2063
1	95846629	0.000100922	-38.0952
1	95965541	2.96898e-07	-21.8391
1	96084884	1.1567e-15	-38.4615
1	96086435	5.27129e-12	47.1264
1	96216094	1.52032e-06	36
1	96293856	3.41408e-07	47.0588
1	96341556	3.32009e-07	47.9167
1	96409119	0.0322405	21.2121
1	96409119	0.00522869	-17.284
1	96410493	2.13533e-10	36.5854
1	96566472	1.50841e-08	28.4722
1	96684049	0.0180003	22.2222
1	96702927	0.0156174	-21.4286
1	96703920	1.80214e-07	-12.2807
1	96904348	0.0239998	-12.6437
1	97044992	1.07383e-07	45
1	97047909	1.4164e-31	-54.2484
1	97099705	1.67146e-10	43.6782
1	97213468	1.27737e-05	46.1538
1	97326384	4.66667e-06	-50
1	97326854	8.80478e-12	37.7193
1	97331961	2.24012e-25	-45.4955
1	97338095	1.31955e-22	51.2195
1	97458183	0.00086191	-11.8056
1	97531626	2.16777e-12	44.7917
1	97703422	0.000124427	26.9841
1	98510458	6.32776e-07	41.6667
1	98544061	9.95805e-12	44.086
1	98580775	1.16179e-05	29.8851
1	98585265	1.8491e-07	-47.0588
1	98591633	2.58168e-07	-45
1	98598088	7.72449e-05	21.5686
1	98598803	0.000111082	-12.1212
1	98889479	0.0322627	26.6667
1	99314876	6.9556e-12	-39.6396
1	99944262	6.72852e-13	-46.2366
1	100084392	2.09578e-09	50
1	100085924	2.98498e-06	40.4762
1	100086389	2.44641e-28	35.2941
1	100090365	0.00533202	21.5686
1	100172758	3.04307e-08	47.0588
1	100217467	3.60599e-20	-49.2424
1	100224778	4.86406e-05	38.4615
1	100621656	7.70889e-15	-46.4646
1	100635080	2.91015e-09	-29.2517
1	100644889	1.36066e-14	22.3744
1	101179639	5.64945e-10	16.3333
1	101339488	3.88015e-10	-60.7843
1	101375763	6.87631e-11	44.086
1	101376645	0.0205769	13.6364
1	102062604	1.14205e-09	-61.5385
1	102218512	2.10241e-06	36.8421
1	102218868	2.69763e-05	20.9302
1	102219832	7.76229e-24	-54.955
1	102221536	4.75363e-15	-70.5882
1	102358950	0.0400323	-10.3448
1	102359309	0.000353852	35.7143
1	102361153	0.000134992	-33.3333
1	103202720	7.0731e-17	-47.9675
1	103203446	5.8437e-08	-26.087
1	103281318	3.36053e-09	43.9394
1	103284793	2.35343e-20	-70.6667
1	103375859	4.34538e-12	-33.3333
1	104117187	4.0944e-13	41.1765
1	104119567	1.72176e-06	-37.5
1	104120638	0.000162258	-23.0769
1	104169788	3.27098e-22	41.2429
1	104418299	6.89477e-11	48
1	104418684	9.63546e-16	41.1348
1	104420518	0.0149462	7.93651
1	104846441	0.00176698	17.2414
1	104850908	1.98537e-05	-41.0256
1	104986030	5.55717e-06	36.3636
1	105183256	0.000775818	35.5556
1	105184910	6.37885e-14	-35.8025
1	105186881	0.00177527	14.4928
1	105497670	7.14881e-17	-50.3876
1	105549969	7.83973e-14	31.8408
1	105867479	1.13989e-18	32.8829
1	105974109	6.98637e-13	38.7597
1	106202077	2.89648e-12	46.6667
1	106376534	3.76867e-12	-38.6364
1	106380697	5.89364e-07	-48.8889
1	107180825	9.64727e-06	37.8788
1	107184523	7.63003e-09	-24.4048
1	107338213	2.75066e-08	44.4444
1	107549964	6.60806e-06	-17.4242
1	107685885	4.59403e-15	-40.9722
1	107865876	0.00140029	26.3158
1	107995166	2.77322e-10	38.7387
1	108196322	0.0207972	-16.092
1	108483569	0.000112032	16.0256
1	108484125	2.93977e-07	-21.6049
1	108578149	0.0137108	6.96517
1	108716980	4.46036e-22	-50
1	109224004	1.78887e-09	48.3333
1	109421716	6.57644e-10	50
1	109422932	3.00025e-18	41.6667
1	109470029	2.3005e-08	61.1111
1	109744522	1.05801e-10	38.7387
1	109854321	5.38607e-09	46.9697
1	109855549	5.19937e-07	22.5225
1	109859349	8.94457e-05	-37.7778
1	109859957	0.00247227	-25.7576
1	109861137	0.04173	-24.2424
1	109869842	4.42266e-10	56.8627
1	109910621	1.33132e-11	-35.4167
1	110011553	2.00942e-12	-38.4615
1	110343993	3.28676e-06	-33.3333
1	110383621	7.18473e-06	45.2381
1	110660440	5.65376e-15	-33.9181
1	110786611	9.61168e-12	54.386
1	110786945	6.59964e-35	-46.9136
1	111566093	1.16019e-06	-51.1111
1	112125312	1.50006e-13	-34.058
1	112127438	1.24163e-05	-18.9394
1	112176299	0.0461592	-19.4444
1	112585681	4.21342e-08	-29.0598
1	112626722	0.00460397	-36.6667
1	112721850	7.2688e-08	-42.3077
1	112816175	1.42814e-05	16.6667
1	112977833	3.1677e-07	19.5767
1	113399642	6.398e-15	-35.6061
1	113701938	3.73497e-14	-30.303
1	113763476	0.0262966	-6.66667
1	114087779	2.31058e-13	66.6667
1	114673496	0.00359421	18.1818
1	114929937	0.000320651	-18.0952
1	114930273	2.64743e-17	-37.931
1	115105691	2.0538e-10	53.3333
1	115107196	3.76008e-15	50.9804
1	115279090	1.55421e-05	-38.4615
1	115455532	1.31385e-38	-54.9784
1	115458252	0.00272135	-33.3333
1	115720939	1.15884e-06	42.8571
1	115770265	2.13892e-09	44.4444
1	116368376	0.00146579	-9.30233
1	116499803	6.66557e-07	-23.0769
1	116810530	1.26923e-11	-49.3827
1	116812855	0.000299892	21.7391
1	116931479	3.77641e-10	-57.8947
1	117620613	6.04949e-07	53.8462
1	117627326	0.0304617	11.1111
1	117666369	1.01655e-07	-16.4794
1	117676994	0.0379016	-12
1	117679110	2.7791e-18	-62.8205
1	117680613	1.04921e-07	-51.1111
1	117682291	0.000191807	18.018
1	117694079	0.00458623	27.7778
1	117727727	0.000172735	-29.8246
1	117832747	0.000333194	20.2381
1	117833541	3.13017e-10	58.8235
1	118420468	8.14082e-22	52.4823
1	118465473	1.42201e-28	-41.3146
1	118861603	4.06914e-08	52.9412
1	118874482	1.89697e-14	-45.2991
1	118877778	1.64201e-16	51.4286
1	119846007	0.00133141	11.1111
1	119846144	1.30039e-07	-29.2683
1	120672368	4.8909e-12	-59.6491
1	120854596	0.00411711	24.5614
1	120854916	1.9439e-05	33.3333
1	120855715	0.0111014	-20
1	120871438	4.67981e-05	16.6667
1	121139675	4.72876e-05	-23.3333
1	121172426	5.81017e-09	48.1481
1	121212614	0.00378508	18.3333
1	121363611	0.00117453	-30.5556
1	121506966	8.05337e-06	-30.4348
1	121509746	4.32276e-07	-18.6047
1	122017693	0.0102793	30.303
1	122083363	8.29518e-18	42.8571
1	122697986	3.29887e-09	24.3386
1	123254087	4.34253e-08	-55.5556
1	123426280	0.000202978	-20
1	123432505	6.41364e-19	-32.4201
1	123464467	1.47189e-16	25
1	123467464	0.00541067	-16.6667
1	123654452	1.67956e-07	37.3333
1	124048418	4.15934e-06	22.963
1	124292905	1.20556e-09	60
1	124860355	9.98055e-17	46.8254
1	124934046	1.27212e-06	34.9206
1	125239889	2.39427e-11	36.3636
1	125658847	0.019157	15.7895
1	126093420	2.24745e-28	63.2479
1	126597584	8.84058e-07	-52.381
1	126626379	7.52636e-11	19.697
1	126636811	4.21044e-17	42.029
1	126991260	1.27647e-09	53.3333
1	127966117	3.53277e-08	-30.1075
1	127967592	9.56109e-07	33.3333
1	128761507	1.48785e-19	44.8485
1	128842907	1.15854e-25	-56
1	129234593	0.00162474	-10.9091
1	129248824	1.79394e-13	42.963
1	129262882	0.0304429	-19.6078
1	129263816	7.51878e-11	-40.625
1	129274495	1.17632e-09	-55.5556
1	129837867	0.00294208	33.3333
1	129838342	4.64207e-06	-17.3333
1	129839916	3.5342e-06	-16.6667
1	130328906	8.65067e-11	32.3232
1	130329869	0.00689501	33.3333
1	130347480	0.000853488	35.8974
1	130366563	7.95034e-10	-33.3333
1	130593626	9.72455e-07	45
1	130873987	0.00947134	-26.6667
1	130954273	1.22768e-11	34.0136
1	131452506	1.52345e-05	44.4444
1	131474834	0.00142679	40
1	131513631	2.47967e-05	29.6296
1	131955929	1.34619e-06	18.6047
1	131990119	2.69867e-05	30
1	134521196	1.00151e-13	44.7917
1	134521766	2.31268e-14	-44.4444
1	135226977	0.0001451	43.3333
1	135668869	1.56241e-15	34.8039
[truncated: 28,093 more rows]

## Sheet: CHH_DEP
chr	DMP	qvalue	meth.diff
1	59178	5.06561e-10	44.8276
1	114304	0.0135939	18.018
1	131970	0.00130251	-27.1605
1	328996	0.00019291	38.5965
1	341595	0.00112996	31.8841
1	363539	0.00628305	25.9259
1	370409	0.00171811	30.303
1	392523	0.0103862	36.6667
1	563695	0.0416873	-23.5294
1	670263	0.010674	28.0702
1	713362	0.00628221	40
1	1033811	0.00773974	33.3333
1	1079046	0.000570047	-40.4762
1	1081800	9.60497e-05	41.1765
1	1093086	0.0480746	30
1	1163244	0.00472047	-35.7143
1	1172037	0.016724	26.3158
1	1227571	0.00622661	24.1379
1	1284312	0.00825728	-28.2051
1	1386068	0.00172366	26.4368
1	1445670	0.0096524	25.7576
1	1489200	0.0293568	-26.6667
1	1493447	0.00627123	-31.25
1	1525445	9.05788e-07	-48.3333
1	1939771	0.000335795	41.6667
1	2031918	0.00130776	31.8182
1	2051621	5.46041e-05	42.1053
1	2089373	0.0447895	-30
1	2112349	0.0134326	18.8406
1	2221754	8.41821e-06	40.9091
1	2298394	0.000153235	33.3333
1	2367818	0.00104302	31.8841
1	2528292	0.0110561	26.6667
1	2566482	0.000548468	-38.8889
1	2737400	0.0301354	25.4902
1	2881942	0.00407717	-40
1	2887360	0.0021624	-35.7143
1	2909673	8.42161e-06	44.4444
1	2919162	0.00213973	-35.5556
1	2960167	0.0333114	25
1	2994062	0.000358356	33.3333
1	3004709	0.0213266	33.3333
1	3037263	0.0265933	-24.5614
1	3049904	0.0151219	33.3333
1	3178740	1.08299e-11	-47.5
1	3225994	0.00463466	33.3333
1	3282718	0.000707142	39.5833
1	3333637	0.0159978	24.0741
1	3360499	0.000645009	-44.4444
1	3373469	4.30824e-06	53.3333
1	3531761	0.000600595	29.4872
1	3550677	0.00331807	-30.1587
1	3860296	0.000570047	-40.4762
1	3962203	0.0145498	33.3333
1	4114623	0.000739638	33.3333
1	4255218	0.0101701	28.0702
1	4274992	0.0138218	-24.6377
1	4286151	0.0081281	36.3636
1	4405962	0.0118778	31.1111
1	4493597	0.000436058	42.2222
1	4532273	0.000880777	33.3333
1	4591315	0.00100507	35.5556
1	4595741	0.00203865	42.4242
1	4606034	0.00628305	35.8974
1	4722743	0.0253775	28.5714
1	4723070	0.00156397	31.5789
1	4837026	0.00636769	29.8246
1	4893001	0.000570047	-40.4762
1	4988379	0.00628221	-40
1	5051429	0.0480746	30
1	5169546	0.0161666	-33.3333
1	5339650	0.0420055	25
1	5343176	0.00122105	42.4242
1	5460989	0.0204424	30.5556
1	5589192	1.39348e-05	42.8571
1	5597149	1.71016e-08	47.1264
1	5613620	0.0223853	-28.5714
1	5640016	0.00161592	41.0256
1	5642718	2.50122e-05	30.303
1	5713607	0.00252875	43.3333
1	5714228	0.00275569	31.5789
1	5714752	0.0213266	33.3333
1	5715988	6.96674e-06	48.1481
1	5757968	3.20324e-08	-53.9683
1	5791112	0.000614369	30.8642
1	5803393	0.00134273	37.7778
1	5816514	0.0173791	22.2222
1	5821411	0.000274179	34.8485
1	6135807	0.00629545	-36.1111
1	6222142	0.00416073	21.2121
1	6428285	0.00641242	35.8974
1	6458488	0.0160018	-33.3333
1	6605064	0.0366093	22.807
1	6798759	0.0111192	33.3333
1	7026993	0.006179	33.3333
1	7256996	0.01326	-33.3333
1	7284380	0.00134273	33.3333
1	7317663	0.0447895	-26.1905
1	7359415	0.0421642	22.2222
1	7389604	1.69071e-10	52.1739
1	7460141	0.0417099	22.807
1	7647338	0.0269345	-30.5556
1	7656961	0.0182082	28.8889
1	7707790	0.0321078	21.7391
1	7710549	0.00652447	31.3725
1	7762313	0.0065908	-33.3333
1	8152918	0.0137796	30.7692
1	8420238	0.00641242	33.3333
1	8461969	0.000902349	40
1	8488509	0.0228878	24.5614
1	8799988	0.0295942	-26.1905
1	9012556	5.06603e-05	-43.3333
1	9140270	0.00272392	-29.6296
1	9224067	0.0115486	26.3158
1	9275714	6.76217e-05	-45.8333
1	9339977	0.00189262	30.303
1	9346533	0.0253775	26.6667
1	9555495	0.00679167	33.3333
1	9566154	0.00468929	22.2222
1	9582168	0.0452455	-27.7778
1	9611120	0.0298791	-27.7778
1	9627636	0.0480746	30
1	9630359	0.0155515	26.3158
1	9951148	0.0003538	-44.4444
1	9974486	0.0015722	30.4348
1	10147653	3.39874e-05	45.098
1	10265273	0.00575564	33.3333
1	10491358	0.000584095	34.9206
1	10498732	0.000304909	38.5965
1	10511598	0.000952903	-30.6667
1	10565672	0.0106353	-30.9524
1	10572332	0.00334774	28.9855
1	10618589	3.87058e-06	-54.7619
1	10620234	0.0174616	26.3158
1	10682610	0.0035904	31.5789
1	10689815	4.20901e-20	-68.8172
1	10835825	0.00819095	33.3333
1	10879605	0.0480746	-27.7778
1	10969923	0.0361126	28.2051
1	10986681	9.37246e-06	40.3509
1	10988676	0.000177222	40.7407
1	10996970	0.0391573	-21.2121
1	11069170	0.00525124	40
1	11128003	0.00105924	41.6667
1	11128295	0.0260071	24.5614
1	11145490	0.009004	23.1884
1	11156578	4.95307e-35	-78.3333
1	11431182	1.58461e-08	52.1739
1	11435798	0.00109011	24.5614
1	11493435	0.000335795	41.6667
1	11556639	5.64163e-08	42.1569
1	11663010	0.000880777	35.0877
1	11679771	0.0280014	19.5402
1	11737859	0.00629545	36.1111
1	11738790	0.00641242	35.8974
1	11801813	3.36067e-13	64.9123
1	11886450	0.00819095	33.3333
1	11988693	0.01326	-33.3333
1	12142626	0.00813347	29.4118
1	12152448	1.62505e-05	40.3509
1	12176046	3.07893e-05	43.8596
1	12181830	0.00328164	33.3333
1	12368472	0.000528903	30.6667
1	12369438	0.0333835	30.303
1	12437742	0.0351966	28.2051
1	12445054	0.0157436	23.3333
1	12544032	0.000552212	36.8421
1	12544460	0.0253775	30.5556
1	12551507	0.0173791	26.3158
1	12589831	0.0155649	28.5714
1	12718080	0.0188591	-27.451
1	12736201	0.030929	26.6667
1	12861025	0.00791694	33.3333
1	13006470	8.14224e-08	54.386
1	13026686	0.000296771	41.6667
1	13053937	0.0107854	31.1111
1	13062907	0.0400245	20
1	13071540	0.039503	22.807
1	14015347	0.00792211	36.1111
1	14032155	0.01199	33.3333
1	14083253	0.0112367	24
1	14209868	0.0101316	33.3333
1	14334712	0.0181428	24.2424
1	14480838	0.0471746	27.7778
1	14605341	0.0108075	29.4118
1	14690925	0.00773974	33.3333
1	14890715	0.0114887	21.7949
1	15019748	0.0390873	21.0526
1	15239983	3.94906e-05	42.1053
1	15304252	0.0105083	36.3636
1	15311183	0.000894085	-37.2549
1	15317491	0.0322845	26.6667
1	15390901	0.0203455	28.5714
1	15393934	0.0113659	31.1111
1	15585511	0.0366093	22.807
1	15672148	0.000351335	42.8571
1	15684723	4.52865e-06	47.3684
1	15808110	5.65946e-06	47.3684
1	15841443	2.24302e-05	43.8596
1	15964395	0.0228878	26.6667
1	16043490	4.57664e-08	55.5556
1	16229135	0.00017987	44.4444
1	16321088	3.8876e-07	36.8421
1	16488922	0.000459618	34.8485
1	16635926	0.0293568	26.6667
1	16670467	0.00792211	-36.1111
1	16722393	1.22543e-06	46.9697
1	16779921	0.0203533	-28.8889
1	16833026	0.00265668	-35.4167
1	16857941	0.0431122	26.1905
1	17103903	0.00179365	37.7778
1	17295976	0.00982923	26.9841
1	17353057	6.05855e-05	39.3939
1	17355041	0.0145498	33.3333
1	17613704	0.001748	27.2727
1	17803085	0.00179365	37.7778
1	17832843	0.000534587	39.2157
1	17920996	8.7618e-05	-46.6667
1	18043978	0.000393444	27.027
1	18052763	2.31029e-16	72.7273
1	18129949	8.84496e-06	46.6667
1	18135912	0.00349511	33.3333
1	18150429	0.0103952	29.4118
1	18213589	2.02054e-11	60.8696
1	18277466	0.0135339	24.6377
1	18445324	1.23939e-06	46.6667
1	18602589	0.0305996	27.2727
1	18635612	0.00864271	24.5614
1	18701893	0.00517481	29.8246
1	18800874	6.91658e-06	45.614
1	18803271	0.00179365	29.3333
1	18810646	0.0226441	-33.3333
1	18847006	0.00407717	-40
1	18853380	0.0253775	22.2222
1	18910012	0.0198755	-28.8889
1	19024259	7.60786e-07	44.9275
1	19055639	0.0114265	25.7576
1	19161609	0.0364182	-26.1905
1	19269636	0.000833849	28.9855
1	19399996	0.0116327	33.3333
1	19430033	0.000110462	43.1373
1	19432516	0.000902349	29.3333
1	19586300	0.00202004	41.6667
1	19700123	0.000285329	38.5965
1	19917429	0.00407717	-40
1	19928310	0.00156023	41.0256
1	19967414	0.0129902	21.8391
1	20107664	0.000116248	-44.4444
1	20286937	0.000602962	46.6667
1	20305144	5.46041e-05	42.1053
1	20617464	0.000125921	-50
1	21003667	0.0192352	33.3333
1	21198233	0.000682812	35.0877
1	21291053	0.0278873	30.5556
1	21311091	0.0157436	-30.9524
1	21552327	0.0322845	22.2222
1	21718416	0.000259723	33.3333
1	22266582	0.0244459	27.0833
1	22638287	0.0161666	-33.3333
1	22669653	0.000200601	45.4545
1	22962363	0.00432327	33.3333
1	23013323	0.00819095	33.3333
1	23023257	7.16428e-05	46.6667
1	23112440	3.26955e-07	-39.5062
1	23199169	0.00432132	38.8889
1	23200089	0.000228888	39.5833
1	23239887	0.034788	22.807
1	23280399	7.40367e-07	52.0833
1	23302764	0.00852843	-31.25
1	23322377	0.0366093	22.807
1	23630602	0.039503	22.807
1	23727226	0.024494	25
1	23730231	0.0400245	20
1	23994995	0.0442845	26.1905
1	24050430	0.038514	25
1	24051981	0.0461568	-23.5294
1	24066220	0.0138525	23.8095
1	24144959	0.00317799	35.5556
1	24167554	2.3591e-11	53.0864
1	24504671	2.09786e-09	46.4646
1	24555889	0.0041569	-28.7879
1	24773373	0.0284232	30.5556
1	24776416	0.0333835	30.303
1	24962778	0.0278873	30.5556
1	24965478	5.81797e-05	44.4444
1	24966118	7.34804e-05	39.6825
1	24967151	0.0101701	28.0702
1	25066349	0.0450193	23.5294
1	25112863	0.0408568	20.6349
1	25115435	0.0119997	28.8889
1	25152004	0.0333835	30.303
1	25157273	0.000348805	-47.2222
1	25318430	0.00372793	-35.7143
1	25499658	0.017484	30.303
1	25543887	0.0028636	-35.5556
1	25552431	0.000159394	-47.2222
1	25723662	0.0164725	24.5614
1	25734272	0.00317915	28.7879
1	25738931	0.0160018	33.3333
1	25927639	6.25315e-07	53.3333
1	25934920	0.012915	17.2043
1	26181070	0.0329994	22.807
1	26423806	0.00207137	33.3333
1	26427729	1.34079e-06	55.5556
1	26606385	0.000117907	19.5652
1	26700074	2.26254e-26	-73.3333
1	26724086	0.0253416	24.5614
1	26762170	0.0418466	-22.807
1	26770049	0.0390873	21.0526
1	26770912	0.0400808	25
1	26771529	0.0228878	24.5614
1	26772876	0.000753042	-37.5
1	26811269	0.000649196	39.5833
1	26881763	1.21649e-05	-38.2716
1	26933223	0.0192352	33.3333
1	26948773	4.70994e-08	52.6316
1	26970230	0.0041958	36.1111
1	27311651	0.0159978	-30.9524
1	27330313	1.05398e-38	-74
1	27425406	0.000596457	39.5833
1	27437825	0.009883	25.3968
1	27743474	0.0138999	28.8889
1	27819572	0.0333835	22.2222
1	28079250	0.0104912	-28.0702
1	28260904	0.0155515	26.3158
1	28366671	0.00217237	-38.0952
1	28483650	0.0253775	-30.5556
1	28570322	0.0213266	33.3333
1	28610684	0.000421864	36.8421
1	28652614	0.000312601	34.7826
1	28716318	0.0199985	24.5614
1	29000349	6.76217e-05	45.8333
1	29168329	0.000876147	35.4167
1	29299606	0.0157436	-30.9524
1	29482883	0.000131582	38.0952
1	29488047	0.0400843	-21.6667
1	29523800	0.0233485	18.6667
1	29796007	0.00355343	26.9231
1	29862979	0.0138218	36.6667
1	29872899	9.15418e-07	-50
1	29961706	0.0128476	29.1667
1	30017087	0.00525124	40
1	30103065	0.00296572	27.1605
1	30128572	0.000274789	29.4872
1	30243279	0.0106353	30.9524
1	30348511	1.72459e-05	42.8571
1	30608390	0.00110199	-27.5362
1	30701982	0.00791694	-33.3333
1	30966943	0.00202004	-41.6667
1	31040625	0.000784448	40
1	31262313	0.00552341	29.8246
1	31284995	0.00355343	35.5556
1	31285874	0.00302761	31.5789
1	31344253	5.31955e-05	45.098
1	31354236	0.00395582	24.6377
1	31357305	0.00060822	34.9206
1	31385770	4.59509e-05	45.098
1	31521318	0.000687496	40
1	31546399	0.00344831	29.6296
1	31685659	0.0376296	30.303
1	31704946	0.0468757	-23.5294
1	31879582	0.000802167	23.1884
1	31882163	0.000925764	40
1	31905311	7.21548e-07	43.2099
1	31934626	0.00117854	-40.4762
1	32075501	7.65931e-06	42.029
1	32266358	3.03811e-05	37.037
1	32508102	0.0452455	27.7778
1	32585721	6.57192e-05	40.3509
1	32691857	4.65029e-08	47.4359
1	32740085	0.0213266	33.3333
1	32892444	0.0391573	26.1905
1	32951127	0.0170008	28.8889
1	33028657	0.00563282	27.2727
1	33340476	0.0021624	35.4167
1	33450411	0.000110278	43.75
1	33454967	0.00265668	30.303
1	33592849	0.000739638	33.3333
1	33618977	0.0333835	30.303
1	33744346	0.00792211	36.1111
1	33751214	9.35125e-06	47.0588
1	34112270	0.00636769	29.8246
1	34154960	0.000880777	31.8182
1	34430114	0.0203455	-28.5714
1	34509447	0.00463466	-33.3333
1	34624015	0.0307754	-21.7391
1	34656715	1.2212e-08	57.8947
1	34813416	0.00115126	27.7778
1	34838352	0.00517481	29.8246
1	34921583	0.0269872	-24.5614
1	34968349	0.00740743	-28.5714
1	34969475	0.0103147	21.7391
1	34972719	0.0182082	-28.8889
1	35022369	4.13325e-05	41.2698
1	35193944	0.0486505	-19.4444
1	35204639	0.00361818	35.5556
1	35414209	0.00761247	31.25
1	35871054	0.0265886	30.303
1	35944313	0.000298837	38.5965
1	36149149	3.57051e-06	53.3333
1	36475841	0.0253775	-28.5714
1	36481958	1.71802e-30	-68.7943
1	36841271	0.00372793	-38.8889
1	37267750	0.000319697	-41.6667
1	37296301	0.0263383	-21.3333
1	37342752	5.15477e-05	39.3939
1	37496299	0.00014766	46.1538
1	37678837	0.00614302	29.8246
1	37680343	0.0103952	26.3158
1	37839731	0.0241986	28.5714
1	37849284	4.37292e-05	51.2821
1	37906922	0.0177765	-27.451
1	38161490	0.00047939	34.8485
1	38458079	0.030929	-26.6667
1	38995028	0.0159779	28.2051
1	39234509	0.0288139	-18.3908
1	39236166	0.0041958	27.2727
1	39356499	0.00238906	35.4167
1	39359556	6.52121e-12	71.1111
1	39401816	0.00110199	31.8182
1	39410375	0.0113659	31.1111
1	39434780	0.0166067	22.7273
1	39926776	8.12433e-07	41.1111
1	40050598	0.00302761	-31.5789
1	40113625	0.0265886	30.303
1	40358917	0.0253494	27.0833
1	40413100	1.81842e-06	54.7619
1	40569745	0.000411514	30.7692
1	40658218	0.00213973	35.5556
1	40781121	0.00249127	31.5789
1	40821067	0.042086	23.8095
1	40931058	6.85457e-08	42.4242
1	41238854	5.46041e-05	42.1053
1	41571039	0.02731	33.3333
1	41725436	1.02481e-32	-70.922
1	41797187	0.04529	27.2727
1	42227908	4.60503e-22	57.7236
1	42325716	0.0346396	-27.7778
1	42432229	0.0107854	-31.1111
1	42449219	0.0188212	24.4444
1	42530358	0.0198755	28.8889
1	42579852	0.00134273	43.3333
1	42605264	7.54874e-05	38.5965
1	42659907	6.7802e-07	42.8571
1	42687715	3.46262e-07	52.6316
1	42788045	0.00639862	-29.8246
1	43045505	0.000273452	33.3333
1	43078874	0.0295942	-26.1905
1	43286925	0.0279824	22.807
1	43335920	0.0391573	26.1905
1	43356477	0.044933	-23.3333
1	43359884	3.10656e-06	47.3684
1	43709691	0.0393509	-23.5294
1	43833882	0.00894731	31.25
1	43895931	2.56561e-05	40.9091
1	44007857	0.00345487	31.5789
1	44020349	0.0016025	31.746
1	44169944	0.0011383	30.1587
1	44219401	8.84271e-10	-57.5758
1	44374742	0.00068816	39.5833
1	44510615	0.00418926	39.3939
1	44514933	0.000155835	43.75
1	44525771	0.000550573	-29.8851
1	44535623	0.000952903	35.0877
1	44557664	3.37335e-05	37.1795
1	44559575	0.000348805	-47.2222
1	44601762	0.00491207	28.5714
1	44655824	6.57192e-05	42.1053
1	44905073	0.0474109	-21.6667
1	45272901	2.00654e-11	51.6129
1	45273991	0.0065908	31.3725
1	45298049	3.79975e-06	46.0317
1	45361038	0.00134273	37.7778
1	45392412	0.0333057	19.2308
1	45442957	0.00060822	34.9206
1	45575295	0.00112996	35.4167
1	45717223	0.0192352	33.3333
1	45862659	0.00425422	29.8246
1	45884922	0.0393509	23.5294
1	45940001	1.00681e-08	57.7778
1	45982439	0.0278873	24.4444
1	46020252	8.14224e-08	54.386
1	46050185	0.000592331	33.3333
1	46051319	1.13028e-06	-50
1	46180051	1.80121e-06	39.3939
1	46235690	0.000100705	47.619
1	46504509	0.000298837	38.5965
1	46576294	0.0301354	-25.4902
1	46672342	0.0147508	26.3158
1	46823597	4.65974e-06	41.3333
1	46830145	0.00274197	-38.8889
1	46923151	0.0198755	-28.8889
1	46926304	4.27696e-06	47.9167
1	46961837	0.00864271	36.1111
1	47759943	0.00130776	31.8182
1	47796533	1.91999e-08	-58.3333
1	48089956	0.0426328	27.7778
1	48336418	0.0318626	-23.3333
1	48740021	0.000260686	50
1	48765894	0.039503	25
1	48802814	0.0125835	24.5614
1	48960494	6.08485e-05	45.2381
1	49052069	2.85854e-07	47.8261
1	49055815	0.000144883	40.3509
1	49060172	0.033698	28.2051
1	49279991	4.26999e-07	40
1	49325948	0.00202291	36.1111
1	49668623	0.00100507	38.8889
1	49679957	8.13362e-05	35.8974
1	49779811	3.62077e-12	65.0794
1	49802369	0.0118778	31.1111
1	50024084	2.66587e-05	39.1304
1	50143257	0.0155649	28.5714
1	50187857	0.0291361	-21.7391
1	50215667	4.10541e-05	36.2319
1	50289541	0.00317799	35.5556
1	50322454	0.000581449	40
1	50393485	0.0269872	-28.5714
1	50393657	0.0177765	27.451
1	50423600	0.000319697	38.8889
1	50447120	1.36837e-06	43.9394
1	50457304	0.000767161	31.8841
1	50791542	8.41821e-06	40.9091
1	50801072	0.00108022	35.0877
1	51069108	0.0417099	22.807
1	51227998	0.0118406	25.7576
1	51403740	0.00194024	29.3333
1	51440961	0.0177765	21.2121
1	51490981	2.00195e-11	-61.9048
1	51766196	0.0014426	29.4872
1	51990787	1.5445e-06	47.619
1	52069020	3.70474e-05	50
1	52309293	0.00517481	29.8246
1	52416599	0.00459723	23.2323
1	52501961	0.00372793	29.8246
1	52517869	0.000129228	-45.2381
1	52641697	0.0452455	-27.7778
1	52747201	0.00156832	31.8182
1	52759849	0.00819095	33.3333
1	52907771	0.00188129	37.7778
1	53637400	0.0278873	24.4444
1	53698121	0.0107854	31.1111
1	53751463	0.0192352	33.3333
1	53883882	0.000880777	33.3333
1	53950562	0.0108492	-30.5556
1	54016635	0.0200105	22.807
1	54019381	0.0181428	-28.5714
1	54087818	0.0055532	29.6296
1	54385542	2.19921e-06	46.0317
1	54454307	6.77878e-05	-37.5
1	54787470	0.0376905	20.2899
1	54894823	0.000233105	42.2222
1	55455279	0.00174121	31.746
1	55783049	0.0118406	25.7576
1	55968768	0.00549427	28.5714
1	56033443	0.000955898	37.2549
1	56033952	6.15832e-08	-50.7246
1	56155522	0.0340294	30
1	56222541	0.000259723	33.3333
1	56399038	0.00418926	39.3939
1	56578255	0.00519104	26.3158
1	56699544	0.000319631	33.3333
1	56747782	0.00819095	33.3333
1	56916233	0.0118406	25.7576
1	57150395	0.0155515	26.3158
1	57268864	8.10523e-12	60.8696
1	57424041	0.0192352	28.8889
1	57447136	0.0181428	-24.2424
1	57458732	0.00274197	-38.8889
1	57491243	0.00839871	29.6296
1	58173261	0.00189262	30.303
1	58197330	0.000209257	36.3636
1	58283823	0.00187403	-41.6667
1	58740474	2.98477e-06	45.4545
1	58750338	0.0182082	28.8889
1	58753774	0.0461568	21.0526
1	58837776	5.31955e-05	45.098
1	58963554	0.000524644	29.8851
1	59117405	0.0199985	24.5614
1	59171177	3.22627e-05	-43.8596
1	59171568	0.0452455	27.7778
1	59253585	1.22543e-06	-41.6667
1	59296186	4.37292e-05	51.2821
1	59415260	0.000421864	36.8421
1	59422056	0.00527851	-31.3725
1	59561501	0.00086881	30.7692
1	59708390	1.21326e-06	44.9275
1	59761719	0.0301354	-25.4902
1	59775860	1.91162e-05	42.8571
1	59777412	0.00499702	33.3333
1	59847358	1.22261e-05	-42.4242
1	59872631	2.22018e-06	-44.9275
1	59931230	0.00552341	29.8246
1	59932622	1.1526e-05	-38.6667
1	59974079	0.0366093	24.4444
1	60187876	0.000150609	43.75
1	60425121	0.0114265	25.7576
1	60526946	0.000352237	30.7692
1	60527697	0.0127984	27.7778
1	60611196	0.000213516	34.7826
1	60866459	0.0174616	26.3158
1	60940078	0.0242305	-24.5614
1	61009288	0.0015012	35.1852
1	61015067	0.00450797	35.7143
1	61150989	0.0450193	-23.5294
1	61221134	2.45593e-06	49.1228
1	61236801	0.0049853	33.3333
1	61478630	0.00349511	-33.3333
1	61564646	0.0452597	18.1818
1	61625795	0.0062883	28.0702
1	61779384	0.0471746	27.7778
1	61905588	1.70823e-06	50.9804
1	62295829	0.00740743	28.5714
1	62464711	0.0182082	28.8889
1	62489983	0.000680296	37.037
1	62533477	0.0113659	31.1111
1	62556569	0.000125518	37.8788
1	62734181	5.63653e-06	-44.4444
1	63023599	0.0480404	25.641
1	63091158	0.00731266	25.3333
1	63130815	0.0133615	-30.9524
1	63137839	0.0484954	27.7778
1	63581918	8.225e-06	46.2963
1	63719845	0.0471895	23.5294
1	63870183	9.69789e-05	-40
1	63916188	0.00767249	15.873
1	63937583	9.6763e-07	43.8596
1	63982083	0.0400808	25
1	64117396	0.00122105	42.4242
1	64474975	0.00026885	38.5965
1	64764768	2.66587e-05	39.1304
1	64858481	0.0198755	28.8889
1	64923148	0.0253416	24.5614
1	64939450	0.00189262	30.303
1	64941082	0.00914442	31.1111
1	64962419	0.00190054	28.7879
1	65207165	0.00271671	29.8246
1	65263767	8.45432e-05	33.3333
1	65265344	0.0479999	22.9167
1	65388330	8.90546e-07	50.8772
1	65572199	3.51389e-05	-34.4086
1	65604754	0.0340294	-30
1	65890962	0.0274584	26.6667
1	66018400	0.00628221	-29.4118
1	66132044	5.27361e-06	40.5797
1	66253508	0.0118778	-31.1111
1	66317575	0.0101446	31.1111
1	66393665	9.32582e-10	42.2764
1	66571406	0.0413998	-26.1905
1	66593908	0.0166611	22.2222
1	66637690	0.00252875	-25.5556
1	66658313	0.0361126	28.2051
1	66887960	0.00893378	26.9841
1	66954721	0.00526898	-29.4118
1	66976780	3.51837e-06	50.9804
1	67040662	1.51594e-05	47.0588
1	67099241	2.85356e-05	47.9167
1	67105942	0.00465859	26.087
1	67204152	0.0159779	18.3908
1	67219675	2.65049e-05	-48.8889
1	67453630	0.00319454	27.2727
1	67495625	0.0205732	-30
1	67557107	0.00152976	37.7778
1	67569362	0.000446687	42.4242
1	67867259	0.000150609	43.75
1	67870832	0.00202004	-41.6667
1	68397170	0.0138218	36.6667
1	68546183	0.0009829	33.3333
1	68551701	0.00202273	35.2941
1	68585053	0.0265035	-28.5714
1	68758807	0.00100507	38.8889
1	69082518	0.00179365	37.7778
1	69321591	0.0274584	22.7273
1	69586393	0.0461568	-21.6667
1	69745407	0.0253775	25.4902
1	70119628	6.72057e-06	42.4242
1	70203626	0.0115486	26.3158
1	70215836	0.00268868	-31.6667
1	70305378	0.0340294	-30
1	70442065	1.95501e-06	42.3077
1	70448851	8.05682e-11	-50
1	70806491	0.0241986	28.5714
1	70872139	0.00273247	-35.7143
1	70888689	0.0204424	30.5556
1	70970823	0.0033998	35.5556
1	71025980	0.0110561	26.6667
1	71359689	0.0241986	28.5714
1	71520233	1.49548e-05	43.8596
1	71523849	0.015687	-25
1	71560078	0.0413998	-26.1905
1	71845711	0.000680296	37.037
1	71997336	2.00246e-05	38.4615
1	72227787	4.73709e-07	44.8718
1	72249471	0.00463466	33.3333
1	72272016	0.00142873	21.7391
1	72488519	0.00894731	33.3333
1	72636556	0.00787061	28.0702
1	72814534	0.000707142	39.5833
1	72830307	0.000257744	-41.1765
1	72868278	0.00447283	24.4444
1	72892223	0.000298837	38.5965
1	72904472	0.0081281	-29.6296
1	73084625	0.00815679	27.7778
1	73400145	0.0322845	-16.6667
1	73536489	0.00365271	25.7576
1	73565936	0.0104912	28.0702
1	73617853	0.00629545	36.1111
1	73867388	0.0104912	28.0702
1	73877299	0.0203533	28.8889
1	73896385	0.0065908	-33.3333
1	74157765	0.0107854	31.1111
1	74209596	0.0151219	-25.9259
1	74375664	0.00370724	-33.3333
1	74377549	0.00217237	-38.0952
1	74755560	3.93816e-05	44.4444
1	75325322	3.52933e-05	51.5152
1	75371639	0.0253775	25.4902
1	75669902	0.0413998	-26.1905
1	75696273	0.0220098	25.9259
1	75799789	0.00179365	27.7778
1	75802791	0.0107854	31.1111
1	75908087	0.00672389	25.7576
1	76110116	0.0293568	-28.2051
1	76179557	0.0081281	36.3636
1	76413314	0.0252684	-22.9167
1	76418730	0.0151219	33.3333
1	76440104	0.0141749	27.7778
1	76616346	0.00153182	-33.3333
1	77046573	0.0250051	27.7778
1	77085542	3.37582e-05	39.3939
1	77127701	0.0268462	25.4902
1	77165080	0.0331103	26.6667
1	77251021	0.0153923	-33.3333
1	77373347	0.0171403	24.2424
1	77685757	9.39183e-07	50.8772
1	77702986	0.00275569	31.5789
1	77752345	0.000302939	28.0702
1	77757025	0.00864271	-36.1111
1	78116300	0.000894085	-37.2549
1	78361037	3.81427e-06	37.3333
1	78376876	3.08529e-05	48.8889
1	78388651	0.0192352	33.3333
1	78403105	1.71128e-08	-56.1404
1	78769995	4.83075e-07	57.7778
1	78944926	1.20757e-09	57.8947
1	79001747	0.0413998	-21.2121
1	79006918	0.0253416	24.5614
1	79026403	0.00396776	-33.3333
1	79067331	0.0191324	20.9877
1	79158851	0.0025043	38.0952
1	79160147	0.0173853	23.1884
1	79241399	0.0265886	30.303
1	79272301	0.00161592	41.0256
1	79375219	3.5364e-06	41.3333
1	79544327	0.0103862	36.6667
1	79902531	0.0155047	-33.3333
1	80164817	0.000579398	36.8421
1	80178651	0.00787061	28.0702
1	80676292	0.00179365	37.7778
1	81119555	9.96508e-05	47.2222
1	81672563	8.25074e-34	-67.3203
1	81697899	3.20345e-08	58.8235
1	81799709	0.0447895	-30
1	82738663	1.96052e-20	62.8571
1	82955241	0.000249638	41.1765
1	83222694	0.0161666	-33.3333
1	83640401	0.00286628	-38.4615
1	83643154	0.000173773	24.4444
1	83643700	0.000459618	34.9206
1	83650435	0.0426328	-27.7778
1	83654790	4.03805e-07	48.4848
1	83717663	0.006179	33.3333
1	83801380	0.000125473	40.3509
1	83802676	0.00372793	-38.8889
1	83822472	0.000154469	34.6667
1	83868927	6.77445e-06	37.7778
1	83933156	1.40102e-05	42.4242
1	83965781	0.0228878	26.6667
1	83998715	9.85042e-09	62.2222
1	84276611	0.0474109	-21.6667
1	84334315	1.76615e-05	-33.3333
1	84536698	2.56908e-06	-35.1852
1	84665513	0.000257744	-41.1765
1	85384963	0.00538315	39.3939
1	86024607	1.3062e-07	33.3333
1	86191746	2.7136e-07	52.6316
1	86224178	0.000880777	35.0877
1	86290479	0.00557635	25
1	86550122	0.00328164	38.4615
1	86746692	1.3572e-05	51.1111
1	87484937	5.52877e-05	37.3333
1	87793768	0.000649196	39.5833
1	87871980	0.006179	33.3333
1	88035456	0.00552341	29.8246
1	88128034	0.00105007	37.2549
1	88166645	0.00105924	41.6667
1	88274056	2.14801e-16	-63.3333
1	88453237	2.17858e-10	-56
1	88463859	0.00880118	31.25
1	88824879	0.0161666	-33.3333
1	89160126	0.025078	27.0833
1	89216463	0.00961091	33.3333
1	89266255	0.0169744	27.451
1	89589421	0.00189149	-25.3968
1	89595045	0.00252875	39.3939
1	89634942	0.000762037	28.8889
1	89687386	0.0480746	27.7778
1	89743883	0.0041958	36.1111
1	89872674	0.000380216	33.3333
1	89933016	0.00464835	28.0702
1	89983240	1.11129e-05	48.8889
1	90076520	0.000716386	33.3333
1	90247489	0.0278873	25.4902
1	90439717	2.26143e-18	65.5914
1	90442525	0.00252875	43.3333
1	90524465	4.95372e-05	46.6667
1	90928994	0.00122321	27.7778
1	91121335	4.3613e-05	37.6812
1	91166801	0.0405138	22.807
1	91250703	0.0126826	26.3158
1	91357590	1.09881e-05	42.4242
1	91433799	0.00699963	31.1111
1	91815590	0.0108075	29.4118
1	91820011	0.0188591	27.451
1	91983266	0.0002575	36.3636
1	92121906	0.0293568	26.6667
1	92262230	0.00204645	30.303
1	92347559	4.16066e-07	-44
1	92407584	0.00111807	35.0877
1	92458741	0.0011161	35.2941
1	92572363	0.0322845	26.6667
1	92675264	2.92627e-08	60
1	92696439	0.00194324	30.4348
1	92698070	0.00407717	30.9524
1	92738353	0.0484954	27.7778
1	92877675	0.0333835	30.303
1	92950644	0.0155047	-33.3333
1	93136038	0.00575564	33.3333
1	93139373	0.000273452	33.3333
1	93196559	0.00591768	-33.3333
1	93214042	0.0421642	22.2222
1	93316986	0.0426328	27.7778
1	93366985	0.00152976	37.7778
1	93425691	6.08485e-05	42.1053
1	93588560	0.000443537	42.2222
1	93911940	4.52865e-06	47.3684
1	94119134	0.0447895	30
1	94186273	0.0181428	28.5714
1	94190692	0.00530628	-36.1111
1	94195602	0.0393509	23.5294
1	94470248	0.0351966	28.2051
1	94853393	0.00447229	25.641
1	94854086	0.0376296	30.303
1	94914980	0.00361818	35.5556
1	94914992	0.0253775	30.5556
1	94917654	1.39232e-10	46.0784
1	95048465	6.53821e-05	39.3939
1	95050462	0.00525124	-40
1	95115663	0.0213266	33.3333
1	95209542	0.0213266	33.3333
1	95220553	0.00195623	33.3333
1	95224376	0.0241986	28.5714
1	95312785	0.006179	33.3333
1	95581958	0.0107634	20.5882
1	95618153	1.71298e-11	58.6667
1	95672971	0.0011325	37.7778
1	95757558	0.0253416	24.5614
1	95999714	0.00249127	31.5789
1	96216081	0.0480746	27.7778
1	96230215	0.00112996	-38.0952
1	96252599	0.0468694	20.2899
1	96268301	0.0154053	25
1	96358814	0.000880777	31.8182
1	96566392	0.000952903	45.4545
1	96801376	0.0333835	30.303
1	97284335	7.03941e-08	51.5152
1	97294199	0.00286628	38.4615
1	97313119	0.00587435	29.8246
1	97314697	7.50276e-09	58.3333
1	97458001	0.0244459	27.0833
1	97888900	0.0055532	29.6296
1	98000706	0.0228878	-21.7391
1	98310029	0.0213266	33.3333
1	99705513	0.0103862	27.7778
1	99939192	0.00919193	20
1	99944066	0.04529	27.2727
1	100344633	0.000219962	-38.3333
1	100344901	0.000229529	47.2222
1	100348092	0.0417099	-22.807
1	100630509	0.000784448	-35
1	100635894	0.00395582	19.0476
1	101199360	0.0182082	28.8889
1	101322607	0.00545634	31.25
1	101380536	0.000641083	-33.3333
1	101460425	0.0413998	21.2121
1	101472370	0.00468171	31.1111
1	101957995	0.0420055	25
1	102121217	0.0213266	30.7692
1	102219262	8.01074e-07	46.9697
1	102560955	0.00136118	-41.6667
1	102565628	0.0333835	-26.6667
1	103386014	0.0253775	30.5556
1	103577483	0.0227131	16.6667
1	104117301	0.000910543	-33.3333
1	104120638	0.00406131	26.9841
1	104418293	0.00195623	33.3333
1	104499660	0.00112996	-38.0952
1	105296240	0.0447895	-30
1	105543576	0.0081281	36.3636
1	105585954	0.0346396	27.7778
1	106010636	0.00134273	37.7778
1	106054633	0.00017987	44.4444
1	106070317	0.00122105	40.4762
1	106101840	0.00134273	43.3333
1	106103756	3.52933e-05	51.5152
1	106118559	0.00349511	-33.3333
1	106138621	0.00397345	33.3333
1	106154005	0.0213266	33.3333
1	106165701	0.000787053	35.0877
1	106178635	6.71981e-06	43.9394
1	106186859	0.0191138	27.451
1	106570767	4.83075e-07	57.7778
1	106579059	8.84655e-05	47.619
1	106698662	0.0351966	28.2051
1	106729559	0.000159227	44.4444
1	106935380	0.0025043	38.0952
1	107022410	0.020449	23.8095
1	107033550	0.00330273	38.8889
1	107094669	1.2493e-05	52.381
1	107111036	0.000883051	33.3333
1	107269612	0.00976178	29.4118
1	107275724	0.000200601	44.4444
1	107315970	0.0182082	28.8889
1	107349896	0.02731	33.3333
1	107402012	0.000237425	30.8642
1	107487628	0.0486505	-19.4444
1	107530057	8.84496e-06	39.7436
1	107544595	0.000806645	37.2549
1	107545558	0.000131391	38.5965
1	107636331	0.0149872	29.1667
1	107641271	0.00252875	43.3333
1	107662240	0.0390282	-27.7778
1	107904515	0.0447895	-30
1	107928173	0.00937121	24.359
1	108236066	0.00549151	35.8974
1	108267208	0.00452033	-28.8889
1	108430560	0.0198755	28.8889
1	108502544	0.0243946	-23.8095
1	108590499	0.04529	27.2727
1	108664153	0.0106187	20.8333
1	108734477	0.0127984	27.7778
1	108821504	0.0209587	-27.0833
1	108943019	0.0035904	31.5789
1	109053347	0.000149469	36.8421
1	109159047	0.00864271	24.5614
1	109292603	0.0107634	24.2424
1	109307917	0.0044432	28.7879
1	109483119	0.00418926	35.8974
1	109487068	0.0467426	17.284
1	109536334	0.00961679	26.9841
1	109545859	0.00207137	33.3333
1	109555122	0.00302761	-31.5789
1	109558424	0.0460623	17.7778
1	109586868	0.000254024	48.4848
1	109848209	0.00519104	26.3158
1	109860947	0.0192108	30.7692
1	109940273	1.58461e-08	55.5556
1	110208670	0.00432327	33.3333
1	110383889	0.000340341	-41.6667
1	110385997	1.61645e-05	46.2963
1	110510339	0.000150609	40.3509
1	110558850	0.0405138	24.4444
1	110781228	0.00846556	22.807
1	111076569	0.0466428	24.4444
1	111310417	0.0376296	30.303
1	111326444	0.001414	33.3333
1	111873888	0.0269872	24.5614
1	112125382	0.00926197	26.9841
1	112331272	0.000552212	36.8421
1	112333841	0.00203865	42.4242
1	112396520	0.000228888	39.5833
1	112628911	0.00699963	31.1111
1	112634419	3.15627e-06	52.0833
1	112671311	0.0213985	24.5614
1	112697528	8.42161e-06	-52.7778
1	112814032	0.0480746	27.7778
1	112818749	0.0350207	19.2982
1	112978548	0.0480746	27.7778
1	112981424	0.0480746	27.7778
1	113017557	1.30173e-09	59.6491
1	113244878	0.000690068	33.3333
1	113433926	0.000536746	-42.8571
1	113833393	0.0105083	36.3636
1	114114784	0.00194024	29.3333
1	114268917	8.38362e-05	39.6825
1	114450749	0.000143625	32.2222
1	114453964	0.0035904	31.5789
1	114470595	0.0480746	-26.6667
1	114931041	0.000547688	30.8642
1	114954366	0.0141506	-22.807
1	115218562	0.000111602	40.3509
1	115243849	0.0170008	28.8889
1	115308992	0.00894731	-31.25
1	115347367	3.87825e-05	41.2698
1	115419794	0.000828339	25.641
1	115442523	0.00206176	31.746
1	115456279	2.7203e-07	36.8421
1	115541585	4.70994e-08	52.6316
1	115719296	0.000436058	42.2222
1	115847526	2.5772e-05	43.8596
1	115944880	0.043672	-23.5294
1	116167800	0.0116862	25.7576
1	116239949	0.006179	33.3333
1	116305335	0.000881985	-44.4444
1	116322443	0.000784448	44.4444
1	116417469	0.00174121	33.3333
1	116469097	0.0243946	23.8095
1	116495774	0.0159342	21.7391
1	116558404	0.0107854	31.1111
1	116893481	0.000572778	30.303
1	116935300	0.0333835	30.303
1	117119021	0.0213266	33.3333
1	117398783	0.0314564	21.2121
1	117673625	0.00361818	35.5556
1	117727171	0.000196956	40.7407
1	118101818	0.0111111	-25.7576
1	118142958	0.000865963	-35
1	118149320	0.00236053	38.0952
1	118226406	0.0162945	19.697
1	118614991	0.0215195	25.4902
1	118827919	0.00275569	31.5789
1	118851577	3.09665e-10	50.5747
1	118876032	2.19341e-05	43.75
1	119306139	0.000592331	36.8421
1	119692120	0.00044676	37.5
1	119709486	0.0157436	30.9524
1	119755732	1.96462e-09	59.6491
1	119847553	0.00134273	43.3333
1	120090336	0.00397345	26.6667
1	120293984	0.00855473	-29.6296
1	120425386	0.000348805	47.2222
1	120646664	0.00102939	28.9855
1	120764041	1.4434e-06	36.3636
1	120856135	0.00372793	-38.8889
1	120869217	6.40471e-05	35.8974
1	120871247	0.0065908	33.3333
1	120872810	6.56592e-06	43.9394
1	120874127	1.37539e-05	40.9091
1	120995261	4.86538e-07	48.4848
1	121510503	0.0035904	31.5789
1	121789347	0.0035904	31.5789
1	121931403	0.00345487	-31.5789
1	121953390	0.0061188	28.5714
1	122120050	0.0182082	28.8889
1	122340705	0.000528903	43.5897
1	122622519	0.0271661	24.5614
1	122709516	3.84826e-06	47.3684
1	122722999	0.00524161	33.3333
1	122740485	0.000436058	-42.2222
1	122853505	0.0149872	29.1667
1	122904493	0.01199	27.7778
1	122925133	0.0182082	28.8889
1	123036668	2.41861e-05	40.5797
1	123055018	2.66587e-05	51.2821
1	123059909	0.0140883	-21.0526
1	123135291	0.00361847	31.3725
1	123138380	0.000787053	33.3333
1	123152431	3.52933e-05	51.5152
1	123158665	2.38874e-05	45.8333
1	123167926	0.0480746	30
1	123188507	0.00914442	-31.1111
1	123247077	0.00791694	33.3333
1	123261105	0.0278873	22.7273
1	123355615	4.18834e-06	53.8462
1	123386086	0.00499702	33.3333
1	123392887	0.0361126	28.2051
1	123464438	0.00126403	25.4902
1	123582745	0.0295942	-26.1905
1	123703589	0.00122105	42.4242
1	123715624	0.0146635	25.3968
1	123789554	0.0418466	22.807
1	123878221	6.4269e-07	43.5897
1	123907840	0.00179365	37.7778
1	123946679	2.91564e-06	50
1	123978258	4.93738e-05	32.2581
1	124102128	3.70474e-05	40.3509
1	124178656	8.42161e-06	43.8596
1	124194047	0.0374478	21.4286
1	124207641	6.10385e-06	38.2716
1	124212432	0.000548468	-38.8889
1	124232958	0.0322845	26.6667
1	124343956	6.08386e-15	53.1532
1	124401894	3.70474e-05	46.6667
1	124533533	0.00017987	44.4444
1	124545417	0.000232116	-41.1765
1	124759683	0.0284232	-30.5556
1	124791321	0.0113659	31.1111
1	124797254	0.00484527	35.7143
1	124821687	0.0352885	25
1	125236419	0.0329994	22.807
1	125684580	0.0161666	-33.3333
1	126006910	0.000881985	-44.4444
1	126019761	0.0271528	-28.5714
1	126127419	3.36148e-10	-48.4848
1	126441555	0.00187884	-31.5789
1	126445077	0.00356035	33.3333
1	126658656	0.0466428	-16.6667
1	126995807	0.00517481	29.8246
1	126998865	0.000742896	30.303
1	127018751	0.000196956	40.7407
1	127076838	0.0479496	22.2222
1	127258778	0.00779709	29.6296
1	127310842	0.0203533	28.8889
1	127340218	0.0027146	33.3333
1	127349972	0.0060283	-33.3333
1	127562909	0.020268	28.8889
1	127574177	0.0250051	27.7778
1	127595448	0.00134273	43.3333
1	127656614	0.000308952	36.8421
1	127707208	7.16428e-05	46.6667
1	127900879	2.84655e-05	43.8596
1	127938502	0.000149667	40.3509
1	128245816	0.00135083	38.4615
1	128295103	0.00080612	37.037
1	128492234	6.72285e-06	-51.1111
1	128658098	0.0223853	28.5714
1	128665343	0.0426603	21.5686
1	128733349	0.00086881	30.7692
1	128767866	0.049927	-16
1	128818391	0.0166611	22.2222
1	128992182	0.0015638	23.5294
1	129035169	0.00355343	35.5556
1	129099864	0.0182082	28.8889
1	129285627	0.000645009	-44.4444
1	129364160	0.00047939	34.8485
1	129393555	0.0213266	30.7692
1	129448582	0.0253775	28.5714
1	129578344	0.000250579	-36.3636
1	129591169	0.00012543	42.2222
1	129724824	1.8245e-11	57.6923
1	129771467	0.00179365	30.4348
1	129784131	0.0405138	22.807
1	129837592	0.00038963	21.2766
1	129838854	5.65944e-08	-46.9136
1	129895725	0.000304909	38.5965
1	130042904	0.0081281	31.25
1	130057208	0.0364182	22.2222
1	130070314	0.000150609	40.3509
1	130089757	0.00472047	-35.7143
1	130250790	0.0033998	35.5556
1	130275131	1.28121e-07	46.1538
1	130501489	5.89039e-16	51.1111
1	130572167	0.0209587	-27.0833
1	130635771	0.0205732	30
1	130906297	7.84537e-05	42.5926
1	130922178	3.78547e-06	40.5797
1	131084877	0.00991351	-33.3333
1	131121598	0.006179	33.3333
1	131123441	0.0466428	-24.4444
1	131212791	0.0111192	33.3333
1	131247254	3.10656e-06	47.3684
1	131460737	0.000444518	32.0513
1	131513761	9.38715e-05	34.8485
1	131571735	0.000125473	40.3509
1	131720954	0.0468757	-23.5294
1	131884714	0.0151354	25.3968
1	131946400	0.0442997	22.9167
1	131954348	1.7313e-05	37.8788
1	132082547	1.61645e-05	46.2963
1	132132144	0.0480746	27.7778
1	132194792	0.000502516	44.4444
1	132208678	0.0104912	-28.0702
1	132254080	0.0213266	30.7692
1	132308351	0.000416985	42.2222
1	132330235	9.8482e-07	41.3333
1	132426905	0.000382606	34.8485
1	132647723	0.00203865	42.4242
1	132937254	0.000257744	-33.3333
1	133027445	0.00628221	-40
1	133031850	1.33762e-08	57.8947
1	133073193	0.0333835	30.303
1	133091456	0.00265145	26.4368
1	133103160	0.00628221	-40
1	133124177	0.00012543	42.2222
1	133126658	4.48155e-06	50
1	133236803	0.0171403	26.3158
1	133275134	0.016724	26.3158
1	133310482	0.00100507	38.8889
1	133321489	0.00898648	25.7576
1	133533960	0.011879	33.3333
1	133600639	3.7669e-06	37.8788
1	133719455	0.0253775	25.4902
1	133744371	1.69569e-06	40
1	133830305	0.000592331	36.8421
1	133925000	3.79428e-12	44.1176
1	134252576	0.0192352	33.3333
1	134478647	0.00527851	-31.3725
1	134529356	0.0322845	26.6667
1	134532836	0.00026885	38.5965
1	134604440	0.0400245	30
1	134606739	7.84537e-05	42.5926
1	134834243	0.0081281	36.3636
1	134841533	0.0134242	-20
1	134846454	0.0215195	25.4902
1	134848309	0.000192731	36.2319
1	134983754	2.5772e-05	43.8596
1	135412965	0.000271148	33.3333
1	135578986	0.0018798	30.4348
1	136090521	0.00105924	41.6667
1	136572405	0.000592331	36.8421
1	136611659	0.00126283	-35.1852
1	136789635	0.000199437	45.2381
1	136878239	0.0051972	27.2727
1	136919565	0.0192352	33.3333
1	136927840	0.000821393	-35
1	136936337	0.00527851	-31.3725
1	137161984	0.0376296	30.303
1	137326879	0.0204424	30.5556
1	137390200	0.0442845	-26.1905
1	137442713	0.00472047	-35.7143
1	137460780	0.0012702	37.5
1	137842449	9.23494e-05	-30.4762
1	138034862	0.0480746	30
1	138217280	0.0278873	-30.5556
1	138270243	3.51764e-06	37.1795
1	138410666	0.00116743	33.3333
1	138442193	0.0213266	33.3333
1	138444338	0.000149667	40.3509
1	138447208	0.00316069	30.1587
1	138487211	0.0253775	26.6667
1	138524294	1.58461e-08	55.5556
1	138636247	0.0274584	26.6667
1	138709461	0.0001939	39.2157
1	138724155	0.0329994	22.807
1	138726029	0.000149667	40.3509
1	138739268	0.0447895	-26.1905
1	138848581	0.0479496	22.2222
1	138880428	0.00628305	29.8246
1	139336966	0.0036997	28.7879
1	139365657	0.00270072	30.303
1	139462271	0.0107634	28.0702
1	139506025	6.03755e-07	49.2063
1	139509470	3.67982e-07	56.25
1	139552247	2.20946e-07	52.6316
1	139554573	0.0111807	23.4568
1	139561027	0.0118778	31.1111
1	139590033	0.00019291	38.5965
1	139599966	2.56561e-05	40.9091
1	139626860	0.00499702	24.5614
1	139629009	0.01326	-33.3333
1	139672035	0.00327331	31.5789
1	139723844	0.00145616	31.8182
1	139739971	0.0023647	30.303
1	139998932	0.0091323	28.0702
1	140005520	0.000880777	35.0877
1	140082894	0.0134185	25.9259
1	140091931	8.6511e-12	50.5051
1	140099532	0.00072222	27.957
1	140130903	0.000118936	37.8788
1	140169456	0.0146635	25.3968
1	140219598	0.0111192	33.3333
1	140243861	0.00349511	33.3333
1	140295881	0.0201774	26.6667
1	140356650	0.000436058	42.2222
1	140678293	2.37732e-06	49.1228
1	140931966	4.13325e-05	37.1795
1	141694640	2.84655e-05	43.8596
1	141765820	1.6319e-05	33.3333
1	141781633	0.000177222	40.7407
1	141802064	6.81581e-05	36.2319
1	141834010	0.00355343	35.5556
1	142057954	0.00202273	35.2941
1	142098163	0.004618	-18.4211
1	142099060	0.00431494	-31.4815
1	142146050	0.00077825	37.037
1	142260456	0.00017987	44.4444
1	142417539	0.0051972	27.2727
1	142585122	0.0298791	-27.7778
1	142655442	0.0333835	26.6667
1	142698442	0.0426844	-18.8406
1	142793271	0.0182082	-28.8889
1	142936604	0.0226441	-33.3333
1	142943242	0.0088973	26.087
1	142952611	0.0027146	33.3333
1	143007141	9.10434e-05	32.0988
1	143010732	0.00864271	24.5614
1	143156955	0.0204424	-30.5556
1	143237381	0.0159978	-30.9524
1	143423195	0.000894085	-46.6667
1	143497670	0.00179365	37.7778
1	143569687	0.0203533	25.9259
1	143744504	0.00328164	33.3333
1	143757520	5.93218e-09	57.8947
1	143935625	0.00275569	31.5789
1	143975732	0.00761247	31.25
1	143987594	0.0169744	27.451
1	144077097	0.0349205	24.0741
1	144106990	0.000132289	43.5897
1	144149377	0.0380218	-22.2222
1	144405237	0.0111111	-25.7576
1	144579531	0.0278873	-30.5556
1	144583940	0.0194331	27.0833
1	145059043	0.00524161	33.3333
1	145246633	1.95392e-07	46.1538
1	145331004	0.0111707	-26.6667
1	145564420	0.000131795	37.8788
1	145567610	0.00894731	33.3333
1	145605876	0.0111192	33.3333
1	145658844	0.0278166	22.7273
1	145673853	0.00122105	42.4242
1	145696388	0.00538315	39.3939
1	145756248	0.0352885	25
1	145929420	4.30824e-06	53.3333
1	146114090	0.00195623	33.3333
1	146137422	0.0361126	28.2051
1	146167087	2.36404e-09	57.8947
1	146177845	7.84537e-05	42.5926
1	146179203	0.0267479	23.3333
1	146192345	0.00601195	-28.3333
1	146213277	0.0376296	30.303
1	146256450	0.000545619	33.3333
1	146335617	0.000312601	34.7826
1	146394221	0.00111807	35.0877
1	146510460	7.85822e-05	36.5079
1	146575979	0.00747894	-27.2727
1	146593306	0.00317915	28.7879
1	146779862	4.1687e-05	44.4444
1	146781115	0.0447895	-30
1	146811834	0.0103862	-36.6667
1	146813186	0.00355343	35.5556
1	146950724	0.00271252	30.303
1	147204990	0.0366093	22.807
1	147357447	4.41999e-07	43.5897
1	147495104	0.00679167	33.3333
1	147530827	0.0203533	28.8889
1	147583415	0.0081281	36.3636
1	147616404	0.00215985	33.3333
1	147673960	0.0188212	24.4444
1	147736337	0.000851623	31.8841
1	147789300	0.000680296	37.037
1	147816219	0.00592323	-28.5714
1	147933679	0.000335795	41.6667
1	148095855	0.000902349	40
1	148099143	0.00671259	26.9841
1	148117159	0.00113488	33.3333
1	148124266	0.0265933	24.5614
1	148164919	0.0192352	33.3333
1	148175183	0.0113956	29.4118
1	148225753	0.000682812	35.0877
1	148353900	0.00122105	-40.4762
1	148457713	0.00674096	-29.6296
1	148681632	2.95755e-08	56.1404
1	148683092	7.66247e-12	56.1404
1	148702232	0.0333057	-25
1	148768705	8.42161e-06	44.4444
1	149110947	0.000249638	38.5965
1	149343262	0.00792211	36.1111
1	149519966	0.00134885	-37.5
1	149561144	0.039503	22.807
1	149772165	0.0418466	22.807
1	149940562	0.00787061	28.0702
1	150293115	0.000337365	42.2222
1	150492085	0.00524161	28.5714
1	150541326	0.0253416	24.5614
1	150775095	3.93816e-05	44.4444
1	150976641	0.0333835	30.303
1	151025846	2.32444e-10	-38.6667
1	151150591	0.000111602	40.3509
1	151151605	0.041823	21.2121
1	151155630	0.0162489	-20.3704
1	151220325	6.26568e-06	39.5062
1	152051090	0.000839001	33.3333
1	152236683	6.12735e-05	46.6667
1	152371758	0.0118406	-25.7576
1	152671667	9.81745e-06	45.098
1	152794163	0.000638588	24.6914
1	152854494	0.0269345	30.5556
1	153038991	0.0305996	23.5294
1	153049108	0.00203865	42.4242
1	153055431	0.00114114	31.4815
1	153073170	0.00629545	-36.1111
1	153153050	0.000106224	51.5152
1	153196489	0.0278873	-30.5556
1	153202863	6.68026e-05	39.6825
1	153228089	0.0173791	26.3158
1	153255860	0.00524161	28.5714
1	153303351	0.0333114	25
1	153586486	0.0192108	30.7692
1	154096026	0.020701	-25
1	154144987	0.00272392	-29.6296
1	154192156	0.0259785	20
1	154262496	0.000208194	41.1765
1	154627479	0.0091323	28.0702
1	154632716	0.0138999	20
1	154676322	0.0014144	37.5
1	154714892	0.00370724	31.5789
1	154801798	0.0253775	30.5556
1	154860576	3.92261e-07	47.3684
1	154939251	0.0143465	-27.7778
1	155057624	3.1221e-10	64.4444
1	155178658	2.45287e-10	61.4035
1	155313517	1.95653e-07	50
1	155590358	2.42319e-10	59.0909
1	155610225	4.04095e-12	68.5185
1	155616467	0.000579398	36.8421
1	155735592	0.00271252	35.4167
1	155736689	0.00389671	-30
1	155740222	0.0469699	18.5185
1	155875772	0.0366093	21.2121
1	155965546	0.000106224	51.5152
1	156035372	2.56561e-05	40.9091
1	156532975	5.15167e-06	47.3684
1	156546643	0.0447895	30
1	156932249	0.00641242	33.3333
1	156933950	6.08485e-05	42.1053
1	156959207	0.00524161	-33.3333
1	157026215	0.0307754	25
1	157342693	1.68861e-05	52.7778
1	157508114	0.02731	-33.3333
1	157511135	0.0116327	33.3333
1	157824074	6.15832e-08	50.7246
1	157989448	0.00432132	-38.8889
1	158032200	0.000272563	30
1	158385044	2.22018e-06	44.9275
1	158480633	0.0138218	-36.6667
1	158554253	0.00108022	35.0877
1	158773030	0.00204274	31.746
1	158942398	0.0148574	21.7949
1	159009384	0.0158121	21.7949
1	159128693	0.0122763	19.3548
1	159141298	0.000446687	42.4242
1	159403130	0.000528903	43.5897
1	159453386	0.0278166	-22.7273
1	160065215	0.0016025	31.746
1	160103958	0.000180715	30.4348
1	160112174	0.0161666	-33.3333
1	160162092	0.0253775	-33.3333
1	160162835	0.0081281	36.3636
1	160261961	0.0447895	30
1	160325421	0.0101701	28.0702
1	160354850	0.0115486	33.3333
1	160588992	0.000285329	38.5965
1	160623526	0.0126683	24
1	160626491	0.0253416	24.5614
1	160809880	1.88004e-09	53.6232
1	160931317	4.90283e-12	63.6364
1	161020533	0.0391573	26.1905
1	161088649	0.01199	33.3333
1	161121592	0.00330273	38.8889
1	161390755	0.0192189	23.1884
1	161392149	0.001414	33.3333
1	161473799	0.00302644	-31.3725
1	161479550	0.009719	24
1	161502204	0.001414	33.3333
1	161552397	0.000209257	36.3636
1	161565053	0.00614049	31.3725
1	161615320	1.50842e-05	40
1	161615880	0.0220098	25.9259
1	161743581	0.0127984	27.7778
1	161961630	1.32486e-07	36.2745
1	162051362	0.0254889	-21.3333
1	162103522	0.00864271	-36.1111
1	162137101	2.65049e-05	-48.8889
1	162152861	0.0480746	30
1	162229012	0.0118778	31.1111
1	162234208	1.02539e-07	45.679
1	162278687	0.000233105	42.2222
1	162426185	0.0169744	-27.451
1	162815393	0.0041163	-38.8889
1	162860310	0.000235885	31.8182
1	162957576	0.000349482	34.8485
1	163673100	0.000925764	40
1	163695992	0.00188129	37.7778
1	163725647	0.0418466	22.807
1	163877242	0.00478268	31.4815
1	163902854	0.0336857	23.5294
1	164075925	0.0198745	22.7273
1	164077227	0.00901783	30.9524
1	164152893	8.61165e-06	49.0196
1	164196651	0.00080612	33.3333
1	164208636	0.00195623	30.1587
1	164458807	0.000880777	33.3333
1	164777191	0.0177765	-27.451
1	165011016	0.0480746	-26.6667
1	165018337	0.000446687	42.4242
1	165021793	0.0480746	-26.6667
1	165061753	0.0034588	30.1587
1	165154296	2.41861e-05	40.5797
1	165228702	0.00761247	-31.25
1	165604358	4.44628e-05	37.3333
1	165711917	8.71718e-05	24.6914
1	165736317	0.0253775	-28.5714
1	165745494	0.0413998	-26.1905
1	165931695	0.0125835	24.5614
1	166132517	7.47104e-06	41.6667
1	166281898	0.030929	26.6667
1	166360259	0.0442845	26.1905
1	166387150	0.000345684	-46.6667
1	166398998	0.0103862	36.6667
1	166439843	4.33022e-09	52
1	166606385	0.000257744	-41.1765
1	166615324	0.00740743	28.5714
1	166629094	0.000952903	35.0877
1	166741128	0.0413407	22.807
1	167173001	4.08033e-09	46.6667
1	167319055	0.0212616	-24.0741
1	167427611	1.58373e-07	49.2754
1	167701470	0.0104912	28.0702
1	167760908	0.00203865	42.4242
1	167887222	1.90412e-06	43.9394
1	168002541	0.0253775	-30.5556
1	168074888	4.52865e-06	47.3684
1	168095877	4.16223e-05	50
1	168316338	0.00450797	35.7143
1	168605630	0.0390282	-27.7778
1	168742786	0.0322845	26.6667
1	169042689	3.65708e-30	-71.3178
1	169384630	0.0148574	-27.451
1	169609937	3.37582e-05	39.3939
1	169630910	0.0333835	30.303
1	169632280	0.0011161	35.2941
1	169804284	2.21257e-05	47.9167
1	169811175	0.000880777	40.4762
1	169947378	0.000739638	33.3333
1	170093192	2.6843e-08	46.1538
1	170362178	0.0450111	22.2222
1	170386952	0.000110568	37.8788
1	170524958	0.000787053	35.0877
1	170936542	0.0265886	24.2424
1	171123996	0.0376296	30.303
1	171239141	0.0284232	30.5556
1	171501633	0.0116327	33.3333
1	171561488	0.00699963	-31.1111
1	171837962	0.00252875	43.3333
1	171884119	0.00605561	28.5714
1	171885719	0.00517481	29.8246
1	171967863	0.000150609	40.3509
1	172012920	0.0480746	-26.6667
1	172089883	0.015687	-25
1	172104258	2.15605e-05	48.8889
1	172128309	3.10656e-06	47.3684
1	172409258	0.000496338	33.3333
1	172565239	0.047732	23.8095
1	172698239	0.0108075	29.4118
1	172792480	1.32782e-07	49.2754
1	172796467	0.0390873	21.0526
1	173307543	0.00328164	-35.7143
1	173318289	0.00179365	37.7778
1	173334340	0.00628221	-40
1	173408201	0.0400808	25
1	173412167	4.7096e-05	-41.6667
1	173419668	3.16803e-11	55.5556
1	173421798	0.00614302	29.8246
1	173437917	0.0390282	-27.7778
1	173487075	0.0331103	26.6667
1	173673823	0.017484	30.303
1	173707541	0.0134182	25.3968
1	173726284	0.0181428	28.5714
1	173893122	0.00574775	31.3725
1	173941745	0.017484	30.303
1	173946355	0.00282735	40
1	174285170	0.0161666	33.3333
1	174467042	6.08485e-05	42.1053
1	174667572	0.0382178	22.807
1	174721457	0.000332448	34.7826
1	174776170	0.00517481	29.8246
1	175063366	0.000446687	42.4242
1	175608568	0.0186152	24.2424
1	175806803	0.0296616	-25.4902
1	175818930	0.00538315	39.3939
1	175972792	0.00761247	-31.25
1	175977047	0.00839871	-36.1111
1	175981202	0.00628305	35.8974
1	176193538	9.00475e-05	-37.8788
1	176197078	3.53991e-11	60.6061
1	176344293	0.0161666	26.3158
1	176493679	1.95174e-07	61.5385
1	176522143	0.00169068	30.1587
1	176659099	0.000379612	-42.2222
1	176782252	0.00204274	31.746
1	176876528	0.0138218	26.3158
1	176990933	0.0241986	-18.8889
1	177172227	0.000688407	43.5897
1	177271427	0.000363449	36.8421
1	177287913	0.0318086	21.7391
1	177289222	0.0116201	24
1	177373971	0.00129652	31.746
1	177817031	0.0442845	-26.1905
1	178012983	0.00203865	42.4242
1	178022186	0.00274197	-38.8889
1	178022507	0.0333835	30.303
1	178375211	6.71981e-06	43.9394
1	178829276	0.00252875	35.5556
1	178857586	2.85356e-05	47.9167
1	178921650	0.00407717	-40
1	178982722	0.00628221	40
1	179313754	1.80346e-05	46.2963
1	179664961	3.94906e-05	52.7778
1	179698400	4.37292e-05	51.2821
1	179808023	0.00134273	43.3333
1	179968793	6.14455e-46	-85.7143
1	180370780	0.0192352	33.3333
1	180393066	0.000116594	-33.3333
1	180596623	0.0447895	30
1	180708022	4.85177e-06	53.3333
1	180803710	0.00853946	-28.0702
1	180815805	1.0478e-09	62.2222
1	181086939	0.000584095	34.9206
1	181152282	0.00273247	35.7143
1	181590901	0.000470855	40
1	181706506	0.000135394	35.0877
1	181832602	0.0106914	25.7576
1	181836972	0.0340294	-30
1	181912720	7.58132e-39	-80.1587
1	182409175	1.80346e-05	-47.0588
1	182491549	0.000337365	-36.5079
1	182569798	0.00773974	33.3333
1	182574180	8.7618e-05	46.6667
1	182658975	2.6665e-06	50
1	182690235	0.0376296	30.303
1	182926252	1.89465e-10	56
1	182933978	0.0205732	30
1	183365110	0.00327331	31.5789
1	183887398	2.45593e-06	49.1228
1	183917534	0.0181428	24.2424
1	184021677	6.10385e-06	38.4615
1	184037977	0.0253775	-33.3333
1	184117083	0.0111104	18.0952
1	184228134	0.00864271	36.1111
1	184257830	0.00205072	-33.3333
1	184630877	0.0365467	22.2222
1	184855404	0.000902349	40
1	185233368	0.0021338	38.8889
1	185476870	0.00552341	29.8246
1	185502092	0.000257744	41.1765
1	185535582	6.81581e-05	36.2319
1	185553158	2.96901e-05	-40.9091
1	185872521	0.0329994	22.807
1	185882095	0.000274179	34.8485
1	185885651	2.74641e-07	50
1	185912809	3.93816e-05	44.4444
1	186197341	0.00202291	33.3333
1	186317195	0.0193575	-27.7778
1	186855276	2.7136e-07	52.6316
1	188124808	0.0203533	28.8889
1	188866415	0.00301937	-33.3333
1	189206538	8.4205e-19	-61.2613
1	189277011	8.11913e-10	46.0784
1	189327845	0.00202004	41.6667
1	189350653	0.0269345	-30.5556
1	189353157	0.0161666	26.3158
1	189413475	4.071e-15	-52.5
1	189505153	0.0107932	25.3968
1	189524578	0.034788	22.807
1	189556074	0.00194024	29.3333
1	189631093	0.00641242	33.3333
1	189859051	0.0440702	24.4444
1	190190721	0.0250051	27.7778
1	190232129	1.34079e-06	44
1	190317821	0.000806645	37.2549
1	190561001	1.28121e-07	46.1538
1	190700089	2.85356e-05	47.9167
1	190821839	0.00366659	-31.5789
1	191170436	0.0081281	36.3636
1	191263367	2.40948e-08	49.3333
1	191273504	0.00731266	26.087
1	191580832	0.00185272	-29.3333
1	191640421	0.00154809	31.1111
1	191760712	0.000382606	34.8485
1	191761624	0.000298837	38.5965
1	191869561	0.0101316	22.2222
1	191907203	4.95372e-05	46.6667
1	192019734	0.000155079	-33.3333
1	192449959	1.20536e-08	49.2754
1	192485485	0.0161666	26.3158
1	192713742	3.18456e-05	43.8596
1	193455100	0.0091323	28.0702
1	193704143	0.0400245	15.942
1	193763923	2.5772e-05	-37.037
1	193923742	0.0202409	30.7692
1	194334790	2.24302e-05	43.8596
1	194381537	0.000440357	26.2626
1	194435090	0.00285713	27.5362
1	194442949	0.00271671	29.8246
1	194498794	0.0159978	24.0741
1	195066463	0.00202291	-30.4348
1	195606555	0.00502873	36.3636
1	195714487	0.0057482	-36.6667
1	195811292	0.0253775	33.3333
1	195873337	1.95653e-07	50
1	196371235	0.00779709	29.6296
1	196773719	0.00188129	37.7778
1	197062933	0.024494	25
1	197310836	0.0025043	-38.0952
1	197311123	1.94214e-21	-69.7917
1	197320979	0.000870219	26.2626
1	197321663	0.0027146	33.3333
1	197353694	0.000102308	38.5965
1	197424126	0.000528903	43.5897
1	197516227	0.000739638	-33.3333
1	197542127	4.18834e-06	53.8462
1	197551297	0.0269872	28.5714
1	197756889	0.00914442	31.1111
1	197919850	0.00274943	-31.6667
1	197981710	0.000652711	33.3333
1	198043243	2.94657e-06	45.4545
1	198117628	0.00317799	35.5556
1	198119341	2.85356e-05	-42.5926
1	198129060	1.04519e-05	51.2821
1	198533310	0.00771988	-24
1	198567738	0.0091323	28.0702
1	198660372	1.06923e-18	-54.1667
1	198710697	0.00538315	39.3939
1	198840899	0.0192352	33.3333
1	198843291	2.1833e-14	-52.5
1	199136212	0.00370724	31.5789
1	199219205	3.52933e-05	51.5152
1	199515720	0.000925764	40
1	199712313	0.0333057	-25
1	199834381	0.00181411	-35.2941
1	199862346	2.55181e-05	48.7179
1	199913538	0.020268	28.8889
1	199932951	0.0253775	-28.5714
1	200098435	0.0278873	-30.5556
1	200188693	0.00566524	27.5362
1	200282508	2.65049e-05	48.8889
1	200377339	0.000254024	48.4848
1	200588748	0.00114114	31.4815
1	200708289	0.000520016	31.3725
1	200769782	4.1113e-07	39.2157
1	200886897	0.000649196	39.5833
1	200916188	0.0152492	-30.9524
1	201097296	0.0223712	23.8095
1	201197902	0.0269872	24.5614
1	201584949	0.00102476	35.0877
1	201729355	0.000592331	36.8421
1	201872346	0.00627577	24
1	201881671	0.0138218	36.6667
1	202089130	0.00450797	35.7143
1	202240918	0.0213266	30.7692
1	202469422	0.0164725	24.2424
1	202885465	0.0152974	-21.2121
1	202888621	3.22448e-05	45.8333
1	202888990	6.98799e-08	46.1538
1	203458230	0.00666093	33.3333
1	203483087	0.00286628	38.4615
1	203991677	0.00575564	33.3333
1	204130808	0.0250051	22.7273
1	204135379	0.00397345	33.3333
1	204144902	1.5445e-06	47.619
1	204239969	7.29052e-07	55.5556
1	204350402	0.0199985	24.5614
1	204367310	2.64412e-06	45.4545
1	204437835	0.0471746	19.2982
1	204456473	0.00361865	22.2222
1	204473338	0.0025043	38.0952
1	204944504	0.0270205	25.641
1	205240507	0.000707142	39.5833
1	205251084	8.01032e-07	41.1111
1	205258872	3.53055e-05	35.8025
1	205391560	0.0452455	-27.7778
1	205445480	0.0278873	30.5556
1	205621601	3.11249e-07	44
1	205652069	0.00361818	35.5556
1	205700134	0.0480746	-27.7778
1	205837251	2.27187e-05	37.3333
1	205848306	0.00463466	33.3333
1	205928788	0.00246191	24.4444
1	205929491	2.98026e-13	-62.6667
1	205995148	1.74312e-05	46.2963
1	206067934	7.11577e-05	42.1053
1	206087662	0.00666093	33.3333
1	206095063	0.00215985	33.3333
1	206158720	2.59267e-05	46.6667
1	206303277	0.0278873	30.5556
1	206371264	0.00852843	31.25
1	206397087	0.0199985	24.5614
1	206403522	0.0135663	-27.0833
1	206405885	0.000110988	41.6667
1	206471702	0.000265875	-41.6667
1	206659399	3.80208e-06	48.8889
1	207097835	0.0011375	35.1852
1	207585867	0.00245476	-31.6667
1	207695528	0.00178906	35.5556
1	207968724	0.00143454	38.0952
1	208072135	2.64412e-06	45.4545
1	208172863	9.47669e-07	37.2549
1	208237001	1.06318e-06	43.5897
1	208336277	0.020268	28.8889
1	208465975	0.00972354	28.0702
1	208517438	0.00517481	29.8246
1	208539849	0.00040564	-38.8889
1	208694054	0.0466428	24.4444
1	208749975	0.00145616	31.8182
1	208900183	3.76264e-09	50.6173
1	209268914	0.000363449	28.4314
1	209389744	0.00614049	-31.3725
1	209430134	0.0101701	28.0702
1	209625148	0.0065908	33.3333
1	209838472	0.0293568	28.2051
1	209851588	0.0115486	26.3158
1	209984709	0.0138065	29.1667
1	210032041	4.57753e-05	39.1304
1	210065437	0.0103862	36.6667
1	210226006	0.00144151	-35.1852
1	210371185	0.00294502	-30.1587
1	210375351	0.0236565	23.8095
1	210448815	4.80086e-09	45.098
1	210451059	8.04708e-13	-58.3333
1	210548472	0.00327331	31.5789
1	210842430	0.0265886	22.7273
1	210915238	5.15865e-07	56.25
1	211042382	0.0125835	24.5614
1	211193147	0.00824403	28.8889
1	211638005	0.0149872	-29.1667
1	211783218	0.0338664	-19.7531
1	212210746	0.00587435	29.8246
1	212244621	0.000880777	40.4762
1	212300976	9.35827e-05	32.2222
1	212388091	0.0065908	33.3333
1	212473530	0.0041958	36.1111
1	212549435	0.0284232	-30.5556
1	212657179	4.82406e-06	54.7619
1	212817702	0.00199194	35.2941
1	212839074	0.000902349	40
1	212862049	0.0333835	21.2121
1	212878994	6.91658e-06	45.614
1	212903912	0.000894085	-46.6667
1	213178517	0.0279824	22.807
1	213308078	0.00111011	-40.4762
1	213329276	8.71718e-05	39.6825
1	213429933	2.38874e-05	45.8333
1	213533915	0.0253416	24.5614
1	213557892	0.000952903	45.4545
1	213618274	0.000952903	45.4545
1	213678047	0.0350207	19.2982
1	213820293	0.0138218	26.3158
1	213940774	0.0480746	30
1	214010376	0.00198161	38.0952
1	214043821	0.0138218	26.3158
1	214048565	0.00447283	30.7692
1	214081232	0.000570047	45.4545
1	214426880	0.0213985	24.5614
1	214434770	0.00614302	29.8246
1	214519426	0.00914442	31.1111
1	214523089	0.00372793	-38.8889
1	214526678	0.0480404	25.641
1	214594368	0.000127176	36.3636
1	214679944	0.0151219	33.3333
1	214762071	0.0065908	-33.3333
1	214992864	0.00824403	-28.8889
1	215123850	0.0213266	30.7692
1	215251089	0.000149667	40.3509
1	215340617	0.0452455	-27.7778
1	215555516	0.0128474	28.5714
1	215562646	0.00370816	28.5714
1	215602644	0.00679167	-33.3333
1	215643144	0.00205776	33.3333
1	216162006	6.71695e-08	46.3768
1	216281713	0.00188129	37.7778
1	216301819	0.000298837	38.5965
1	216312497	0.00813836	31.1111
1	216388526	0.00616186	26.9841
1	216442359	3.51837e-06	50.9804
1	216543727	0.00116743	33.3333
1	216704892	0.0241986	28.5714
1	217299233	0.000472533	-34.8485
1	217403993	2.13199e-05	37.1795
1	217597026	0.000134672	35.2941
1	217627798	0.0155649	28.8889
1	217653836	0.0033998	-35.5556
1	217673244	0.00119021	35.8974
1	217703897	4.82406e-06	54.7619
1	217795692	0.00361865	33.3333
1	217841842	0.00749564	25.4902
1	218143686	0.00525124	-26.1905
1	218230385	0.030929	26.6667
1	218254802	0.00195623	33.3333
1	218274056	0.0157436	19.1919
1	218308806	0.0141506	-22.807
1	218353067	0.000164401	45.2381
1	218366406	0.00819095	33.3333
1	218513472	0.00179365	29.3333
1	218628962	0.0294778	20
1	218835594	2.7589e-10	63.1579
1	218858021	0.0333835	30.303
1	218909028	0.0442845	-26.1905
1	218961978	5.10828e-11	64.9123
1	218991341	0.000504948	27.5862
1	218993244	0.0105083	36.3636
1	219030984	0.000579398	36.8421
1	219084543	0.00179365	37.7778
1	219287266	0.00370724	-33.3333
1	219737928	0.0480746	30
1	219755430	0.0155047	-33.3333
1	219849170	0.0307468	22.2222
1	219861168	2.45028e-08	-36.4583
1	219875745	0.00628305	35.8974
1	220065666	0.0278166	22.7273
1	220087993	6.25315e-07	53.3333
1	220122326	0.000259723	33.3333
1	220225689	0.0021624	38.4615
1	220407613	0.00538315	39.3939
1	220505833	0.00179365	37.7778
1	220540094	3.98493e-05	39.3939
1	220633272	2.23706e-07	39.3939
1	220646313	2.36075e-07	40.1961
1	220656988	0.0164725	-24.2424
1	220682925	0.0461568	21.0526
1	220716221	9.62516e-14	-61.7284
1	220763492	0.0231372	-30.5556
1	220777989	0.000109013	36
1	220789920	0.00035833	-36.6667
1	220827145	0.00880118	31.25
1	220829425	0.0199985	24.5614
1	220879572	0.00217237	-38.0952
1	220892629	0.0421642	22.2222
1	221081314	0.00122105	42.4242
1	221137443	0.00275569	31.5789
1	221287209	0.00344901	28.9855
1	221479376	0.00468171	31.1111
1	221583750	0.0253775	-25.4902
1	221651604	0.00480269	-30
1	221654146	0.00205776	33.3333
1	221957680	0.0140883	-21.0526
1	221959009	0.000682886	22.7273
1	221962861	8.33881e-08	57.7778
1	222196370	0.0346396	27.7778
1	222220180	0.038514	25
1	222336383	0.00068816	39.5833
1	222412296	0.00236053	-38.0952
1	222596035	0.000518923	37.7778
1	222596874	0.0045919	31.4815
1	222688199	8.7618e-05	46.6667
1	222694487	0.033698	28.2051
1	222705031	0.030929	26.6667
1	222856761	0.00198161	-38.0952
1	222958733	4.13108e-07	47.8261
1	222978470	0.0307754	22.2222
1	223059353	0.0065908	33.3333
1	223283528	0.0255656	22.807
1	223285291	0.000579398	36.8421
1	223321174	0.0107634	28.0702
1	223334417	0.0138391	27.7778
1	223499335	7.15804e-10	-55.5556
1	223640782	0.000436058	-42.2222
1	223765647	0.0057482	36.6667
1	224112804	0.001414	33.3333
1	224164797	1.07069e-05	-55.5556
1	224205881	0.0250747	-26.6667
1	224212343	0.0103862	-36.6667
1	224709406	0.00327331	31.5789
1	224723712	0.0182082	28.8889
1	224859676	0.000367471	-33.3333
1	225025835	0.000232116	41.6667
1	225533750	0.000528903	-35
1	225603630	0.00161592	41.0256
1	225866236	0.0466428	24.4444
1	225929047	0.00234198	33.3333
1	225934467	0.000285329	38.5965
1	225991407	7.11577e-05	42.1053
1	226009066	8.16962e-05	-40.4762
1	226433530	0.000352439	34.9206
1	226433837	0.0258649	23.0769
1	226498724	0.000545821	37.037
1	226507674	0.00275569	31.5789
1	226522846	0.000111602	40.3509
1	226787724	2.777e-05	37.1795
1	226810390	0.000641083	33.3333
1	226851912	0.0101701	28.0702
1	226855833	0.00517481	29.8246
1	226873073	0.0376296	30.303
1	226953213	0.0152989	-29.1667
1	227167549	0.0116862	25.7576
1	227221223	1.4461e-05	-46.2963
1	227459438	0.001414	33.3333
1	227509928	0.0405138	24.4444
1	227550910	0.00813836	31.1111
1	227616563	0.0060283	-33.3333
1	227682143	0.00720767	-36.1111
1	227713990	1.0437e-28	-68.1481
1	227795776	0.000379612	42.2222
1	227853803	0.000443537	42.2222
1	227912262	0.0192108	30.7692
1	227981385	0.001414	33.3333
1	228240715	0.0192352	33.3333
1	228337283	0.00370724	31.5789
1	228557150	0.0065908	33.3333
1	229007749	0.0151519	21.1111
1	229100969	2.82604e-06	38.8889
1	229127194	0.00330273	-38.8889
1	229129181	0.0265886	30.303
1	229140217	3.01504e-09	47.3118
1	229148360	0.00173774	-38.0952
1	229246257	0.0235137	27.0833
1	229629846	0.000925764	40
1	229642762	0.0192352	33.3333
1	229833437	0.00641242	35.8974
1	229852850	0.000881985	-44.4444
[truncated: 16,314 more rows]

## Sheet: 6mA_DEP
chr	DMP	qvalue	meth.diff
1	17378	0.000190549	39.2157
1	27630	5.87604e-09	-26.6667
1	36176	2.80516e-06	-46.6667
1	40576	9.13932e-08	59.5238
1	53537	0.00207074	-39.3939
1	59425	0.000198901	-41.1765
1	109413	0.0242823	33.3333
1	115320	0.000165975	-29.1667
1	116002	0.00487683	17.4242
1	116448	0.00183175	18.5185
1	119667	8.80519e-07	30.7018
1	130403	3.68838e-06	47.3684
1	130923	0.0425595	23.5294
1	134013	2.29862e-15	-30.6011
1	153294	0.00551941	-21.875
1	174387	0.0118396	-27.7778
1	176269	2.30772e-10	-35.7143
1	199124	0.00578118	-28.3333
1	259678	3.173e-08	49.2063
1	260900	0.0348119	-27.7778
1	266787	0.00484548	-27.451
1	267861	1.66855e-05	47.0588
1	271502	0.0440167	-24.4444
1	309475	5.1958e-09	-30.3704
1	311528	0.0204729	28.2051
1	322500	0.0124304	-29.1667
1	330242	0.00107881	43.3333
1	338374	0.00043623	26.6667
1	338472	0.0268792	-17.7778
1	347654	0.00798177	29.1667
1	351826	0.00282254	35.8974
1	371842	5.08924e-05	50
1	375702	0.00177298	-38.4615
1	376392	0.000108885	-40.3509
1	379623	0.0327249	-24.4444
1	402933	0.00298657	33.3333
1	413561	0.00384129	31.25
1	427641	6.80714e-06	49.0196
1	444794	0.000906703	-37.7778
1	474007	0.0236086	24.5614
1	499814	0.000651215	-33.3333
1	509204	0.000174243	45.2381
1	530715	0.0404222	-21.6667
1	559430	0.000543885	28.5714
1	563293	0.0088048	36.6667
1	656893	0.00062111	-30.5556
1	668426	0.000349697	-42.4242
1	675962	6.46429e-05	48.7179
1	676458	0.00280563	-26.6667
1	692962	0.000695015	35.0877
1	700732	0.0167243	33.3333
1	701291	0.00219726	-21.5686
1	737636	0.00393416	21.7949
1	745110	3.63542e-05	-19.3548
1	792224	0.000331684	42.8571
1	794267	1.96627e-08	-34.8485
1	798109	4.94951e-06	37.8788
1	856087	0.00789717	-17.5926
1	862199	0.00417105	36.3636
1	868773	7.35417e-05	50
1	889914	5.48824e-09	-40.1961
1	949477	0.000178737	-31.8182
1	997968	0.00241339	20.4301
1	1006729	0.00690707	25
1	1011011	2.72577e-05	38.8889
1	1028605	8.6595e-11	-36.7347
1	1039620	0.0392192	25.641
1	1059158	4.82817e-05	40
1	1060910	0.00865283	21.3333
1	1065452	0.00105011	23.1481
1	1072549	4.94632e-05	-24.1135
1	1075900	6.47982e-10	-61.4035
1	1115500	0.00269655	-33.3333
1	1158722	0.0088048	36.6667
1	1178173	0.000198563	-32
1	1178511	0.0152382	27.0833
1	1179251	0.0117004	-22.2222
1	1197440	0.00384129	33.3333
1	1199330	0.037646	-22.2222
1	1199715	0.0055633	30.7692
1	1233378	0.00117469	-31.6667
1	1252598	0.0179761	33.3333
1	1254738	1.67352e-05	-44.4444
1	1254947	1.16982e-05	-45.8333
1	1270889	9.14488e-05	-38.8889
1	1271826	2.04728e-05	-28.4314
1	1276544	0.0204729	-28.2051
1	1306890	0.0135652	30.7692
1	1312445	0.000377954	37.2549
1	1322734	1.79096e-08	-37.3737
1	1323730	0.0385439	26.1905
1	1357329	0.0434858	-30
1	1374451	0.0150478	-33.3333
1	1406393	0.0012706	33.3333
1	1410937	1.23643e-05	-52.7778
1	1451034	5.97015e-05	34.5238
1	1473402	8.61213e-07	52.0833
1	1474109	0.000709253	-20.4545
1	1474888	0.000274914	44.4444
1	1488133	0.0202628	-30.5556
1	1491219	0.000653683	33.3333
1	1507520	1.11493e-06	56.4103
1	1513335	0.0223184	30.5556
1	1513823	6.92563e-07	-30.5556
1	1521836	0.00970091	-31.1111
1	1522684	0.00512206	31.3725
1	1528600	8.8441e-14	-36.2069
1	1529752	5.92046e-10	48.8095
1	1535273	0.00298559	35.5556
1	1535467	0.000107499	-27.1605
1	1549407	0.0461969	-27.2727
1	1557876	0.0102736	-27.7778
1	1558267	0.00140514	-27.2727
1	1565933	0.000340205	42.2222
1	1580752	0.0348119	-27.7778
1	1604624	0.000246438	41.6667
1	1604985	0.000359697	39.2157
1	1607920	0.00257346	25.2874
1	1609744	0.00302863	31.5789
1	1611723	6.16536e-05	-34.7222
1	1613560	2.86898e-05	30.303
1	1626107	0.00542644	20.6349
1	1647298	1.44686e-15	-36.9231
1	1647694	0.0166928	-28.8889
1	1707695	1.18524e-07	43.9394
1	1733815	0.0135109	25.3968
1	1740442	0.00353925	19.4444
1	1771312	0.0206521	-20
1	1771914	4.11661e-07	-39.0805
1	1781288	1.27632e-05	34.4828
1	1785968	0.00327609	-33.3333
1	1812975	0.000189173	38.5965
1	1829337	2.04302e-05	-40.9091
1	1839220	0.0370095	-12.1951
1	1842131	3.85079e-15	-42.8571
1	1842762	8.43625e-06	43.8596
1	1852195	0.0244504	17.1717
1	1863109	0.0242823	33.3333
1	1895127	5.42721e-07	-50
1	1928773	0.00158654	33.3333
1	1943184	0.0336584	-30.303
1	1943492	1.17419e-07	52.6316
1	1972750	0.023926	28.5714
1	1978804	0.000696533	-44.4444
1	1980973	0.0088935	-17.5439
1	1983118	0.0321819	30.303
1	1995597	0.00518389	-33.3333
1	2000313	0.00031101	-30.8642
1	2021133	0.02995	10.8527
1	2026831	1.09886e-07	56.8627
1	2036716	0.00758766	26.1905
1	2057639	0.022243	27.0833
1	2059552	0.0497142	-20.3704
1	2071787	0.0470567	24.2424
1	2078060	5.15978e-07	42.4242
1	2085360	0.00135028	25.7576
1	2086994	0.000681624	26.2626
1	2087734	0.000295736	42.2222
1	2106289	0.000269735	-47.2222
1	2107640	0.00758527	31.25
1	2120556	1.14654e-05	-34.7222
1	2153886	3.29303e-08	51.5152
1	2156295	0.00207835	35.4167
1	2161562	0.00180415	30.303
1	2163181	0.00518389	33.3333
1	2194932	0.00346948	-36.1111
1	2228847	0.00572043	33.3333
1	2235743	0.0434858	-27.7778
1	2238660	0.00353925	-19.4444
1	2239976	8.28272e-05	-37.8788
1	2253658	3.60735e-08	46.4286
1	2279408	0.011612	-23.3333
1	2282058	0.000396521	34.9206
1	2299109	0.0017463	-38.8889
1	2304211	0.0115614	27.451
1	2307757	1.71218e-05	-36.6667
1	2312665	0.00235444	26.3158
1	2366312	0.0344217	30.303
1	2425462	7.55709e-05	29.4118
1	2430307	0.000124317	45.2381
1	2430955	8.15454e-09	56.1404
1	2431901	2.50737e-05	32.1429
1	2464015	1.39248e-06	-48.3333
1	2482474	0.000340205	-42.2222
1	2523448	0.044839	25
1	2523786	0.000141704	-29.0323
1	2527616	0.0375999	21.6667
1	2528055	0.00203019	31.5789
1	2529209	0.0102472	27.451
1	2530786	0.00686882	-29.6296
1	2582634	0.0100211	-31.1111
1	2606863	0.00134962	35.2941
1	2629280	0.000270847	30
1	2630525	0.0100211	-31.1111
1	2636293	1.22039e-08	-47.2222
1	2701789	0.0395945	-22.9167
1	2705272	0.00529482	36.1111
1	2746297	9.86228e-05	38.0952
1	2746569	0.00248631	-31.3725
1	2772241	0.0380959	21.5686
1	2782555	0.00216962	35.4167
1	2797001	0.0357248	-30
1	2808221	4.38344e-05	-25.2525
1	2819582	2.08954e-07	49.1228
1	2823168	2.29916e-08	46.9136
1	2861417	1.23811e-05	39.3939
1	2882514	0.00306377	33.3333
1	2887430	0.00526905	40
1	2893590	6.55568e-05	31.9444
1	2901209	0.0151412	30.303
1	2919301	0.000370396	35.0877
1	2960229	0.0488869	-18.1818
1	2971521	0.0442049	21.0526
1	2972071	0.00555554	-33.3333
1	2974729	0.020308	-15.7407
1	2975270	0.0139795	-33.3333
1	2991601	6.89727e-05	33.3333
1	2994152	0.0352824	25
1	3028838	1.10941e-11	64.7059
1	3031131	1.66855e-05	-40.9091
1	3037231	0.000405134	37.7778
1	3054038	0.0140824	-19.697
1	3116077	0.0436809	19.697
1	3126895	0.00417105	36.3636
1	3145110	0.0490769	-22.9167
1	3163243	6.46429e-05	48.7179
1	3165572	0.0268015	25.4902
1	3170882	0.013316	33.3333
1	3172689	0.00384129	33.3333
1	3177068	0.0158044	28.8889
1	3225013	0.00179093	27.7778
1	3226995	0.000274914	44.4444
1	3233234	0.0183366	-30.7692
1	3273165	0.036894	-22.807
1	3281324	0.0123133	-30.5556
1	3287881	0.000566011	22.9885
1	3293407	0.00114193	-28.3333
1	3295395	0.0316658	-9.84848
1	3303162	0.00664437	-14.1414
1	3305671	8.90011e-05	-33.3333
1	3311030	0.0434858	-26.6667
1	3323026	0.00767238	23.8095
1	3324587	0.0212752	17.9487
1	3361118	2.64623e-06	46.0317
1	3365711	0.000945978	40.4762
1	3366882	0.00221665	35.4167
1	3383691	0.00298559	31.3725
1	3384457	0.000388075	39.2157
1	3441743	2.00518e-06	-28.5714
1	3445167	0.000468954	39.5833
1	3482825	6.62239e-10	41.6667
1	3492222	0.0100211	26.6667
1	3498397	0.0132333	-33.3333
1	3499906	1.76506e-08	56.8627
1	3523193	0.0422084	23.5294
1	3525284	0.0141321	23.5294
1	3527206	0.00555554	-33.3333
1	3528922	0.0066367	28.0702
1	3533241	0.0375999	-19.6078
1	3536943	0.000246438	41.6667
1	3540233	0.0131452	29.1667
1	3540383	4.49178e-06	43.9394
1	3554992	0.0104235	-36.6667
1	3556096	0.0475955	-24.4444
1	3634569	0.000369017	-34.8485
1	3645390	2.88428e-07	34.9593
1	3649497	0.00760212	29.4118
1	3693278	0.00208963	38.4615
1	3694937	0.0393721	-24.4444
1	3695357	3.34325e-05	28.2051
1	3695363	0.0214126	-27.0833
1	3773713	9.19494e-08	-48.6111
1	3796375	0.0253139	-30.5556
1	3803183	9.53504e-05	43.75
1	3806187	0.00553515	-19.4444
1	3809252	6.5631e-05	43.1373
1	3813117	0.023926	28.5714
1	3842941	0.00130378	-41.0256
1	3847526	0.000119678	25.641
1	3858218	0.00336355	40
1	3860760	0.00920934	-31.1111
1	3912950	0.000304009	-36.6667
1	3914172	4.40272e-05	30.3922
1	3918135	9.13932e-08	59.5238
1	3958406	0.0165522	-27.451
1	3963724	0.0295189	-26.6667
1	3979314	0.00876804	-21.2121
1	4112220	0.0331141	-25
1	4116594	0.00301446	-25.7576
1	4120533	0.00526092	31.25
1	4130631	0.00682855	-36.6667
1	4136748	1.4318e-05	-24.3902
1	4138575	0.0151963	-30.5556
1	4145502	0.0465236	25.641
1	4212252	6.51537e-05	39.6825
1	4221051	6.23605e-07	34.7222
1	4221366	1.16982e-05	45.8333
1	4231390	0.00283802	-21.1111
1	4235814	0.0200656	26.6667
1	4242566	0.000705766	37.2549
1	4251944	0.0187123	33.3333
1	4253710	3.7244e-06	-16.9591
1	4264459	0.000117212	-33.3333
1	4277822	0.00112421	-11.7949
1	4278520	0.00210695	30.303
1	4281590	0.00405782	35.8974
1	4287370	0.000295736	17.3333
1	4318112	0.0142348	-25
1	4330073	0.00529482	36.1111
1	4334329	3.37658e-07	54.902
1	4347628	0.00102092	37.5
1	4384650	0.0236086	-24.5614
1	4408500	0.0310893	27.7778
1	4423612	0.0194915	-30.303
1	4461083	0.0315947	-25
1	4493508	0.000182156	-37.037
1	4496777	0.0115592	-18.1818
1	4515950	0.0026143	28.7879
1	4533454	0.00802349	36.3636
1	4545476	0.00920934	-31.1111
1	4547261	1.32983e-05	-40.2778
1	4551426	0.0198421	33.3333
1	4574890	0.00396766	-31.3725
1	4580716	1.58605e-06	42.3077
1	4591432	3.27251e-05	-35.8025
1	4659586	0.0462812	22.9167
1	4660725	0.00442339	-36.1111
1	4665080	7.20756e-09	55.5556
1	4667816	7.82329e-06	55.5556
1	4669432	2.59125e-06	32.3529
1	4699746	8.21716e-05	44.4444
1	4709724	0.00417105	36.3636
1	4720027	8.61213e-07	-52.0833
1	4722618	9.89769e-05	-37.8788
1	4722689	8.60171e-07	-41.9753
1	4723157	0.000196022	36.3636
1	4724874	0.00756066	-21.6667
1	4732609	6.62019e-07	50.8772
1	4733390	0.0228267	-12.8205
1	4771726	0.000165875	-32
1	4799463	3.40281e-05	39.3939
1	4801896	0.0438611	27.7778
1	4822935	0.0434858	-27.7778
1	4823683	0.0475266	19.2982
1	4831642	0.0465236	25.641
1	4853080	0.0156268	-20
1	4895468	0.000276067	-33.3333
1	4895938	0.0284558	21.5686
1	4924989	0.0102822	33.3333
1	4936507	3.05924e-06	53.3333
1	4939424	0.000122534	48.4848
1	4968156	0.000243317	37.5
1	4969689	5.93028e-05	39.6825
1	4981791	0.00108083	-30.5556
1	4990158	2.60057e-05	-43.75
1	5052309	0.0321819	30.303
1	5091298	3.96297e-05	-40
1	5096796	0.00164632	33.3333
1	5112288	0.000993301	26.1905
1	5112465	1.23759e-08	46.1538
1	5115780	0.00207835	-35.4167
1	5123279	0.0460645	-13.5417
1	5126227	0.0196653	23.8095
1	5136928	7.94448e-05	51.5152
1	5138773	0.00526905	-29.4118
1	5141007	0.00640086	31.25
1	5148174	0.0280127	-21.2121
1	5162618	3.11427e-06	39.5062
1	5163272	0.00945487	-12.9252
1	5175820	0.00540231	35.8974
1	5181307	1.55187e-07	41.6667
1	5203106	1.16982e-05	45.8333
1	5210930	0.00125678	-17.5926
1	5246000	0.00408237	22.5806
1	5292060	0.0434858	-27.7778
1	5304000	6.53996e-07	-46.9697
1	5313704	1.86206e-06	-45.4545
1	5341154	0.00167214	-30.303
1	5370812	1.49138e-05	-29.8246
1	5372356	0.00248631	-31.3725
1	5394298	0.00144804	-37.7778
1	5404748	0.0295189	-26.6667
1	5410821	0.0322755	28.2051
1	5412982	0.0361542	22.807
1	5418732	0.000153604	45.4545
1	5419259	0.0115614	27.451
1	5419891	1.47183e-14	49.1667
1	5425599	0.00208963	38.4615
1	5431389	0.0456142	-30
1	5432740	0.0357248	-30
1	5460735	0.0425595	23.5294
1	5463651	0.0316405	-18.1818
1	5475429	0.0119506	-28.8889
1	5482059	0.00535468	27.2727
1	5491365	0.000663131	-23.3333
1	5517421	1.39248e-06	48.3333
1	5520977	1.6645e-07	50.7937
1	5524679	0.0135652	30.7692
1	5533911	0.00257346	38.4615
1	5595331	3.25013e-06	43.9394
1	5597046	0.0196273	19.4444
1	5603659	0.00158231	-43.3333
1	5631052	0.0392192	25.641
1	5633657	0.0269883	19.697
1	5650436	8.9724e-06	47.0588
1	5651521	0.0107236	-23.6111
1	5681045	0.0102699	15.4472
1	5690495	0.0357248	-30
1	5703016	0.00121354	28
1	5703814	0.00392655	35.7143
1	5703991	0.0115614	27.451
1	5716373	0.00903081	-20.8333
1	5727110	0.000213298	37.2549
1	5728890	1.35992e-07	50.7937
1	5741454	0.00139582	38.0952
1	5743626	0.0178268	-28.8889
1	5762590	0.000240377	-46.1538
1	5793236	0.000353277	36.6667
1	5794600	9.81983e-07	-20.2614
1	5804213	0.0352824	22.807
1	5807451	0.0352824	25
1	5812693	0.0438611	27.7778
1	5822949	0.0204729	28.2051
1	5945137	3.0614e-06	34.4828
1	5998474	0.0158299	-22.7273
1	6021054	0.0491867	-22.2222
1	6022867	1.00276e-07	-45.679
1	6025744	0.00868313	25.7576
1	6026641	0.0151963	18.0556
1	6034085	0.000325444	-17.9487
1	6050038	0.00920934	-31.1111
1	6066730	4.57043e-11	-38.5185
1	6067103	0.00150642	37.7778
1	6069472	0.00970091	-31.1111
1	6069925	0.000483841	43.5897
1	6073981	7.35417e-05	50
1	6075873	0.000388075	39.2157
1	6076096	0.0327249	-24.4444
1	6079053	0.00102092	37.5
1	6082653	0.0196378	27.0833
1	6128088	1.65162e-06	42.3077
1	6130216	0.000343003	-34.8485
1	6162783	0.000589967	15.3846
1	6165046	0.00132845	41.6667
1	6176702	0.0261318	-26.6667
1	6184649	2.53703e-07	56.25
1	6190067	0.0310893	-27.7778
1	6191191	0.00667304	-33.3333
1	6211435	7.4125e-06	45
1	6231776	0.000304996	-23.6559
1	6261584	6.22715e-13	40.5405
1	6262792	3.06533e-06	35.3535
1	6269098	0.0389358	-16.6667
1	6271289	1.98809e-08	-51.5152
1	6273336	1.3824e-10	47.2222
1	6300580	1.81852e-06	-38.8889
1	6309848	8.82705e-05	43.1373
1	6318489	0.00976286	-22.2222
1	6328927	6.08964e-06	30.6306
1	6383725	3.82359e-07	49.2063
1	6409392	0.0187123	33.3333
1	6425868	5.37385e-06	-22.0126
1	6426922	0.036894	-22.807
1	6429439	0.0052796	-35.8974
1	6431868	0.041456	-23.5294
1	6433187	0.000149852	-19.8413
1	6459107	1.33901e-06	43.9394
1	6469216	0.0084003	33.3333
1	6469789	0.00292241	35.5556
1	6474570	0.00098547	-31.6667
1	6475786	0.00555554	-33.3333
1	6482288	0.0238228	25.4902
1	6518312	0.00142842	-23.1481
1	6538495	0.000331826	43.5897
1	6543614	7.626e-06	51.2821
1	6544009	1.6086e-06	47.619
1	6547009	0.0189038	-25.4902
1	6549326	0.00220574	-30.303
1	6550617	0.0177049	25
1	6563414	0.0461969	-27.2727
1	6568976	3.66663e-09	-52
1	6605410	2.29219e-05	50
1	6629240	1.76052e-07	41.3793
1	6668008	0.0261318	-28.2051
1	6669979	0.0167243	-33.3333
1	6687919	0.0434858	27.7778
1	6711982	0.0183366	30.7692
1	6737684	0.0198421	-33.3333
1	6742721	0.00277529	25.4902
1	6747623	0.0348119	-27.7778
1	6749144	7.68707e-07	-33.3333
1	6785962	0.00298559	-35.5556
1	6824650	0.0173181	28.8889
1	6835654	0.0280127	-21.2121
1	6839266	0.0465236	25.641
1	6915295	0.000783164	33.3333
1	7032319	0.00653714	26.3158
1	7034907	0.00296907	-33.3333
1	7035572	9.89769e-05	37.8788
1	7045953	0.0084003	-33.3333
1	7059662	0.0361542	24.4444
1	7068212	7.53375e-05	38.0952
1	7075647	0.00163004	24.2424
1	7082972	0.0131452	21.2121
1	7105105	0.000906053	35.0877
1	7110327	0.0325027	28.2051
1	7143293	0.0268977	30.303
1	7143898	0.0092649	30.5556
1	7148635	0.00130378	-41.0256
1	7148932	0.000198609	33.3333
1	7150192	0.000328439	36.8421
1	7151015	0.00528511	28.0702
1	7151753	0.0214126	27.0833
1	7152509	0.00117907	-18.6275
1	7175796	0.00227356	-33.3333
1	7181586	0.00967666	25
1	7182061	0.00271645	38.8889
1	7236376	0.0440167	-24.4444
1	7279592	0.0469109	-24.4444
1	7291407	0.000540563	39.5833
1	7293643	6.66314e-06	49.0196
1	7353673	0.000171232	-44.4444
1	7357582	0.0269169	17.9487
1	7398440	0.00480259	31.3725
1	7398783	0.000698488	-25.9259
1	7401260	0.00248174	33.3333
1	7419496	1.29125e-05	-37.5
1	7424777	0.00106554	-23.6559
1	7454999	2.5591e-08	-37.037
1	7456851	9.92733e-09	-39.0805
1	7457786	3.65646e-08	46.9136
1	7459379	9.18519e-06	-25
1	7497001	0.0206521	-20
1	7561860	0.0118991	-27.7778
1	7581321	0.00301446	-25.7576
1	7607903	0.0288447	16.6667
1	7644820	0.00732664	36.1111
1	7660943	0.00201268	38.0952
1	7662482	1.97636e-11	59.7222
1	7685323	0.00710834	-36.1111
1	7699998	0.0380959	21.5686
1	7706855	0.00134475	-42.4242
1	7707194	1.25589e-06	45.4545
1	7717680	0.0430053	23.8095
1	7719287	0.00107881	37.7778
1	7758686	8.3376e-05	29.7619
1	7763826	0.0018099	26.4368
1	7776943	0.0395685	16.6667
1	7790644	0.0125949	24.5614
1	7845575	1.24425e-12	-59.2593
1	7873303	2.09105e-05	-37.5
1	7884345	0.0159517	27.451
1	7890254	0.0104235	-26.6667
1	7981506	8.82045e-07	46.9697
1	7990747	0.027348	-22.2222
1	7999447	0.00903081	23.0769
1	8035402	2.51441e-05	-31.1828
1	8041089	1.55149e-07	-43.2099
1	8050417	2.84338e-07	54.902
1	8050604	0.00480259	19.2308
1	8051342	0.000303898	31.9444
1	8052007	0.000217485	46.1538
1	8056103	0.0302012	-28.2051
1	8059760	9.83663e-05	28.8889
1	8066884	0.000265934	27.0833
1	8134706	0.0139795	-33.3333
1	8153410	0.0406058	-27.7778
1	8162934	0.0211833	28.5714
1	8174241	0.0440167	-24.4444
1	8177472	0.0219701	27.0833
1	8183937	1.76813e-09	-57.8947
1	8184427	4.5308e-08	-58.3333
1	8204299	0.0333279	-16.6667
1	8221444	0.00721114	31.25
1	8222593	0.00197723	31.3725
1	8230675	7.75036e-09	39.6396
1	8250349	3.60973e-11	58.3333
1	8274912	0.00985632	-26.3158
1	8276847	0.00298559	35.5556
1	8277375	0.000353277	36.6667
1	8281436	0.0333279	-21.5686
1	8281592	2.51951e-06	28.4314
1	8284579	0.000392723	-44.4444
1	8299384	0.000901895	38.0952
1	8301975	0.0225297	22.2222
1	8302559	0.00909627	29.1667
1	8302627	0.0189038	25.4902
1	8343828	0.000418294	39.5833
1	8349367	0.00458964	-35.8974
1	8361202	0.0359765	25
1	8370724	0.0198421	-33.3333
1	8378669	0.00318586	20.5882
1	8427179	0.00235897	38.4615
1	8468158	0.00177305	27.2727
1	8488933	0.000361915	41.0256
1	8490097	0.000349817	37.5
1	8493333	4.01043e-05	32.2917
1	8499626	0.00262407	-27.2727
1	8552986	0.00277907	23.6111
1	8557476	0.0183366	27.0833
1	8580513	0.0327249	24.4444
1	8600019	0.0359617	-19.4444
1	8621646	0.0013692	35.4167
1	8623483	0.0055633	-30.7692
1	8661965	0.0173181	19.697
1	8664705	2.00129e-07	54.1667
1	8677512	0.00308522	-38.8889
1	8685070	0.0465236	21.5686
1	8685797	1.51264e-08	-56.25
1	8707389	0.0135508	30.9524
1	8748174	0.0317693	-21.6667
1	8790573	0.00144176	-38.4615
1	8792009	0.000174479	27.027
1	8796598	0.00239411	-23.9583
1	8854282	0.000561795	33.3333
1	8856267	6.16536e-05	-34.7222
1	8922458	0.00687329	-29.4118
1	8955302	7.00356e-05	-33.3333
1	8968834	0.000212338	-33.3333
1	9013416	0.0329584	26.6667
1	9029962	8.05843e-06	42.4242
1	9037650	0.00710834	36.1111
1	9079448	0.0351371	-23.5294
1	9080464	6.50804e-11	-50.5747
1	9082924	3.41235e-09	46.0317
1	9093637	4.59863e-08	50.8772
1	9103829	0.00055452	-39.5833
1	9111015	1.90835e-06	40.9091
1	9114651	0.000415569	28.5714
1	9123124	0.0440167	-24.4444
1	9126306	1.05046e-09	60.7843
1	9169008	0.034477	-25.641
1	9183707	4.6886e-08	-46.9136
1	9209507	1.00406e-06	-34.3137
1	9268609	1.66855e-05	40.9091
1	9297732	1.89735e-05	33.3333
1	9344209	0.0203079	-10.7527
1	9348708	4.80971e-09	48.2759
1	9354228	2.9221e-05	-42.1053
1	9402394	0.000241499	-34.8485
1	9424884	0.0346889	19.0476
1	9425292	0.000107468	-31.4815
1	9447494	0.000611376	45.4545
1	9453241	0.0343112	27.2727
1	9481563	0.00088919	28.3951
1	9498126	9.27386e-06	-19.8582
1	9581506	8.77013e-08	58.3333
1	9597692	0.00336355	40
1	9601420	1.11493e-06	47.619
1	9703609	0.000132163	-33.3333
1	9732362	0.00781964	23.3333
1	9748445	0.00872066	20.2381
1	9882134	0.000758101	-33.3333
1	9885762	0.0456142	-30
1	9887519	0.000469098	-35
1	9920968	0.0404092	23.5294
1	9931270	1.04863e-05	38.4615
1	9946335	0.000361915	-41.0256
1	9948330	0.0357248	-30
1	9970646	0.00458964	-35.8974
1	9991257	0.020817	-22.7273
1	9992762	3.58855e-07	56.25
1	10014533	0.00450808	39.3939
1	10031228	0.000901895	35.4167
1	10033351	0.0134463	20.5128
1	10035288	0.0407194	16.0494
1	10046552	0.0420326	-24.4444
1	10057875	0.0236086	24.5614
1	10082723	0.000694242	40.4762
1	10093641	6.66314e-06	49.0196
1	10107643	0.0099222	17.5439
1	10162738	0.00904771	30.9524
1	10183967	0.0336584	30.303
1	10252489	0.0248102	30.5556
1	10257922	8.12467e-07	-46.9697
1	10265366	0.00109587	22.7273
1	10317380	1.23832e-09	40
1	10358863	0.000213298	37.2549
1	10360171	0.000843995	-37.2549
1	10457100	0.0137861	30.9524
1	10470764	5.14975e-05	-42.5926
1	10488948	0.00208963	38.4615
1	10492025	3.1518e-05	25
1	10518467	0.0315947	22.2222
1	10536214	0.0198421	33.3333
1	10541442	4.81727e-05	-27.3504
1	10572406	0.00540231	35.8974
1	10591847	0.0137425	28.2051
1	10620769	0.00513015	-29.8246
1	10623061	0.00712924	-25
1	10625567	0.0325027	26.1905
1	10627175	4.51261e-07	49.2063
1	10632593	0.000612804	-35
1	10640636	0.00471144	-27.2727
1	10655198	0.00308522	-33.3333
1	10684974	0.00398832	-15.9091
1	10691941	0.0267932	-17.6471
1	10692474	0.00227263	28.5714
1	10752935	1.39094e-05	-30.303
1	10762288	8.24878e-14	-45.614
1	10777570	0.000213298	37.2549
1	10798350	1.66855e-05	-30.2083
1	10799552	0.000843348	-41.6667
1	10863192	1.32917e-08	51.3889
1	10880164	0.0488869	18.1818
1	10904354	0.0038053	-30
1	10911019	0.00177984	38.0952
1	10952437	0.00135539	-37.7778
1	10985737	6.30426e-06	-56.6667
1	10990600	0.000979892	40.4762
1	11005566	0.00158231	-21.2121
1	11008286	0.00579531	-27.0833
1	11021069	0.00306377	-33.3333
1	11024317	3.70219e-08	-43.3333
1	11025969	9.30912e-09	-60.7843
1	11030935	0.0219701	27.0833
1	11066197	2.72316e-06	-47.3684
1	11072354	2.38198e-05	-34.4444
1	11136224	7.01968e-06	-42.4242
1	11137775	0.000464878	-20
1	11140997	0.0125949	24.5614
1	11147627	2.50815e-07	-45.098
1	11149265	0.00194454	23.6559
1	11151086	0.0131452	29.1667
1	11154072	0.00286355	33.3333
1	11165327	0.00372628	35.7143
1	11358789	0.000933675	-33.3333
1	11361534	0.00526092	31.25
1	11365028	6.06003e-08	52.9412
1	11413033	0.0298546	-26.6667
1	11415092	0.0150478	-33.3333
1	11416076	0.0420326	-24.4444
1	11418224	0.00764039	33.3333
1	11432666	0.0117646	30.7692
1	11435983	7.52083e-05	-43.1373
1	11470355	0.00764039	33.3333
1	11489283	0.0465236	25.641
1	11492782	1.57019e-05	48.8889
1	11549968	0.000705766	-29.1667
1	11554667	0.000764341	-29.6296
1	11584964	0.00308522	-38.8889
1	11586571	1.26617e-07	50
1	11591111	0.00881169	26.3158
1	11617450	0.0003551	-31.9444
1	11667042	0.00179093	27.7778
1	11671947	0.0406058	-27.7778
1	11682680	0.00392655	35.7143
1	11687143	0.00279391	35.5556
1	11712562	0.00840442	-25.4902
1	11737294	0.0267195	-10.7843
1	11738337	1.08829e-06	-26.6667
1	11753964	5.9876e-05	-21.5686
1	11769521	0.00868313	-11.9497
1	11790227	0.00123377	-33.3333
1	11795924	0.0134791	27.0833
1	11797310	0.024855	25
1	11797623	0.0475266	-14.1414
1	11798863	0.000540406	-40
1	11804070	0.0178268	-28.8889
1	11807787	2.54169e-06	-43.8596
1	11810669	0.000405935	-31.3725
1	11816626	1.7431e-05	-43.3333
1	11816944	0.00909053	28.0702
1	11826092	0.00687329	29.4118
1	11826904	0.00978543	29.4118
1	11841398	4.94953e-09	-56.1404
1	11842611	0.000132916	-29.6296
1	11852746	0.0147913	-22.807
1	11877373	1.08679e-07	45.8333
1	11881550	0.0124304	29.1667
1	11881965	9.58505e-05	33.3333
1	11925758	0.000214918	40.4762
1	11972080	0.00126089	38.8889
1	11973142	0.000249597	-36.6667
1	11976716	6.53996e-07	50
1	11986674	0.00153771	28.7879
1	12002650	0.00880433	-27.7778
1	12017357	0.0284409	28.2051
1	12036414	0.00306377	-33.3333
1	12040556	0.00405782	35.8974
1	12099936	0.000225548	-31.6667
1	12104982	0.0380959	21.5686
1	12132760	0.0199883	-19.2982
1	12138047	0.00467182	-21.1111
1	12141090	0.0135508	30.9524
1	12150254	0.00156642	-27.7778
1	12151075	0.0392192	25.641
1	12177693	0.00685436	31.25
1	12178513	0.000908762	27.7778
1	12255895	8.80672e-08	54.386
1	12297901	0.0237915	-16.6667
1	12314974	0.000418294	39.5833
1	12335888	0.0150085	14.5833
1	12339249	0.00282767	36.3636
1	12343342	9.38893e-05	40.3509
1	12362165	0.00348582	23.6111
1	12378492	0.00505032	24.2424
1	12386198	0.0355687	22.9167
1	12396578	0.0476273	-12.7451
1	12402600	0.00327609	33.3333
1	12403451	0.045823	-10.3448
1	12441954	4.02464e-12	-31.3725
1	12445168	0.00306377	33.3333
1	12445505	1.19173e-08	50
1	12448637	0.000901895	38.0952
1	12513337	0.00456502	31.25
1	12528056	0.000710516	37.5
1	12532405	2.18523e-05	-31.3725
1	12540695	0.0406058	27.7778
1	12543316	0.0162129	15.6863
1	12544008	0.0459704	15.4762
1	12549274	0.0265773	-18.3333
1	12551696	1.40145e-06	-42.4242
1	12643449	0.0017463	38.8889
1	12678894	0.0438611	-27.7778
1	12709127	0.0430053	-21.6667
1	12715073	0.0198421	-33.3333
1	12717304	0.00158231	-35.4167
1	12759946	6.51537e-05	39.6825
1	12777099	0.0395903	26.1905
1	12778112	0.0104235	-36.6667
1	12791887	0.00917043	24.2424
1	12800170	0.0031087	31.25
1	12800583	0.0229931	-24.0741
1	12810433	0.00439308	-29.4118
1	12810939	0.0304207	15.3846
1	12826820	4.90257e-05	-43.5897
1	12861039	0.0100211	31.1111
1	12867894	0.0223184	-23.3333
1	12869763	0.0202628	-30.5556
1	12872945	0.00512206	31.3725
1	12923315	0.00195066	-42.4242
1	12929132	0.000799808	-35.5556
1	12987035	1.66855e-05	-37.5
1	12992424	0.00221665	-35.4167
1	13004021	0.00490727	29.8246
1	13009198	5.11444e-05	-45.8333
1	13033661	0.000292712	-38.8889
1	13049353	0.000112413	-36.3636
1	13050225	2.66781e-05	-30.1075
1	13128643	0.00114604	-20.6897
1	13138621	0.00692976	33.3333
1	13150213	1.14474e-07	-44.4444
1	13170723	0.0358027	-21.6667
1	13177145	0.00123377	-33.3333
1	13179314	7.68707e-07	49.0196
1	13199617	0.00745803	-31.25
1	13245901	0.0243181	19.0476
1	13273384	2.60114e-05	51.5152
1	13383827	4.90257e-05	-17.7305
1	13426877	0.00348933	-25.9259
1	13440194	0.0135508	30.9524
1	13459289	0.0100211	-31.1111
1	13528690	3.53558e-10	53.8462
1	13530422	5.36429e-08	51.5152
1	13551086	0.00241024	23.0769
1	13553899	0.0268977	30.303
1	13609795	3.9471e-05	-45.098
1	13611798	9.43547e-07	37.3333
1	13684519	0.0315186	28.2051
1	13727142	0.000240377	-46.1538
1	13733899	0.0104235	-36.6667
1	13758814	0.000656746	33.3333
1	13760448	0.0395903	26.1905
1	13765919	0.0135508	-18.1818
1	13778718	0.00208963	38.4615
1	13792263	0.0249806	-17.284
1	13815547	0.000260769	42.2222
1	13816463	0.00144804	-37.7778
1	13839586	0.0066367	28.0702
1	13866966	7.45658e-09	42.8571
1	13867442	0.00392655	35.7143
1	13882422	0.0159517	-27.451
1	13898404	0.000269735	-47.2222
1	13899845	0.0271594	27.2727
1	13909993	1.78178e-07	38.8889
1	13937433	0.00144804	-27.7778
1	13965360	3.01839e-06	-30.7018
1	13966975	0.013316	33.3333
1	13981694	9.38893e-05	40.3509
1	14025757	0.00221665	-24.4444
1	14027653	2.89831e-08	45.977
1	14029900	0.0123838	-11.828
1	14059747	0.00710834	-36.1111
1	14071604	1.93861e-09	-47.3118
1	14080890	0.000388075	-39.2157
1	14084879	0.0297149	-25
1	14115528	1.83709e-06	46.0317
1	14116417	2.43306e-12	56.0606
1	14155188	0.00947279	-25.7576
1	14157933	4.04755e-05	42.1053
1	14166755	3.31011e-11	-46.4912
1	14187294	0.00906391	24.5614
1	14202731	0.0257739	25.4902
1	14247656	1.45377e-05	-26.4706
1	14248128	0.00547498	19.0476
1	14268438	0.00553555	36.3636
1	14277980	0.00373727	28.8889
1	14306882	0.00527472	-18.9189
1	14308910	0.0483888	23.0769
1	14310802	0.00721114	31.25
1	14331366	0.0012506	-31.8182
1	14359418	6.60261e-05	47.619
1	14367489	0.00535085	29.8246
1	14410263	0.00687553	-31.1111
1	14454937	0.0097336	30.7692
1	14458329	0.00306377	-33.3333
1	14461839	0.00402365	35.7143
1	14484934	0.00347921	31.3725
1	14524837	0.0194915	30.303
1	14550149	0.00953979	29.4118
1	14569873	0.00254353	-25
1	14578663	0.0218806	-16.129
1	14579262	0.0389358	-16.6667
1	14583167	0.0261318	-26.6667
1	14584244	0.0196542	-28.5714
1	14594784	5.55921e-06	-30.5556
1	14605972	0.00195066	42.4242
1	14613609	0.0304029	19.0476
1	14615016	0.0196542	28.5714
1	14648447	9.13535e-07	30.3704
1	14653836	0.0238978	16.6667
1	14665532	0.00805155	-19.7531
1	14702090	0.00248174	-33.3333
1	14705379	0.00102588	-21.4286
1	14705884	0.000799808	-35.5556
1	14708247	0.0401905	30
1	14715840	0.0317693	-21.6667
1	14763150	0.0177808	28.5714
1	14765241	0.0029112	31.1111
1	14787973	0.0401365	-16
1	14790958	1.36671e-05	35.0877
1	14884158	0.0432572	22.9167
1	14885285	0.0152382	27.0833
1	14891570	2.6815e-05	-44.4444
1	14958352	0.0223184	30.5556
1	14966146	0.000134402	32.1429
1	14990624	0.0424083	-21.2121
1	15005973	0.00758527	31.25
1	15014621	0.0103123	14.1844
1	15019071	0.00186837	22.7273
1	15019482	0.0456142	20.6349
1	15028099	0.0161039	-10.3175
1	15054641	0.00168558	33.3333
1	15057060	0.000824729	19.8413
1	15059871	0.000206122	38.5965
1	15060712	0.000483841	43.5897
1	15064257	0.000412616	29.1667
1	15066785	0.00894218	36.3636
1	15068831	4.34891e-06	-33.3333
1	15076117	0.0268977	-30.303
1	15077335	0.00512206	31.3725
1	15121234	0.00532571	20
1	15122887	0.0214473	-25
1	15132408	0.0390408	-13.5802
1	15175664	0.000806721	37.2549
1	15180213	3.00153e-12	-45.8333
1	15195977	0.0498241	-18.3333
1	15222391	0.000541708	-43.5897
1	15241285	0.00109587	-22.7273
1	15312927	2.04672e-05	-39.3939
1	15364044	6.10371e-05	40.4762
1	15371980	6.45017e-05	33.3333
1	15375707	0.000130264	26.1261
1	15376065	0.00909053	28.0702
1	15379133	0.0131343	-22.2222
1	15391729	2.81872e-05	23.2323
1	15393765	0.0238925	-30.5556
1	15401975	3.36275e-05	-40
1	15402677	0.0316658	23.0769
1	15406534	0.000106667	43.75
1	15424401	0.000383611	33.3333
1	15426324	0.0147018	-28.8889
1	15430399	0.0187984	24.5614
1	15455264	0.000694985	-22.2222
1	15477490	0.0114508	25.3968
1	15487864	0.00055452	-39.5833
1	15498488	0.0286678	20.6349
1	15498697	0.0113254	-33.3333
1	15507523	0.0084003	-33.3333
1	15521059	0.00283381	31.5789
1	15534334	0.00758527	33.3333
1	15558714	0.0006694	-16.092
1	15575181	6.36691e-05	-27.957
1	15583734	5.21583e-09	45.5556
1	15637966	3.83161e-05	-31.0345
1	15645949	0.0406618	27.2727
1	15667297	5.42721e-07	-50
1	15667890	3.12137e-06	-41.6667
1	15717208	0.0104235	-36.6667
1	15718293	5.34381e-15	38
1	15766483	0.00668788	36.1111
1	15791433	2.16224e-10	-51.3889
1	15811240	0.00305864	-28.7879
1	15839269	0.000734717	-37.7778
1	15844798	0.00763351	-23.6111
1	15896208	6.45752e-05	-31.1828
1	15929718	1.3069e-05	37.5
1	15970546	0.000265941	-27.5862
1	15972033	0.000906053	35.0877
1	15972664	0.00351158	19.697
1	15976483	8.24526e-06	50
1	15993687	6.51472e-06	38.8889
1	16008902	0.00553555	36.3636
1	16019191	0.0022278	-29.6296
1	16021618	9.38893e-05	40.3509
1	16023281	0.00890059	28.0702
1	16024095	0.0401365	26.1905
1	16041731	0.02995	30.303
1	16045456	0.00267692	23.6559
1	16203292	0.00269077	31.5789
1	16226398	0.0248102	-23.3333
1	16257085	0.000176106	41.6667
1	16281119	0.0112844	-22.7273
1	16283459	0.00910616	23.8095
1	16298062	8.0932e-05	47.619
1	16307815	0.0223184	30.5556
1	16323422	0.00348003	-18.5185
1	16333582	0.0113254	-33.3333
1	16345045	0.00107881	37.7778
1	16355894	0.000331684	42.8571
1	16370005	0.000843995	37.2549
1	16372564	0.00134475	-42.4242
1	16383691	0.00507927	-27.2727
1	16385197	7.35417e-05	-50
1	16406520	0.0325027	26.1905
1	16410138	0.000258975	-41.6667
1	16439971	5.19041e-10	-41.1765
1	16444889	0.00369585	30.7692
1	16447482	0.00950791	-20.6897
1	16476987	0.0404092	23.5294
1	16499702	0.0167169	-25
1	16513102	0.0166234	-19.5402
1	16519037	0.012631	-22.2222
1	16526522	0.00161576	-22.2222
1	16555829	0.000374885	34.8485
1	16556786	0.000178737	-31.8182
1	16561008	0.000129564	33.3333
1	16564414	0.00106835	-28.3951
1	16568778	0.0380959	-21.5686
1	16580271	0.044839	20
1	16612635	0.023751	-21.0526
1	16636878	0.0261318	-26.6667
1	16637796	4.49894e-05	30.303
1	16652678	0.0052796	35.8974
1	16706351	1.21708e-05	-25.7576
1	16708773	0.000349817	-36.6667
1	16711110	0.00716572	26.9841
1	16711292	0.00023622	-25
1	16713420	0.00134475	42.4242
1	16724740	0.0425595	23.5294
1	16724988	2.16054e-07	52.6316
1	16746127	5.16611e-06	24.0741
1	16752318	0.0128403	22.9167
1	16753428	3.12686e-06	42.1053
1	16767782	0.00153213	30.303
1	16780717	0.0268079	-21.6667
1	16812844	0.00347921	-31.3725
1	16858302	8.53913e-05	-40
1	16860355	6.51537e-05	-24.6914
1	16868111	4.90257e-05	37.2549
1	16868396	0.0457498	-24.4444
1	16873027	3.77655e-07	-36.4583
1	16882111	0.0205516	19.697
1	16885994	5.03343e-05	51.5152
1	16892733	0.00709195	-24.2424
1	16894893	4.18266e-06	45.098
1	16895081	0.00599683	-15.9091
1	16900358	0.00347921	-31.3725
1	16915827	2.68878e-07	-42.4242
1	16945525	0.0029112	-31.1111
1	16949126	3.42676e-11	66.6667
1	16950858	9.44052e-07	-55.5556
1	16951474	0.000331684	42.8571
1	16955558	0.0344217	30.303
1	16957013	1.39248e-06	-39.5062
1	16960073	0.000120504	44.4444
1	16969424	0.00150254	31.3725
1	16999954	0.038315	21.0526
1	17016934	0.0437064	16.6667
1	17017547	0.0088048	36.6667
1	17030353	0.000906053	35.0877
1	17039231	0.000296186	39.5833
1	17117890	0.0475955	23.8095
1	17119130	0.000349697	-42.4242
1	17134210	0.0200656	-25.9259
1	17135646	2.2194e-05	-38.8889
1	17140575	1.78003e-06	-43.9394
1	17160863	0.0420326	-24.4444
1	17196336	0.0135508	30.9524
1	17284863	0.0244278	-17.2043
1	17307200	0.00533227	-31.3725
1	17325155	0.0066367	28.0702
1	17369115	2.00606e-08	50
1	17409720	9.41325e-11	-46.6667
1	17427570	0.0406618	-20
1	17429156	0.009105	-25.7576
1	17440336	3.08617e-05	-50
1	17458460	0.0208425	23.5294
1	17469989	0.0434858	-27.7778
1	17473241	2.01899e-06	43.1373
1	17611059	0.00269655	33.3333
1	17613717	0.0222386	19.4444
1	17613986	0.0434858	30
1	17616359	8.37436e-07	-28.7037
1	17625385	1.18571e-05	-37.037
1	17629597	0.0301847	-23.5294
1	17633331	0.000440991	26.0417
1	17697989	4.73522e-07	57.1429
1	17704749	2.22955e-06	38.8889
1	17706015	0.00480288	-36.6667
1	17707325	0.0176568	-30.7692
1	17708900	0.0120328	-17.6471
1	17721978	6.25924e-05	39.6825
1	17736378	9.7463e-06	-42.4242
1	17736518	0.00775021	28.0702
1	17763735	2.66297e-14	-48.7805
1	17771628	0.00180415	30.303
1	17789655	8.48589e-08	50.8772
1	17840891	8.47865e-06	-38.8889
1	17932505	0.038315	21.0526
1	17940537	0.000703712	41.0256
1	17942434	0.00144804	37.7778
1	17953490	0.0322755	28.2051
1	17960575	0.0440167	-24.4444
1	17966425	3.44396e-07	41.6667
1	17972197	0.0193169	25
1	17973355	3.45232e-05	33.3333
1	17992317	0.0153954	-14.0741
1	17994978	0.000211321	29.4872
1	17996624	0.0244233	-11.9658
1	17998307	0.044109	20.6349
1	18005738	0.000624194	24
1	18019360	0.000166259	29.0323
1	18045628	0.0101662	33.3333
1	18048838	2.09105e-05	37.5
1	18049386	3.9471e-05	37.5
1	18051686	1.32755e-11	56.4103
1	18073522	0.00555554	-33.3333
1	18100745	0.0422084	23.5294
1	18129213	0.000122534	48.4848
1	18132273	0.0094249	-26.6667
1	18145880	0.0109779	-29.1667
1	18146462	2.94086e-06	-46.6667
1	18147729	0.000253816	-29.8246
1	18151765	0.0223184	30.5556
1	18154778	0.0316405	18.1818
1	18155494	2.30165e-10	47.7778
1	18155885	0.000196252	41.1765
1	18157860	1.3069e-05	37.1795
1	18195561	0.00871621	-28.8889
1	18208122	6.60261e-05	47.619
1	18281946	0.032442	-17.5439
1	18332821	0.0183366	27.0833
1	18379815	0.027348	22.2222
1	18380021	0.00244449	27.451
1	18380670	0.0131452	29.1667
1	18421311	1.8526e-05	-47.9167
1	18425745	0.00384243	-22.2222
1	18430883	0.000297409	30.5556
1	18442586	3.25013e-06	43.9394
1	18443702	0.0054894	31.3725
1	18445253	0.000811769	24.4444
1	18455507	9.1157e-05	43.1373
1	18458025	0.0120012	-24.2424
1	18459128	0.0104235	26.6667
1	18472738	0.0180125	30
1	18501593	0.00704101	17.2414
1	18525237	0.00112421	37.5
1	18528781	0.0100211	-31.1111
1	18540453	4.71909e-09	48.8095
1	18585636	0.000483841	43.5897
1	18604038	0.00158231	35.4167
1	18612593	0.0316305	13.5802
1	18616086	0.00894218	36.3636
1	18619285	0.0225297	22.2222
1	18625768	0.00430839	26.3158
1	18626597	0.0206979	-23.3333
1	18632902	0.00271645	-21.5054
1	18633317	0.000414145	-43.5897
1	18654117	0.0144169	-19.4444
1	18673788	6.23605e-07	52.9412
1	18674028	0.0280127	21.2121
1	18707528	0.00176889	35.7143
1	18753588	0.0135508	30.9524
1	18773116	0.044839	-25
1	18793659	0.000714352	-40
1	18798770	3.40579e-05	-24.2424
1	18799274	0.000497633	26.9231
1	18810551	3.34345e-07	57.7778
1	18822768	0.0390408	-23.5294
1	18823174	0.0100211	-26.6667
1	18830400	6.62019e-07	-47.9167
1	18844148	0.0404222	21.6667
1	18848856	0.0101662	33.3333
1	18850004	0.00346265	39.3939
1	18885390	0.00115419	38.0952
1	18899261	0.00651173	33.3333
1	18913644	0.00909627	-29.1667
1	18917654	1.2139e-06	-43.0556
1	18927580	0.00553555	36.3636
1	18933470	0.0222386	24.5614
1	18953645	0.000423885	-25
1	19032900	0.000381459	-31.5789
1	19059502	0.0183268	-22.2222
1	19061752	0.0369419	20
1	19074103	4.55724e-05	46.6667
1	19098866	0.00124147	25
1	19128709	0.000859155	23.3333
1	19142789	0.00201268	38.0952
1	19232547	1.88254e-06	36.5079
1	19243018	0.00269077	-31.5789
1	19317981	0.00858703	-31.1111
1	19336616	0.019788	-22.7273
1	19400041	0.0193169	25
1	19404521	0.00491785	-31.1111
1	19406032	0.0257739	25.4902
1	19406674	8.58349e-10	60
1	19426741	0.0156908	28.5714
1	19428720	0.00357149	-38.8889
1	19430458	0.0457745	-11.3636
1	19431386	0.0135508	-23.3333
1	19499529	0.000799808	33.3333
1	19531050	3.63542e-05	-42.5926
1	19567596	0.00956396	-24
1	19586250	0.0140488	-23.6111
1	19587038	0.0315186	28.2051
1	19588153	0.0147018	28.8889
1	19603972	3.15395e-08	-53.3333
1	19605305	0.038315	21.0526
1	19631521	1.45739e-05	31.9444
1	19655933	0.000442634	33.3333
1	19660114	0.0404092	23.0769
1	19672226	0.000760684	35.0877
1	19688921	0.0137425	27.451
1	19724378	0.00396766	-31.3725
1	19743829	1.67739e-08	-58.8235
1	19769392	1.28789e-07	-54.902
1	19788153	0.00784337	-16.6667
1	19794898	0.00396766	31.3725
1	19809259	0.0238925	-30.5556
1	19809687	0.000537004	35.0877
1	19822129	0.0359765	25
1	19830709	0.0092649	30.5556
1	19888731	0.000485615	-28.0702
1	19892661	0.000270949	-32
1	19895849	0.0117906	29.1667
1	19940145	0.00535085	29.8246
1	19958706	0.0440167	-24.4444
1	19966096	3.1518e-05	-25
1	19977506	0.00292241	-35.5556
1	19992844	4.41475e-05	-43.1373
1	20009229	0.022855	26.1905
1	20026870	5.9319e-06	42.4242
1	20030194	0.00100606	21.2121
1	20033854	0.0369419	26.1905
1	20034327	0.000196022	-36.3636
1	20093397	3.25313e-08	-45.679
1	20106626	0.000211321	29.4872
1	20107948	2.38266e-05	45.8333
1	20108624	5.7761e-05	42.8571
1	20132042	1.61101e-07	47.2222
1	20132496	0.00442339	36.1111
1	20142746	0.0357248	-30
1	20228308	0.0258816	18.6667
1	20266647	0.00257346	38.4615
1	20270438	1.61711e-08	37.2093
1	20291811	0.00153771	28.7879
1	20295932	0.00146365	-35.2941
1	20298190	0.0258816	22.2222
1	20298903	0.0108891	20.8333
1	20306127	0.0289079	20.8333
1	20313509	0.000196983	45.2381
1	20373434	2.65369e-06	-40
1	20380409	0.0271305	-20.8333
1	20403125	0.000388075	39.2157
1	20531212	0.0331976	15.625
1	20548354	0.0112844	-22.7273
1	20577197	0.00134962	35.2941
1	20607763	0.0242823	33.3333
1	20610238	0.0167243	33.3333
1	20611845	3.80423e-06	45.614
1	20615872	0.0101662	33.3333
1	20619280	0.00196774	-21.2963
1	20629104	8.70061e-05	37.5
1	20706220	0.000470266	-20.4301
1	20723204	0.000107653	24.8062
1	20740598	4.32493e-09	-42.5287
1	20742270	0.00340689	20.2381
1	20836021	0.023926	28.5714
1	20837037	0.000705766	46.6667
1	21128602	0.027348	-22.2222
1	21132663	0.0187033	30.7692
1	21134791	0.0354404	15.6863
1	21187071	0.0261318	-26.6667
1	21187217	0.000193331	33.3333
1	21194254	0.0484259	-14.7059
1	21200864	4.36667e-07	45.4545
1	21202777	0.0304029	19.0476
1	21286812	0.0284558	21.5686
1	21379659	0.00554757	25.3968
1	21401734	0.00151155	-41.6667
1	21409578	0.0268977	-30.303
1	21466948	3.65088e-05	-34.5679
1	21482898	0.0261318	-26.6667
1	21486578	0.000452042	-26.4368
1	21530813	0.0206979	-25.4902
1	21547727	0.0318152	12.5926
1	21556587	0.000405134	37.7778
1	21566390	0.00826277	-29.4118
1	21614756	0.00903081	17.7778
1	21616252	0.0114041	30.9524
1	21657586	0.00640086	31.25
1	21679887	0.000585221	31.9444
1	21705190	0.00167214	-25.5556
1	21718575	0.000860562	35.0877
1	21742211	0.00146365	-35.2941
1	21752963	0.023608	12.7451
1	21755276	3.12456e-07	-48.4848
1	21770874	0.0302012	19.6078
1	21776693	0.0311024	-17.284
1	21779165	6.23605e-07	52.9412
1	21779713	7.94448e-05	51.5152
1	21839347	0.00164409	-25
1	21841751	0.0244504	-30
1	21843704	7.9632e-08	51.6667
1	21845577	3.25013e-06	-45
1	21855804	0.00251214	-28.3333
1	21859894	0.00525887	14.8148
1	21884141	0.000211416	42.8571
1	21905272	0.000196252	41.1765
1	21980873	0.0287279	-26.6667
1	21987555	1.06612e-05	42.4242
1	21987794	0.000659702	23.0769
1	21991381	0.0469109	24.4444
1	21994273	2.59413e-21	-45.9016
1	22000949	0.00857412	33.3333
1	22003938	0.0139795	33.3333
1	22007106	0.00538235	-26.3158
1	22008409	4.15519e-06	43.9394
1	22010856	5.39475e-05	26.2626
1	22011663	0.0359617	19.4444
1	22021164	0.00555554	-33.3333
1	22022787	0.00257346	38.4615
1	22056095	0.013316	-33.3333
1	22057702	6.36749e-15	-41.6667
1	22068953	0.044064	-20
1	22070815	0.0457498	-24.4444
1	22315083	0.0253139	30.5556
1	22370541	0.000143896	-30
1	22376589	0.044839	25
1	22421071	0.0357964	25
1	22425733	0.0101259	-24.2424
1	22486992	0.0434858	27.7778
1	22491391	0.00140022	33.3333
1	22546473	0.00402639	33.3333
1	22597972	7.51192e-07	-41.9753
1	22599055	0.000901895	35.7143
1	22614442	0.0268015	-25.4902
1	22649887	0.000540563	39.5833
1	22664411	0.00292241	-35.5556
1	22750795	0.00226715	26.1905
1	22815113	0.0248102	-24.4444
1	22840440	0.00528676	19.4444
1	22846278	6.43753e-06	46.6667
1	22848195	8.82705e-05	43.1373
1	22872648	7.80002e-09	50
1	22881831	0.0287026	15.1515
1	22883630	3.25013e-06	45
1	22893842	1.8375e-07	53.3333
1	22911159	0.000456457	34.9206
1	22911782	4.38069e-10	-45.1613
1	22913774	0.000843348	-41.6667
1	22924792	0.00269783	23.8095
1	22960428	0.00759439	-27.451
1	22962384	0.0390408	23.5294
1	22967420	0.0115399	20.9877
1	22993252	1.28031e-08	-53.0303
1	23008333	0.0134791	27.0833
1	23017379	0.00826277	29.4118
1	23025008	0.0315186	28.2051
1	23030504	8.6209e-06	37.1795
1	23033088	0.000703712	-41.0256
1	23052011	0.0139795	-33.3333
1	23053381	0.000499651	-31.8182
1	23058473	0.000524493	-35
1	23065840	6.67408e-05	-33.3333
1	23079597	0.00434983	26.3889
1	23082946	0.000147938	-44.4444
1	23084048	0.00663186	-28.3333
1	23100901	0.00203295	-30.303
1	23233383	6.0013e-06	-40
1	23246516	0.0123133	-30.5556
1	23254120	0.00121132	35.2941
1	23269106	0.0109779	28.5714
1	23308422	0.00146365	-35.2941
1	23323052	0.0139795	-33.3333
1	23325434	3.67351e-07	-35.4839
1	23335296	0.0131452	-29.1667
1	23365762	0.00177298	-38.4615
1	23387604	0.0133991	-28.8889
1	23401381	0.000246438	41.6667
1	23403700	0.038315	-21.0526
1	23420921	0.0325027	-28.2051
1	23434670	0.0114291	-23.6111
1	23440432	1.51327e-05	-42.2222
1	23452214	0.00334901	-23.4568
1	23453693	4.54328e-08	54.386
1	23455204	0.000101868	-35.0877
1	23500706	0.0130049	33.3333
1	23506307	0.00300557	-28.3333
1	23520217	0.00161356	-36.3636
1	23564303	0.00642054	25
1	23564456	1.05056e-09	-27.8689
1	23604944	0.000416626	-18.1159
1	23605626	0.00672809	-26.6667
1	23613487	8.49246e-06	-38.6667
1	23618597	0.000153604	-44.4444
1	23622738	2.50865e-05	45.098
1	23641603	0.0156908	-24.2424
1	23690170	0.0177049	-28.8889
1	23701188	0.000147042	39.2157
1	23724164	0.0315186	28.2051
1	23724825	9.54076e-07	27.2109
1	23725887	0.00391265	19.1919
1	23769921	0.041456	23.5294
1	23770719	7.93852e-07	38.8889
1	23955531	0.000246438	41.6667
1	23959525	0.000153604	45.4545
1	23984173	0.00291549	-19.6581
1	23984620	0.000189173	-38.5965
1	24001080	0.0202331	23.8095
1	24001380	0.0104235	-36.6667
1	24002536	2.26002e-08	45.4545
1	24011756	0.00759562	33.3333
1	24023582	0.0425794	-21.5686
1	24030015	0.00555554	-31.3725
1	24039093	0.000499651	-31.8182
1	24039413	7.32364e-05	-37.7778
1	24049825	0.0329584	-26.6667
1	24051626	2.52103e-06	38.4615
1	24053899	0.0118991	-27.7778
1	24054870	0.000464878	37.5
1	24071541	0.0257739	-25.4902
1	24105576	0.0337014	17.4603
1	24113952	0.0375999	21.6667
1	24116145	0.00978543	29.4118
1	24119033	0.00257346	38.4615
1	24131495	0.0173181	19.697
1	24143931	0.0165522	27.451
1	24150883	0.00484548	-27.451
1	24172167	1.60032e-07	-25.1572
1	24173681	0.00732664	-24.5614
1	24193814	0.00325778	-28.7879
1	24213749	6.23332e-05	-32.2222
1	24229667	0.00691281	14
1	24241559	0.00167214	30.303
1	24313686	0.0315186	-28.2051
1	24374081	0.000445317	40.4762
1	24374579	0.00756565	26.9841
1	24437080	0.00526905	-40
1	24480662	0.000140311	34.7222
1	24485368	3.8372e-11	38.7387
1	24505268	0.00346948	-36.1111
1	24517302	6.91968e-06	-30.0813
1	24518131	0.023454	28.5714
1	24518819	0.0271594	-23.5294
1	24531194	6.55568e-05	46.6667
1	24540319	0.00605815	-36.1111
1	24555963	0.000761006	45.4545
1	24560363	2.65629e-06	33.3333
1	24560848	4.90157e-05	-21.2121
1	24568291	0.0336584	30.303
1	24569105	0.0344205	17.3333
1	24573656	0.000725111	-35.2941
1	24590411	0.0261318	26.6667
1	24662596	0.0352824	25
1	24673744	0.00917043	24.2424
1	24674343	0.00063357	37.2549
1	24692629	0.0422084	-23.5294
1	24725006	0.0375999	-19.6078
1	24735192	0.000696533	-44.4444
1	24748971	0.0289079	20.8333
1	24761921	9.7463e-06	-44.4444
1	24773552	0.000928681	37.5
1	24777609	0.000360409	23.6111
1	24870653	0.00082538	-37.5
1	24873345	0.00881169	29.4118
1	24885497	6.55568e-05	-46.6667
1	24902781	0.00153862	-25.5556
1	24918257	0.044839	25
1	24965483	0.0176762	-21.2121
1	24966868	0.0054894	31.3725
1	24967696	0.048803	11.1111
1	24968540	0.0380959	21.5686
1	24973566	5.84838e-05	37.8788
1	25004444	2.33e-06	-30.8642
1	25006214	0.0071511	-18.3908
1	25061138	1.96589e-05	51.2821
1	25067461	2.12399e-10	61.6667
1	25069013	3.1962e-06	-46.6667
1	25144028	3.07107e-10	-43.0108
1	25149569	6.27146e-08	52.381
1	25152189	0.0369419	26.1905
1	25153755	0.000799808	33.3333
1	25155469	0.000414027	-35
1	25160141	0.00771775	15.5556
1	25187727	1.67352e-05	-44.4444
1	25206294	0.0100211	-26.6667
1	25206799	0.00710981	-14.0351
1	25208660	0.00346265	-35.8974
1	25219043	7.70511e-06	-40
1	25223440	0.00461304	-24
1	25231885	4.30362e-05	45.8333
1	25233633	0.013316	-33.3333
1	25265920	0.000418211	-39.2157
1	25272394	0.0475955	-24.4444
1	25306463	0.0438611	-27.7778
1	25316317	0.0465236	21.5686
1	25322800	0.0167258	33.3333
1	25323068	1.24123e-05	41.2698
1	25323553	4.82765e-06	43.1373
1	25327465	0.0145646	-20.8333
1	25340540	0.000711714	29.8246
1	25431902	0.0480732	-18.6667
1	25481725	0.0140824	-19.697
1	25498587	5.02728e-05	45.8333
1	25560271	0.00402639	-33.3333
1	25582623	0.00484495	21.7949
1	25606117	0.00861535	28.0702
1	25630633	0.0340018	-19.4444
1	25632742	0.00682855	-36.6667
1	25636293	0.000118783	39.5833
1	25660829	0.00336355	40
1	25671335	0.00130293	28.2051
1	25694589	4.65763e-07	50
1	25714598	0.000694985	-22.2222
1	25719339	0.0179761	25
1	25719885	0.0253139	-30.5556
1	25726079	8.75895e-05	38.0952
1	25730722	1.04116e-05	47.9167
1	25741059	0.000625863	-25.4902
1	25759827	0.0244504	30
1	25761629	0.000694242	40.4762
1	25763533	0.00208963	38.4615
1	25775572	0.00529482	36.1111
1	25781708	0.0301847	-10.4167
1	25789706	3.82359e-07	49.2063
1	25791822	4.28433e-12	-50
1	25795106	0.0101662	-33.3333
1	25797113	0.000112631	40.3509
1	25934744	3.54689e-06	33.3333
1	25938229	0.023751	21.0526
1	25962143	0.0198421	-33.3333
1	25966594	3.71239e-06	-34.4444
1	25970974	0.00640086	31.25
1	25988479	0.000129976	-26.2626
1	25999295	0.0102393	-28.2051
1	26014008	0.0248102	30.5556
1	26016024	0.0104235	-36.6667
1	26029703	0.00023589	39.2157
1	26043748	0.0248102	30.5556
1	26135069	0.00269655	-38.4615
1	26141016	2.4602e-09	59.6491
1	26177831	0.000752702	38.4615
1	26329112	0.0101662	-31.1111
1	26344762	0.0420326	-24.4444
1	26347372	0.0166215	30.7692
1	26433914	0.00530205	-22.2222
1	26450058	0.00491785	31.1111
1	26497951	0.0438611	27.7778
1	26520279	0.00176685	33.3333
1	26524641	0.00826277	29.4118
1	26614229	1.11493e-06	56.4103
1	26696497	0.0456142	-30
1	26700240	0.000235516	38.5965
1	26700753	0.000169256	38.5965
1	26744606	5.33121e-10	-50
1	26744614	0.0414603	21.0526
1	26745188	0.00177984	38.0952
1	26768362	0.0329584	-26.6667
1	26773382	0.00134475	42.4242
1	26796177	0.00248174	33.3333
1	26855593	2.74508e-09	-40.5405
1	26870000	0.0438611	-27.7778
1	26870953	0.000189046	-41.1765
1	26872953	0.024855	-25
1	26876450	0.000246438	41.6667
1	26881630	0.000388075	39.2157
1	26883536	0.000203627	-41.6667
1	26886843	0.00777861	-25
1	26893912	8.77013e-08	-58.3333
1	26906775	0.00201268	31.1111
1	26944328	6.24773e-08	-45.679
1	26971074	8.70037e-09	-48
1	26990190	0.00640086	31.25
1	26998054	0.0493754	25.641
1	26998573	0.0287279	-26.6667
1	27014287	0.000217883	35.0877
1	27030635	2.92199e-07	45.4545
1	27043504	0.000516308	-26.4706
1	27047749	0.0315186	28.2051
1	27049661	0.0404092	-20.3704
1	27062813	3.13904e-05	-41.6667
1	27063570	2.77323e-06	-21.5686
1	27076951	4.07292e-07	43.9394
1	27080182	0.0127896	-22.2222
1	27089608	0.00837664	-17.094
1	27095863	0.0261318	21.2121
1	27189624	0.00399162	-30
1	27260755	0.0268977	30.303
1	27270455	0.0244233	22.7273
1	27271779	0.0268977	25.4902
1	27291633	9.96344e-08	56.8627
1	27297547	0.0172757	19.0476
1	27298888	0.00176889	16.6667
1	27308784	0.00526905	-40
1	27319430	0.000107921	33.3333
1	27322405	0.00208963	38.4615
1	27322886	0.000131489	-26.6667
1	27343343	1.1742e-15	48.1481
1	27344605	0.0137861	30.9524
1	27353918	0.000276395	-27.7778
1	27376316	0.00682855	-36.6667
1	27398963	4.04617e-06	47.3684
1	27400371	0.0261318	-28.2051
1	27404608	0.0158044	28.8889
1	27405811	1.21906e-06	-35.1852
1	27407479	0.00248631	-31.3725
1	27411839	0.000982119	42.4242
1	27412224	0.000761006	45.4545
1	27416997	0.0129555	16.0494
1	27423128	0.0467489	21.0526
1	27425823	0.00505032	24.2424
1	27431164	0.0129142	-20
1	27444160	0.00055452	24.2424
1	27446840	4.86364e-05	-39.3939
1	27448734	0.00195066	35.4167
1	27457670	0.00722742	-28.0702
1	27474770	0.000542836	-33.3333
1	27490058	0.0475955	-22.2222
1	27545164	0.00825397	22.6667
1	27555849	0.000761006	45.4545
1	27575349	2.27886e-06	-43.0556
1	27576783	1.50804e-06	43.3333
1	27583711	0.0263425	26.1905
1	27592336	1.01077e-05	40.9091
1	27636651	0.0100211	31.1111
1	27644069	0.00458264	-28.0702
1	27648907	1.00342e-06	54.1667
1	27678785	0.00667304	-33.3333
1	27682478	0.0042671	-26.6667
1	27682992	0.0425794	-21.5686
1	27692593	0.0054894	31.3725
1	27701868	8.68435e-09	-56.6667
1	27748851	0.023181	-20.8333
1	27819100	2.95528e-06	38.5965
1	27825116	0.000102314	40.3509
1	27825887	0.0271594	27.2727
1	27837421	5.26514e-08	-51.5152
1	27901572	0.00346265	39.3939
1	27949855	3.98153e-05	38.0952
1	27950914	3.66169e-06	-43.75
1	27963544	0.000510573	39.5833
1	27970719	0.022855	26.1905
1	27992392	0.035239	20.3704
1	27995160	0.0104235	-36.6667
1	27995968	0.0119118	23.8095
1	28009117	0.00140198	29.8246
1	28053220	7.85908e-06	-45
1	28086001	0.00356496	-28.7879
1	28089793	0.0295189	-26.6667
1	28100305	8.1112e-07	47.3684
1	28186884	0.0026115	-35.5556
1	28204173	0.00480259	-31.3725
1	28239526	7.96972e-06	51.1111
1	28260705	0.0322755	28.2051
1	28309884	0.000196983	45.2381
1	28377186	1.11493e-06	-40.9091
1	28378639	2.9862e-10	44.4444
1	28401048	0.00257346	38.4615
1	28428580	3.57186e-05	18.0328
1	28446727	0.00173694	26.9231
1	28459315	0.00513015	29.8246
1	28481295	0.00221665	35.4167
1	28496311	0.00063357	37.2549
1	28573326	0.0475955	-24.4444
1	28577897	0.0287279	26.6667
1	28581490	4.71909e-09	44.7917
1	28607428	0.000409293	31.8182
1	28609633	3.40281e-05	41.1765
1	28612823	0.000296186	39.5833
1	28615535	0.0132419	-25
1	28634444	0.0185731	21.6667
1	28642772	0.0338376	-16.6667
1	28655393	0.000117675	29.8246
1	28677760	0.0130049	33.3333
1	28680262	0.00023589	-39.2157
1	28686682	0.0164737	22.2222
1	28787853	0.0312184	-22.807
1	28788567	0.0183366	30.7692
1	28790670	0.000408375	-39.2157
1	28794758	0.00125801	22.619
1	28825596	6.44181e-10	58.7302
1	28850818	1.37389e-08	48.1481
1	28852046	0.0135508	23.3333
1	28855876	6.0013e-06	-40
1	28864810	0.00197723	29.4118
1	28870982	4.38485e-06	-40.9091
1	28871786	0.0174432	17.8571
1	28873729	0.00876804	-21.2121
1	28900929	0.000912526	30.1587
1	28920708	0.0406111	18.1818
1	28925428	0.00248631	-31.3725
1	28926797	0.0344147	-25
1	28949099	0.000377954	37.2549
1	28974881	0.0135652	30.7692
1	28998960	8.41405e-08	48.6111
1	29001599	0.0105531	33.3333
1	29006785	6.66314e-06	-49.0196
1	29052730	0.0261318	-26.6667
1	29150313	0.0187033	30.7692
1	29161936	0.00144804	-37.7778
1	29173903	0.000262536	-19.3548
1	29201646	0.0116167	-19.5402
1	29236402	0.000121359	-30.8642
1	29237426	2.04302e-05	52.7778
1	29271958	0.0248102	30.5556
1	29294953	0.000628684	30
1	29300123	0.00057582	-37.037
1	29324796	1.67481e-06	49.1228
1	29407086	9.43466e-07	-52.9412
1	29435408	0.000122534	48.4848
1	29444668	0.00102092	37.5
1	29453683	0.00512206	31.3725
1	29483825	0.00336355	-40
1	29525766	7.53701e-15	64.1975
1	29526395	0.0213691	23.8095
1	29528061	0.000600466	-19.1489
1	29562980	0.00182362	29.1667
1	29571612	0.00922748	29.4118
1	29609599	0.00208963	38.4615
1	29609836	0.000159541	36.3636
1	29663320	0.0341901	22.807
1	29677056	2.27439e-05	33.3333
1	29729796	0.0434858	-30
1	29786539	0.0456573	9.80392
1	29788454	0.0166215	-30.7692
1	29794388	0.00226644	-17.5926
1	29809201	0.000254683	-31.9444
1	29827115	0.00169927	-33.3333
1	29840446	0.00151627	-31.5789
1	29848264	0.0200664	-24.5614
1	29897099	6.97962e-07	41.3333
1	29900267	2.00284e-07	-43.2099
1	29942886	0.0113254	-33.3333
1	29946549	0.00509049	20.5128
1	29951311	0.0432977	-25.641
1	29953555	6.13787e-05	25.641
1	29962152	4.57477e-13	-45.8333
1	29967262	1.8265e-07	54.902
1	29970037	0.00533227	-31.3725
1	29970714	0.0406058	-27.7778
1	29983899	1.20655e-06	40.4762
1	29989600	0.000269278	-32.0988
1	29991674	1.33317e-05	-28.5714
1	30001109	1.06621e-07	58.3333
1	30021574	0.0367603	-16.0494
1	30036003	0.00906391	24.5614
1	30067731	0.00114444	-28.3951
1	30074093	0.0315947	25
1	30083713	0.00480876	-33.3333
1	30088996	0.000284235	-33.3333
1	30124403	0.0286678	20.6349
1	30131058	0.00311116	20.8333
1	30212896	8.82705e-05	43.1373
1	30300309	0.0200664	-24.5614
1	30326711	0.0107987	18.8889
1	30365484	0.00273161	-38.4615
1	30365840	0.00526905	40
1	30389273	1.79887e-05	37.1795
1	30470068	0.00732664	33.3333
1	30543874	6.24816e-08	41.4141
1	30544207	0.00269116	-27.7778
1	30563007	0.00915587	13.4752
1	30611933	0.00967666	25
1	30632236	0.000541708	43.5897
1	30644324	0.00106835	-27.5862
1	30662866	0.00722742	-28.0702
1	30667668	0.00758766	26.1905
1	30669461	0.0167243	33.3333
1	30678083	0.000340205	-42.2222
1	30680041	0.000508232	27.2727
1	30688408	2.0264e-05	-45.098
1	30702597	1.56263e-13	52.0833
1	30703548	0.0017007	-25.9259
1	30706090	0.0422315	21.6667
1	30716871	0.0167243	33.3333
1	30736845	6.41136e-09	-44.1176
1	30740370	0.000204238	-33.3333
1	30743424	0.000207542	31.9444
1	30744170	4.03144e-10	53.8462
1	30797442	0.000270847	-34.8485
1	30798353	0.0287669	13.1579
1	30802073	0.00710834	-36.1111
1	30853068	0.0242823	33.3333
1	30916276	0.026533	17.8571
1	30959663	0.0273434	-19.7531
1	31039198	7.40167e-07	46.9697
1	31054583	0.00327609	-33.3333
1	31097450	0.0119506	28.8889
1	31102526	0.00716572	-22.807
1	31103685	0.0102472	27.451
1	31181540	0.0146721	-20.9877
1	31197231	0.0135508	30.9524
1	31215471	7.23065e-05	40
1	31218725	0.0493754	-25.641
1	31229962	0.00126089	-33.3333
1	31239055	0.0198421	33.3333
1	31277501	0.0299949	-17.2414
1	31307327	0.0128747	24.2424
1	31309016	0.00705695	11.4583
1	31347791	0.0102393	-28.2051
1	31357991	0.0026143	-28.7879
1	31362589	1.66855e-05	-37.5
1	31370060	0.00345604	35.7143
1	31384453	0.00308611	21.7949
1	31385538	0.016042	16.6667
1	31419635	0.000365218	-36.1111
1	31510120	0.00682865	28.3333
1	31535206	4.04755e-05	-41.6667
1	31550157	0.0179128	-30.5556
1	31552057	4.02882e-05	-33.3333
1	31562773	0.000388075	33.3333
1	31687414	0.0284409	28.2051
1	31716521	8.9724e-06	-47.0588
1	31750071	0.0369419	26.1905
1	31751068	0.00301446	-25.7576
1	31795136	4.31383e-10	57.8947
1	31804674	0.00876804	-21.2121
1	31870479	0.00440419	-23.3333
1	31874511	0.00107881	43.3333
1	31884644	9.92648e-07	-36.6667
1	31888251	7.7016e-10	38.8889
1	31897823	5.24341e-05	27.7778
1	31898785	0.00527917	29.8246
1	31905382	0.0336584	-30.303
1	31914654	0.0361542	22.807
1	31927470	2.09421e-08	-47.2222
1	31932193	0.013316	-33.3333
1	31933027	0.000376137	-25.4902
1	31933954	0.0118219	26.3158
1	31945676	0.0159539	-24.2424
1	31957526	0.0344217	30.303
1	31958941	0.0315947	-17.2043
1	32027598	5.11444e-05	45.8333
1	32029371	0.0474568	20.6349
1	32047256	2.9269e-06	48.7179
1	32051376	0.0395238	-17.284
1	32052779	0.0497142	-20.3704
1	32066842	3.84359e-09	50
1	32093146	0.0031388	28.0702
1	32096355	0.0493754	-25.641
1	32140748	6.22956e-06	45.614
1	32146758	2.26005e-05	43.8596
1	32147350	9.38781e-13	62.5
1	32156973	7.94448e-05	51.5152
1	32158170	0.0359765	25
1	32167899	6.06202e-06	-40.9091
1	32249150	1.08995e-10	66.6667
1	32281872	0.0151963	30.5556
1	32294239	0.00374646	28.7879
1	32297183	7.93746e-05	-38.3333
1	32354358	0.022855	26.1905
1	32357916	0.0456142	-30
1	32360889	0.000340205	31.6667
1	32368491	0.000537276	26.9841
1	32433272	0.020817	22.7273
1	32503663	1.78003e-06	-43.9394
1	32527027	0.00346265	-39.3939
1	32535318	0.0109413	-27.7778
1	32539680	0.00105268	-30.303
1	32607483	3.65439e-10	53.3333
1	32608017	6.23605e-07	34.7222
1	32610827	0.0130049	33.3333
1	32619072	0.000542836	33.3333
1	32631013	0.00526092	-31.25
1	32637562	0.00116279	-21.5054
1	32638414	0.000203627	41.6667
1	32652030	0.000981129	-20.6349
1	32652560	3.53635e-11	62.7451
1	32663959	0.00299384	-31.4815
1	32680793	0.00822915	-22.7273
1	32682734	0.00156642	-27.7778
1	32690829	0.0166928	28.8889
1	32691708	0.0298546	-26.6667
1	32728274	8.16317e-09	38.4615
1	32741223	0.00081476	35.0877
1	32786735	0.00512206	31.3725
1	32787730	6.5631e-05	43.1373
1	32789611	0.00732664	33.3333
1	32804245	0.000217883	35.0877
1	32850956	0.0202628	-30.5556
1	32854255	0.00163018	31.746
1	32863067	0.0169916	25.4902
1	32873992	0.000213298	-37.2549
1	32893975	1.39037e-06	-33.3333
1	32896515	0.0284409	28.2051
1	32896868	0.00668788	36.1111
1	32939205	0.0268015	25.4902
1	32947586	5.14975e-05	42.1053
1	32949159	0.00555554	33.3333
1	32949715	0.0316405	-18.1818
1	32997774	9.34856e-05	-41.1765
1	32998790	0.00616308	-29.6296
1	33018815	0.0123947	30.9524
1	33020056	0.00103157	-28.7879
1	33024469	0.0297149	25
1	33044483	1.93853e-07	39.5833
1	33092042	0.000108885	-40.3509
1	33115101	0.00269655	33.3333
1	33116080	0.00346265	39.3939
1	33149975	9.26404e-05	24.0741
1	33161294	0.0257739	-25.4902
1	33304780	0.00353925	-19.4444
1	33325532	0.00929469	33.3333
1	33341120	7.7598e-07	-39.5062
1	33412139	0.00527409	24.6914
1	33434198	0.0244233	-26.6667
1	33440872	0.00140022	33.3333
1	33452759	0.00176889	35.7143
1	33478188	0.0113254	33.3333
1	33493401	0.000377954	-37.2549
1	33494836	0.00297193	26.3889
1	33548952	0.0351371	23.5294
1	33617264	0.013556	-24.2424
1	33621132	1.19062e-06	42.6667
1	33627903	3.16054e-08	-63.8889
1	33640127	8.67319e-07	-52.9412
1	33642081	8.61703e-05	33.3333
1	33672523	8.15112e-08	38.5965
1	33683398	0.00140514	-20.3704
1	33712829	0.000860562	-35.0877
1	33713095	1.37899e-09	52.7778
1	33739582	0.0344217	30.303
1	33745414	0.0375999	23.8095
1	33755899	3.75132e-06	43.3333
1	33776357	0.000331826	43.5897
1	33785762	0.000178117	-31.0345
1	33808355	0.0361542	-24.4444
1	33827406	0.000388075	39.2157
1	33881405	0.00973119	22.7273
1	33919626	1.10595e-10	-40.1709
1	33950262	2.09105e-05	-32.0988
1	33950481	0.0337934	-20
1	33955626	0.0102822	33.3333
1	34012753	6.64777e-06	-44.4444
1	34030688	0.00419468	33.3333
1	34032355	4.7038e-07	10.9453
1	34033497	0.0321819	30.303
1	34035359	8.24878e-14	55.9524
1	34039236	3.6423e-07	31.4815
1	34042631	0.0224308	33.3333
1	34049045	0.000402138	-23.4234
1	34050807	0.0029565	31.5789
1	34053713	0.00030943	18.5185
1	34056593	0.00518389	-33.3333
1	34067105	0.00920934	31.1111
1	34068027	0.0434858	-15.2778
1	34082097	0.000735852	40
1	34106988	0.00996055	20.4301
1	34109654	0.000579493	-40
1	34113727	0.0404092	22.2222
1	34116321	0.0265773	18.3333
1	34140568	3.46831e-05	32.0513
1	34142510	4.7008e-07	37.8788
1	34146242	0.0483888	-23.0769
1	34153351	0.00133259	-18.5185
1	34155597	8.49581e-06	-45.614
1	34202927	0.0248102	24.4444
1	34213490	0.00057605	33.3333
1	34214369	0.030236	19.697
1	34214732	0.00529482	22.7273
1	34222350	0.0327249	22.807
1	34226540	6.30715e-07	26.7857
1	34328646	0.000235615	-22.2222
1	34328926	1.12704e-09	-43.2432
1	34333367	0.00250108	21.875
1	34339168	0.0321819	30.303
1	34343390	7.37555e-05	25
1	34436483	0.0268977	-14.4144
1	34447770	0.0125949	-24.5614
1	34449769	0.000238056	36.8421
1	34452057	0.00685436	-31.25
1	34463377	6.10841e-08	40.1961
1	34475968	0.000418211	-39.2157
1	34505211	0.00535085	29.8246
1	34509064	0.00201268	-31.1111
1	34549619	0.0461969	-27.2727
[truncated: 116,270 more rows]

## Sheet: CG_IND
DMP_n.	IDcontig	qvalue	meth.diff
2	50	0.00244991	-26.6667
3	64	1.05325e-05	-41.0256
5	247	0.0084461	-29.8246
9	396	0.0374527	-28.2051
11	398	0.000427527	-33.3333
22	465	0.0424501	-25
27	497	0.0070353	-22.2222
33	583	0.0105386	26.9841
34	587	0.0257279	-33.3333
36	594	0.000293037	-29.8851
38	609	0.0308798	-25.9259
43	641	0.0101166	33.3333
49	661	0.000318578	-30.9524
51	673	0.0492936	-28.2051
52	680	0.00772313	-38.8889
57	733	0.0344863	-24.5614
61	751	1.80546e-08	-50.6667
62	754	0.0182454	25.9259
63	756	0.0241583	20.3704
77	831	0.0380554	-21.4286
80	839	0.00394145	30.5556
81	841	1.17067e-14	-50.8333
83	854	0.000201145	-30.303
102	1769	0.00394145	-30.4348
106	1891	6.01016e-11	-44.6809
109	1899	5.60389e-05	41.2698
110	1900	0.000275793	38.8889
112	2241	0.0160209	-19.0476
116	2296	8.57483e-08	-38.7387
117	2297	8.66302e-05	-35.5556
120	2580	0.00866898	-39.3939
121	2620	5.34131e-05	42.8571
125	2672	0.0320868	-30.303
128	2682	0.0138091	28.0702
134	2692	0.000523299	33.3333
136	2727	0.000248035	-41.6667
137	2751	6.55654e-05	24.1135
138	2754	6.10384e-05	38.8889
140	2767	0.0257348	15.7895
144	2789	0.0365462	23.0769
146	2804	0.00348908	-33.3333
150	2823	0.0337413	-23.3333
151	2824	8.44932e-09	-40
152	2829	1.1786e-05	44.4444
159	2871	0.000906872	-40
160	2883	7.3783e-05	-33.3333
161	2893	0.0047599	-24.4444
166	2937	0.0458727	-25
169	3030	0.0151811	-36.3636
170	3050	0.000151632	-40.7407
175	3087	0.000906872	-40
176	3088	0.0190697	-36.6667
183	3225	0.0211184	-30.7692
184	3287	0.00487265	-39.3939
187	3340	0.0101166	-33.3333
188	3363	0.00261469	-42.4242
189	3364	0.00293904	-33.3333
190	3378	0.00037414	-50
193	3396	0.0322592	23.8095
195	3412	0.0322592	-27.0833
196	3507	0.0107798	-33.3333
200	3518	0.0322592	-27.0833
201	3526	0.000156174	-51.2821
202	3550	0.00203089	-37.7778
205	3653	0.00162827	-39.5833
207	3715	0.0121998	30.9524
208	3720	0.00376177	35.8974
215	3939	0.035916	-26.6667
217	3980	0.0309685	-33.3333
222	4035	0.000655023	35.2941
226	4048	0.0461308	30.303
227	4050	7.42379e-05	-38.6667
230	4077	0.000814595	-46.1538
234	4521	0.0461415	20.3704
237	4526	0.000564657	23.3333
240	4539	0.0131981	36.6667
242	4544	0.000205748	35.2941
245	4583	0.0257279	33.3333
252	4664	0.0014051	33.3333
259	4801	0.00445981	22.7273
266	4826	0.0249264	22.2222
267	4828	0.018051	29.4118
275	4869	0.00338834	42.4242
281	4975	0.0122817	-28.5714
284	5004	2.3594e-05	-30.2083
286	5012	0.0419761	-30.303
289	5028	0.00394145	-28.5714
290	5038	0.00195419	-46.6667
300	5091	0.0378613	-30.5556
310	5140	0.0257279	-33.3333
317	5254	0.0418145	-22.9167
321	5280	0.0265219	21.6667
326	5310	0.0416459	27.7778
336	5504	0.0234652	-23.3333
337	5506	1.71064e-05	39.2857
344	5536	0.041059	28.2051
347	5551	0.027887	-15.942
348	5573	0.0207336	-30
354	5599	0.000690691	23.1884
356	5630	0.00691703	-31.25
357	5633	0.00236321	-20.9524
358	5639	0.0281505	-33.3333
361	5656	0.00443052	-33.3333
364	5663	0.0344156	28.5714
366	5675	0.00213441	28.3333
369	5695	0.003353	29.4118
372	5701	0.00796903	30.5556
376	5715	0.000696552	-50
377	5739	0.00738188	-22.5806
378	5740	0.000161268	-43.1373
379	5741	0.000906872	-36.6667
381	5760	6.79439e-06	-42.3077
382	5762	0.0051761	-38.8889
383	5767	1.58209e-05	-37.931
385	5779	0.00285907	33.3333
386	5780	0.0054039	-38.4615
387	5788	3.8065e-05	-44.4444
388	5793	8.92357e-07	-46.1538
389	5806	0.000318578	-27.451
399	5839	0.00228476	33.3333
403	5857	0.0303252	-21.5686
405	5957	0.00866898	39.3939
412	6450	0.00487265	-39.3939
416	6527	0.00383831	-35.2941
420	6634	0.000304755	-50
424	6666	0.00921164	31.3725
435	7171	0.000371998	41.1765
437	7193	0.0257279	30.303
442	7210	0.0103337	23.5294
444	7218	0.00747564	29.6296
445	7225	0.0320868	30.303
459	7392	0.0445969	-26.6667
462	7440	0.000325782	48.7179
463	7442	0.0014051	37.2549
466	7522	0.00321466	-38.8889
469	7527	0.00895116	-20.4301
475	7649	0.00113209	-41.0256
479	7658	0.0398483	-30.5556
480	7672	0.0215489	-25
483	7715	0.0226173	-24.2424
485	7722	0.000104572	30
489	7732	9.23103e-05	45.8333
497	7858	0.00383831	-35.2941
502	8071	0.0234012	21.5686
503	8075	0.0416459	-24.0741
504	8077	0.00127884	43.5897
506	8082	0.00261469	-42.4242
509	8096	6.79439e-06	43.3333
511	8102	2.76806e-05	-45
512	8103	4.96302e-07	38.7097
514	8108	0.00179813	33.3333
519	8141	0.0107256	-40
522	8150	0.00174711	43.3333
527	8225	0.0385913	30
531	8268	0.0344156	-28.5714
532	8287	0.0117081	-12.1212
538	8388	0.0054337	28.8889
539	8396	0.0257279	-22.2222
542	8405	0.000351954	-30.303
545	8431	0.00348908	-31.746
553	8722	0.00463653	31.4815
554	8724	0.0182588	33.3333
556	8733	0.0121998	30.9524
560	8779	0.0302345	-23.1884
565	8845	3.91854e-07	-34.9593
567	8888	0.0192037	33.3333
569	8903	0.00726818	33.3333
578	8974	0.000307213	38.0952
583	9004	0.0354012	23.3333
584	9006	0.00463653	-42.4242
589	9049	0.000438701	33.3333
592	9087	0.00400611	-36.1111
593	9141	0.0100948	-23.4568
594	9145	0.000755089	-38.5965
597	9204	0.000323768	-38.3333
598	9205	0.0001528	-41.6667
599	9210	0.00261469	42.4242
610	9473	0.0298329	30
616	9542	0.0456633	-25.641
619	9554	0.0222536	27.2727
620	9559	0.00735754	40
625	9572	0.000876344	-46.6667
627	9578	0.00151598	27.2727
631	9587	0.0281505	-30.7692
634	9593	0.000303786	-40
636	9599	0.0449921	-24.4444
637	9600	0.00342039	39.3939
641	9661	0.011577	33.3333
646	9685	0.0028192	-23.0769
649	9764	0.00117003	-41.6667
652	9821	0.0146001	27.0833
653	9822	0.0191462	-25.4902
655	9824	0.000239988	-33.3333
659	9981	0.00193955	-33.3333
661	10000	0.0107256	-40
665	10011	0.0179297	-22.619
666	10013	0.0465964	14.0351
667	10018	0.0133613	28.8889
670	10029	0.0221164	-33.3333
672	10042	0.00216002	24.5098
675	10051	0.000413119	-35.1852
678	10068	0.0176397	19.7531
679	10069	0.024161	-23.6111
682	10074	0.0127591	-25
698	10122	0.0234012	21.5686
701	10130	0.0385312	17.5439
709	10180	0.00640416	-36.6667
713	10230	1.96661e-05	-46.6667
718	10269	0.00772313	-38.8889
719	10283	0.0319331	-25.9259
721	10314	0.0298329	-30.5556
724	10346	0.00412189	33.3333
731	10355	0.00772313	38.8889
733	10364	0.0014051	-37.2549
740	10435	0.00722485	29.1667
743	10450	0.0225597	-25.641
744	10451	0.0303252	-27.0833
751	10500	0.0382971	-17.9487
753	10558	0.00424304	24
757	10563	0.0499933	24.4444
758	10569	0.0146001	27.0833
762	10591	0.00466395	21.7391
764	10593	0.0217832	30.5556
766	10598	0.00747564	29.6296
773	10607	0.0145577	-23.8095
775	10612	0.00589622	27.0833
778	10623	0.0132121	23.0769
790	10719	0.000106408	-46.1538
793	10737	8.22535e-07	-31.8519
797	10747	0.0276001	-25
798	10786	0.000499563	-35
799	10794	0.0374527	28.2051
800	10795	0.00633325	36.3636
803	10815	0.01621	21.0526
804	10816	0.038439	-33.3333
806	10836	0.00532148	31.4815
809	10845	0.0211857	27.7778
812	10856	0.00238785	-40.4762
823	10908	0.00563992	-26.6667
824	10911	0.0203446	26.6667
828	10925	0.0131918	25.9259
836	10951	0.0284735	19.4444
838	10958	0.035916	23.3333
839	10961	0.0338177	11.6279
842	10972	0.00118373	-42.8571
846	11009	0.00579607	25
848	11012	0.00190011	-30.7692
852	11032	0.0109164	-26.3158
854	11054	0.00404153	-26.6667
866	11113	0.0233104	-28.8889
874	11150	0.00193955	24.6914
878	11172	0.00403844	42.4242
883	11201	1.51375e-06	56.4103
884	11205	0.0496997	26.1905
889	11273	0.000390861	43.5897
892	11300	0.0267309	-28.8889
912	11388	0.0013176	-38.8889
915	11483	0.0374527	-30.303
932	11545	0.041059	28.2051
934	11577	0.0292401	22.807
941	11595	0.0171229	31.1111
942	11596	0.00921164	31.3725
949	11744	0.0298329	30
950	11748	0.00921164	-21.875
952	11766	0.0445682	22.2222
953	11767	0.0492237	-30.303
954	11771	0.0215191	21.0526
955	11785	0.0265219	-28.5714
958	11788	0.035916	30.5556
960	11806	0.0101155	31.1111
961	11812	6.64284e-05	37.037
969	11883	0.0354012	27.7778
971	11902	2.16257e-06	52.381
972	11908	0.0216302	26.6667
975	12008	0.000963193	26.6667
977	12013	1.50781e-05	50
980	12048	0.0419761	-19.5402
985	12063	0.0014504	-43.5897
986	12065	0.00387981	31.746
988	12185	0.0298329	-15.0538
996	12247	0.00670338	30.303
997	12253	0.0191889	-20
1000	12271	0.000546279	25.7576
1001	12272	0.000201145	31.8182
1002	12274	0.00735754	30.9524
1005	12280	0.00179813	31.6667
1007	12282	4.99655e-05	-38.8889
1013	12323	0.0354012	20.8333
1016	12420	0.00412273	31.6667
1018	12423	0.0257279	26.1905
1020	12430	0.0425939	21.0526
1029	12499	0.0349085	-20.5128
1032	12507	0.00952499	35.8974
1035	12515	0.0379411	28.5714
1040	12535	0.0337413	18.3333
1042	12538	0.0132121	36.3636
1043	12543	0.0028192	33.3333
1047	12548	0.000455487	-28.7037
1049	12554	0.0259451	20
1054	12578	0.0068713	-38.8889
1073	12690	0.000182353	-29.8246
1076	12734	0.0390863	24.4444
1077	12735	0.00693516	25
1078	12795	0.00996154	-27.451
1082	12886	0.000628465	47.2222
1087	12967	0.0120134	27.2727
1088	12971	0.00640416	-36.6667
1089	12972	0.0138269	13.6752
1090	12981	0.00161443	35.7143
1091	12983	0.00164511	21.7391
1093	12989	2.82802e-05	44.4444
1096	12993	0.0054039	-38.4615
1102	13047	0.0127591	-33.3333
1103	13049	0.00387981	-43.3333
1104	13063	0.00136563	38.0952
1108	13073	0.0444346	-20.6349
1112	13085	0.00213441	-29.1667
1115	13098	0.00443052	-33.3333
1118	13127	0.00488992	-29.1667
1120	13129	0.00342039	39.3939
1121	13131	0.00221777	29.3333
1122	13132	0.0181853	33.3333
1123	13134	0.00261469	-19.0476
1127	13167	0.0419118	-25.4902
1130	13175	0.0177039	22.807
1132	13182	0.0303252	-27.0833
1141	13219	0.000176258	45.098
1142	13228	2.02888e-05	-32.4074
1145	13235	0.0288737	-28.2051
1147	13240	0.0284735	25.4902
1149	13244	0.0292325	-24.5614
1150	13246	0.000543297	39.2157
1156	13280	0.040657	-20.5128
1158	13284	1.72588e-05	-23.7179
1159	13288	0.000183198	-41.0256
1165	13355	0.00487265	-43.3333
1178	13471	0.0028192	37.7778
1179	13482	0.00102681	-42.2222
1180	13501	0.00749393	-39.3939
1187	13590	0.0101166	-26.3889
1188	13593	0.00195419	-46.6667
1197	13618	0.00333504	20.5128
1203	13664	0.00339364	27.7778
1213	13714	0.00138488	-40
1214	13754	0.000770004	-47.2222
1216	13770	0.0114603	-33.3333
1226	13816	0.0198797	-29.1667
1228	13818	0.00883237	36.3636
1234	13835	0.000715204	-36.6667
1243	13864	4.36798e-05	-35.8974
1244	13886	0.0107808	-20.2381
1246	13889	0.0323786	33.3333
1256	13931	0.0281505	33.3333
1257	13932	0.00166	40.4762
1262	14001	0.00131321	37.037
1265	14017	0.0214656	-25.3968
1272	14029	0.0303252	27.0833
1274	14031	0.00975952	24.0741
1275	14034	1.51833e-06	-34.188
1278	14039	0.00274209	41.0256
1289	14066	0.0111542	-33.3333
1291	14069	0.0156877	22.2222
1298	14094	0.000941696	37.2549
1302	14138	0.00136563	-45.4545
1304	14146	5.78348e-07	34.127
1305	14147	0.00387981	43.3333
1309	14158	0.003353	29.4118
1310	14161	0.00068528	35.8974
1314	14190	0.0492237	30.303
1318	14207	0.0101166	33.3333
1319	14210	0.00144676	-37.037
1332	14274	0.016724	27.451
1341	14326	0.0450519	20
1343	14336	0.0266968	23.8095
1345	14353	0.0337413	25.4902
1346	14358	0.023027	-20.4301
1351	14427	0.00735754	23.1884
1355	14442	0.0475504	27.7778
1356	14443	0.00297694	30.9524
1360	14459	0.0419761	30.303
1364	14490	0.0179297	29.4118
1366	14492	0.00941317	-23.8095
1373	14547	0.0163859	36.6667
1382	14625	0.0320868	30.303
1393	14746	0.0389878	22.2222
1398	14757	0.000808513	-36.8421
1399	14760	0.0298329	33.3333
1403	14783	0.0178364	-27.0833
1406	14798	0.0175587	-33.3333
1407	14799	0.00749587	36.1111
1410	14803	0.00532148	40
1415	14810	0.0107518	28.8889
1418	14823	0.00403844	42.4242
1419	14825	0.00089887	44.4444
1422	14830	4.05353e-06	45.8333
1433	14897	0.00376177	-35.8974
1434	14898	0.00136563	-38.0952
1439	14946	0.014713	31.1111
1441	14953	0.0233104	28.5714
1443	14958	0.00195419	-46.6667
1445	14981	0.0107458	-35.8974
1447	14993	0.00354885	-27.5362
1449	15020	0.0222996	-20.9877
1461	15058	0.000374966	-33.3333
1463	15060	0.021248	-23.8095
1464	15061	0.0468169	30
1467	15068	0.0163859	36.6667
1478	15215	0.029512	30.7692
1483	15230	0.011577	33.3333
1484	15233	0.00876096	24.6914
1489	15241	0.0107256	-40
1493	15266	0.0161557	28.5714
1496	15282	0.0499933	24.4444
1510	15324	0.0236774	-28.2051
1512	15358	0.035916	-23.3333
1513	15364	6.41338e-07	-43.5897
1519	15399	0.0162126	22.2222
1529	15429	0.000611662	38.8889
1531	15436	0.00229824	-41.6667
1533	15453	0.0354012	-26.6667
1538	15478	0.00400611	36.1111
1540	15505	0.00211632	-33.3333
1546	15558	0.0227718	-25.9259
1548	15564	0.0234065	-25
1551	15572	0.0236774	28.2051
1553	15587	0.012972	19.7531
1560	15614	0.00167511	40
1561	15615	0.000115911	50
1565	15622	0.0281505	-25
1576	15727	0.000197586	53.3333
1577	15730	0.00610196	-27.5362
1578	15731	0.0298329	-33.3333
1579	15733	0.00446947	16.6667
1580	15754	0.000197586	21.5278
1584	15758	0.00867769	-35.8974
1586	15763	0.027721	-20.6897
1590	15770	0.0163859	27.7778
1600	15817	0.00110115	-37.5
1601	15818	0.00403844	42.4242
1602	15826	0.0461415	20.3704
1605	15859	2.00742e-05	49.0196
1609	15867	9.33344e-06	48.8889
1612	15875	0.00812416	23.8095
1613	15876	0.00967432	25
1618	15966	0.00244991	26.3158
1628	16002	0.0234652	-30.9524
1631	16007	0.00921247	-36.1111
1644	16059	0.006303	-39.3939
1654	16092	0.0137085	-26.9841
1659	16101	0.0284735	-25.4902
1663	16138	0.00125907	31.3725
1666	16144	0.0468169	-30
1672	16172	0.0109523	-35.8974
1673	16176	0.00161443	35.7143
1677	16184	5.15751e-08	-41.4414
1678	16185	0.0206086	30.9524
1684	16197	0.0234652	30.7692
1686	16263	0.0309685	-33.3333
1690	16348	0.0374527	-30.303
1692	16360	0.0145502	-30.7692
1699	16381	0.0338177	22.2222
1701	16396	0.00165326	35.2941
1704	16408	0.0203446	26.6667
1707	16412	0.0227553	-14.5833
1710	16424	0.0211857	-36.6667
1714	16453	0.0231972	25.3968
1717	16479	5.44795e-07	-38.2353
1718	16486	0.000564045	-31.8841
1721	16504	0.00579607	25
1723	16519	0.040657	20.5128
1725	16544	0.000999407	-24.0741
1727	16549	0.00181419	31.1111
1729	16552	0.00172336	-28.7879
1730	16555	0.044865	20.8333
1732	16567	0.00517233	35.7143
1736	16593	0.00560884	16.092
1737	16604	4.12821e-05	-34.2857
1747	16636	0.00773045	33.3333
1748	16637	0.0098728	-36.6667
1753	16648	0.000303971	40
1756	16672	0.00264192	22.5225
1758	16685	0.0474109	-15.5556
1759	16715	0.0298329	30
1764	16736	0.0121998	-27.451
1765	16737	1.35624e-05	-30.4762
1768	16746	0.00866898	-29.6296
1772	16761	0.000379604	38.3333
1773	16765	0.0207179	-18.8406
1774	16767	0.0234652	30.7692
1779	16779	0.0107256	-31.25
1785	16815	0.0168733	20.5128
1790	16868	0.00180879	31.4815
1795	16893	0.0177377	27.7778
1803	16919	0.00387981	-31.746
1805	16922	0.0101166	33.3333
1817	16957	0.0338177	22.2222
1835	17023	0.00357514	-38.4615
1838	17030	0.00246376	29.1667
1845	17071	0.0461225	-26.6667
1859	17178	0.00376177	-28.2051
1876	17215	0.00387981	35.4167
1878	17219	0.00646665	24.1379
1883	17235	0.00111536	18.9542
1884	17240	0.0219982	22.2222
1886	17249	0.023027	-29.1667
1898	17270	0.0102616	35.8974
1899	17271	0.0124359	30.5556
1900	17272	0.0111542	-36.3636
1910	17390	0.0068713	38.8889
1911	17391	0.0234065	25
1918	17460	0.00165326	-35.2941
1920	17466	0.0335627	24.4444
1926	17487	0.0227986	-25.3968
1927	17489	0.00796903	-30.5556
1931	17576	0.000427171	-36.8421
1934	17590	0.0257279	33.3333
1937	17596	0.00919064	26.1905
1955	17688	0.00670338	30.303
1956	17689	0.0128388	30.303
1958	17694	0.000494557	-38.0952
1960	17701	0.0111542	30.7692
1962	17708	0.0182588	33.3333
1966	17735	0.0242999	-18.0952
1969	17751	0.000257856	-39.6825
1971	17758	0.0133792	-19.1919
1974	17780	0.0379411	-28.5714
1979	17786	0.0298329	33.3333
1981	17794	0.0130129	36.1111
1985	17816	0.0124359	30.5556
1989	17834	0.0167797	-20.8333
1994	17845	0.00735754	26.087
2001	17858	0.00985479	25
2004	17866	7.89204e-08	-53.3333
2007	17901	2.11216e-05	-42.1053
2010	17920	0.00374487	33.3333
2019	17964	0.00532148	40
2025	17982	0.00967432	-23.3333
2030	18025	0.0449921	24.4444
2038	18043	0.0206086	30.9524
2039	18046	0.0068713	38.8889
2040	18047	0.00487265	25.5556
2047	18066	2.32004e-05	-53.3333
2048	18070	0.00113888	36.1111
2049	18071	0.0390863	20
2051	18078	0.00137616	30.5556
2059	18121	0.00142646	-30.6667
2062	18129	0.000564657	45.4545
2066	18141	0.0137142	21.4286
2077	18217	0.0118106	28.0702
2079	18224	0.0179139	16.1905
2080	18236	0.0330534	-30.5556
2082	18239	0.00879948	-33.3333
2087	18248	0.0128388	30.303
2092	18266	0.0187135	-25
2094	18271	0.0280724	20.6349
2096	18274	0.0379818	25.641
2097	18277	0.00403844	42.4242
2098	18279	0.0121998	27.451
2099	18303	0.0054337	-28.8889
2107	18328	0.0391634	-25
2118	18353	0.00283028	38.4615
2120	18357	0.00174711	24.0741
2124	18370	0.000999407	35.4167
2126	18372	0.00025647	45.4545
2134	18404	0.00244991	-31.4815
2135	18405	0.0319132	25
2139	18415	0.0163196	-28.8889
2142	18424	0.00729886	33.3333
2149	18466	0.0193818	-30.303
2153	18478	0.000273984	36.3636
2161	18488	0.00174711	43.3333
2164	18495	0.00555562	-31.25
2167	18500	0.000101866	54.5455
2170	18510	0.0365315	19.6078
2176	18535	4.07486e-06	39.2857
2178	18539	0.00106056	33.3333
2196	18598	0.0283399	23.8095
2199	18603	0.0490858	-24.0741
2201	18615	0.0224993	27.451
2204	18642	0.0217832	30.5556
2205	18643	0.00089887	44.4444
2206	18644	0.00532148	40
2208	18658	0.000178664	28.7879
2211	18674	0.04183	23.3333
2219	18711	0.0405405	-23.8095
2221	18713	0.0135923	36.1111
2224	18729	0.000770004	47.2222
2230	18747	0.0133613	28.8889
2231	18748	0.0257279	-33.3333
2233	18757	0.0163859	36.6667
2235	18759	0.0187584	16.6667
2239	18787	0.020487	-33.3333
2244	18795	0.0028671	-35.5556
2255	18829	0.00877711	22.619
2264	18863	0.00827477	-33.3333
2265	18864	0.0028192	-37.7778
2266	18867	0.0338177	22.2222
2276	18978	2.59504e-07	64.1026
2277	18982	0.0111542	36.3636
2279	18985	0.0480226	21.0526
2280	18986	0.0339002	23.5294
2290	19030	0.006303	-35.5556
2292	19035	0.0144985	33.3333
2295	19058	0.00867769	-35.8974
2296	19073	4.79634e-05	25.2874
2299	19079	0.00497485	33.3333
2300	19109	0.0098728	-36.6667
2309	19156	0.00342039	-39.3939
2315	19173	0.0322592	-27.0833
2318	19190	0.00931132	15.3153
2319	19193	0.000579852	41.1765
2320	19194	0.0107256	40
2328	19206	0.0499933	24.4444
2331	19229	0.0339002	-23.5294
2334	19270	1.40208e-06	-34.8148
2335	19272	0.000417045	-40.7407
2337	19279	0.0175034	26.6667
2339	19282	0.020487	33.3333
2342	19317	0.00866898	39.3939
2343	19318	0.00213441	-29.4118
2345	19321	0.0108033	-31.3725
2347	19323	0.00640416	36.6667
2354	19346	0.00105952	29.3333
2361	19365	0.038439	33.3333
2362	19368	0.00747564	29.6296
2367	19379	0.0323786	33.3333
2370	19383	0.00325452	36.6667
2378	19401	0.00380969	31.6667
2382	19408	0.000999478	-38.8889
2386	19425	0.000248035	-40
2387	19436	0.0153349	33.3333
2388	19438	0.00633325	35.8974
2390	19451	0.0189165	28.8889
2394	19466	0.0292401	22.807
2397	19469	0.00532148	-40
2398	19470	0.0260351	19.5402
2402	19481	7.63224e-10	-44.1441
2404	19486	0.00568716	28.0702
2409	19509	0.000997555	39.3939
2410	19511	0.000417045	-40.7407
2412	19524	0.00866898	39.3939
2415	19530	0.00726818	-33.3333
2419	19542	0.00339908	40
2421	19546	0.0323786	33.3333
2422	19553	0.023027	33.3333
2425	19558	0.0385913	30
2439	19603	0.0103928	20.5128
2441	19608	0.00846262	27.7778
2442	19609	5.81726e-05	39.2157
2443	19610	0.000520296	34.7826
2445	19620	0.0282212	27.7778
2446	19621	0.0223853	11.1111
2448	19626	0.0292401	-22.807
2449	19634	0.00741012	-38.8889
2452	19660	0.0257279	21.4286
2457	19691	0.0172787	-33.3333
2458	19692	0.0248928	21.7949
2465	19710	0.0380554	21.4286
2469	19731	0.00129439	-39.2157
2475	19741	0.013003	-33.3333
2477	19747	0.00798387	23.8095
2478	19749	7.42379e-05	38.6667
2482	19760	0.00866898	-39.3939
2484	19767	0.00487265	35.5556
2485	19769	0.00749587	-36.1111
2492	19792	0.0242999	23.5294
2493	19793	8.25395e-06	33.3333
2502	19817	1.20666e-06	48.3333
2510	19842	0.0281505	33.3333
2517	19860	1.27923e-05	45
2520	19868	0.0130129	-36.1111
2522	19876	0.00616834	33.3333
2524	19880	0.000180263	24.1379
2527	19900	0.00952351	-28.0702
2529	19907	0.0229705	30.9524
2536	19944	0.0098728	-28.5714
2539	19962	0.00113209	41.0256
2541	19967	0.0282212	27.7778
2550	20032	0.00068528	48.4848
2551	20034	0.0193818	-30.303
2558	20063	0.0440968	28.2051
2559	20066	0.0175587	33.3333
2563	20080	0.00617622	38.4615
2565	20095	1.1365e-07	-44.4444
2577	20121	0.000197586	45.8333
2580	20125	0.00919064	26.1905
2586	20138	0.000494557	33.3333
2588	20142	0.0234065	-27.0833
2601	20227	0.000647506	33.3333
2606	20250	0.0167855	-30.9524
2607	20252	0.0337413	25.4902
2610	20260	0.00174711	43.3333
2618	20280	0.023125	23.8095
2625	20415	0.00403844	-42.4242
2633	20457	0.016623	-36.3636
2635	20480	0.00229824	28.0702
2636	20483	0.0390863	-25.4902
2640	20493	0.00274209	-41.0256
2646	20509	0.000269804	36.2319
2653	20546	0.0130129	36.1111
2654	20547	0.0103337	23.5294
2657	20565	0.00161443	35.7143
2661	20576	0.00614068	-35.7143
2667	20809	0.00166	24.359
2670	20822	0.035916	-33.3333
2675	20834	0.000363036	-43.1373
2677	20836	0.00984059	30.9524
2680	20847	0.0157794	25.3968
2683	20854	0.020487	33.3333
2689	20865	0.0495549	17.5439
2695	20909	0.00975952	21.2121
2696	20939	0.0419118	-21.6667
2698	20942	0.00869584	31.4815
2702	20957	0.0312323	-23.1884
2704	20959	0.00424304	33.3333
2707	20967	0.00467476	28.9855
2714	21003	0.0145398	30.9524
2715	21004	0.00749393	35.8974
2720	21028	0.0151811	36.3636
2723	21040	0.00529743	-33.3333
2724	21041	0.0257279	33.3333
2728	21059	0.016623	-26.6667
2729	21062	0.0374527	30.303
2730	21070	0.000535599	-38.3333
2733	21102	1.21342e-07	-30.0654
2736	21115	0.0286719	-16.6667
2745	21138	0.000565116	-28.7356
2753	21160	0.000696552	33.3333
2760	21206	0.0038015	-21.6216
2766	21227	0.00615871	-38.8889
2770	21245	0.00362239	-33.3333
2771	21246	0.0115735	27.0833
2773	21248	0.00138488	40
2774	21250	0.0339002	23.5294
2775	21254	0.0132121	36.3636
2782	21302	0.0284735	25.4902
2783	21304	0.035916	22.2222
2788	21343	0.0115735	27.0833
2790	21352	0.000104572	-31.0345
2796	21362	0.0323786	33.3333
2804	21391	0.0335627	-24.4444
2810	21419	0.00387981	43.3333
2812	21421	0.00579719	-33.3333
2813	21422	0.041347	-26.1905
2830	21477	0.0333628	28.2051
2832	21479	0.0416459	27.7778
2839	21493	0.0166402	-21.4286
2842	21500	0.0257279	-33.3333
2844	21509	0.00687959	24.359
2849	21528	0.00412189	-33.3333
2855	21552	0.00039587	35.2941
2859	21559	0.000162403	41.1765
2860	21572	0.0425939	21.0526
2863	21580	0.00866898	29.6296
2865	21589	0.032382	20.8333
2868	21622	0.0335695	27.0833
2874	21661	0.0068713	38.8889
2876	21670	0.00229824	28.0702
2878	21686	0.0320868	-30.303
2888	21730	0.0484469	23.0769
2892	21742	0.00167283	30.4348
2895	21752	0.00399717	22.619
2897	21760	0.0111542	33.3333
2899	21763	0.0207336	-30
2901	21769	0.00110115	37.5
2910	21808	0.0298329	30
2917	21860	0.0190697	22.2222
2919	21878	0.000486068	-26.2626
2921	21885	0.00866898	-28.2051
2924	21898	6.79439e-06	-43.3333
2927	21915	0.00616834	-19.1667
2933	21945	0.00988673	-22.2222
2940	21984	0.0374527	30.303
2947	22004	0.00640416	36.6667
2951	22026	0.0202985	26.1905
2966	22069	0.00207213	-38.4615
2970	22075	0.0257279	30.303
2976	22103	0.0392274	22.807
2980	22116	5.42462e-10	62.963
2985	22126	0.00921247	-23.3333
2986	22128	0.000301701	39.2157
2987	22138	0.00109656	-27.451
2989	22142	0.00629514	23.5294
2996	22218	0.0211857	-36.6667
3000	22224	1.1365e-07	-43.1373
3002	22229	0.000293926	33.3333
3006	22241	0.00142646	-46.6667
3008	22251	0.00342039	39.3939
3009	22260	0.0236774	28.2051
3010	22263	0.00159447	27.5862
3013	22270	0.00248244	-37.5
3016	22278	0.0190697	-36.6667
3022	22325	0.000151632	40.7407
3025	22348	0.017203	-30.5556
3029	22379	0.0107256	-40
3033	22401	0.0427064	-26.6667
3034	22407	0.00749393	-39.3939
3035	22409	0.0124166	23.8095
3036	22412	0.0317432	20.3704
3038	22416	0.0068713	-38.8889
3044	22427	0.0151811	36.3636
3048	22434	0.0308815	22.2222
3049	22435	0.0482342	28.2051
3052	22450	0.0333628	28.2051
3054	22460	0.0182588	33.3333
3055	22463	0.00209059	-37.2549
3057	22490	0.000455487	38.8889
3058	22491	0.00191907	36.3636
3065	22510	0.00436802	-29.1667
3066	22511	0.0163859	36.6667
3084	22637	0.000419354	29.7619
3086	22647	0.0456633	22.2222
3087	22651	0.0281505	28.8889
3088	22654	0.0157794	-33.3333
3089	22656	0.0389878	22.2222
3096	22666	0.00489591	38.4615
3097	22672	0.000752588	-24.6914
3100	22685	0.041059	21.2121
3105	22697	0.00452503	-22.2222
3106	22721	0.00219887	-28.7356
3108	22736	0.00394145	-28.5714
3112	22743	0.0111542	30
3116	22756	0.0298329	15.1515
3119	22763	0.000304755	31.6667
3121	22766	0.0211184	30.7692
3123	22774	0.00121784	-44.4444
3126	22788	0.000561034	-28.8889
3132	22806	0.0376715	23.3333
3133	22883	0.00187462	38.0952
3137	22891	0.0475504	27.7778
3142	22908	0.0139799	21.3333
3143	22910	0.000304755	50
3146	22919	0.000653983	37.037
3148	22926	0.0422102	27.2727
3152	22948	1.05325e-05	40.3509
3154	22953	0.0190697	-26.6667
3156	22962	0.0113281	26.9841
3157	22968	0.00579607	-36.1111
3170	22996	0.0458727	25
3172	23003	0.006303	39.3939
3176	23012	0.0130129	-36.1111
3177	23013	0.0374527	30.303
3181	23045	0.0323786	-33.3333
3183	23049	0.0317432	-20.3704
3184	23052	8.98607e-07	-34.127
3186	23060	0.00729886	-33.3333
3189	23076	0.000264604	35.0877
3203	23143	0.0374527	30.303
3204	23145	0.0319331	-25.9259
3210	23163	0.00274209	-41.0256
3212	23169	0.00275134	-33.3333
3217	23181	0.00749393	-35.7143
3218	23182	0.0361807	-22.807
3219	23202	0.013003	-33.3333
3223	23216	0.0313834	26.1905
3229	23235	0.0252429	-27.451
3230	23236	0.0106975	29.6296
3245	23265	0.00376177	35.8974
3246	23266	0.0338862	-22.7273
3250	23291	0.00129892	28.7879
3252	23295	0.00107354	31.6667
3253	23297	0.00196629	29.8246
3259	23333	0.00632945	24
3261	23340	0.00936457	-39.3939
3265	23348	0.00687251	21.7949
3269	23354	0.0147467	23.5294
3271	23359	0.0416459	27.7778
3274	23381	0.00464732	-23.8095
3275	23382	0.00881559	-23.6559
3284	23430	0.00136563	29.6296
3289	23454	0.0480226	18.5185
3290	23456	0.0456633	25.641
3291	23460	0.0385913	30
3296	23496	4.32702e-06	-54.1667
3297	23498	0.0111542	-33.3333
3300	23507	0.000162403	-39.3939
3301	23509	0.0356526	22.9167
3302	23522	0.00735754	-33.3333
3307	23538	0.0350749	-19.0476
3308	23539	0.0315303	23.3333
3310	23546	5.81726e-05	36.3636
3311	23570	0.00203142	40
3312	23573	0.00117003	41.6667
3314	23577	0.00601408	25
3323	23614	0.0257044	25.4902
3329	23634	0.044865	20.8333
3339	23665	0.0046838	31.3725
3341	23667	0.0422102	22.807
3343	23672	0.0171854	-23.4568
3351	23693	0.000227803	-36.1111
3356	23717	0.000858296	35.1852
3360	23731	0.00228476	33.3333
3363	23735	0.000999407	35.4167
3369	23762	0.0225597	-22.9167
3371	23769	0.0222536	27.2727
3375	23783	0.0165903	-28.0702
3384	23813	0.0010471	-43.5897
3385	23815	0.0234065	27.0833
3388	23824	0.00652332	-33.3333
3389	23825	0.00967432	23.3333
3390	23832	0.000635086	-41.6667
3393	23852	0.0354012	26.6667
3394	23855	8.06395e-05	44.4444
3396	23866	0.0173565	19.6078
3404	23900	0.0225597	-22.9167
3410	23931	0.0339002	23.5294
3412	23946	0.00158426	-35.5556
3413	23947	0.00443273	-28.0702
3415	23949	8.58081e-05	43.75
3420	23968	0.0468169	-30
3429	24005	0.00487265	-35.5556
3440	24055	0.00889784	-21.7391
3442	24069	0.0374527	-30.303
3443	24071	0.0163859	36.6667
3447	24087	0.00333428	33.3333
3455	24113	0.00126569	31.4815
3457	24115	0.0190697	36.6667
3458	24118	0.0480166	-22.9167
3462	24122	0.0257279	20.8333
3471	24185	0.00400301	-41.6667
3476	24297	0.0303252	-25.641
3481	24341	0.0129858	28.0702
3486	24354	6.79439e-06	-53.3333
3491	24378	0.0227718	33.3333
3499	24406	0.00165326	35.2941
3500	24407	0.0290472	-28.8889
3501	24411	0.00174711	35
3502	24417	0.0189165	33.3333
3505	24436	0.00217871	31.6667
3511	24449	0.00612993	30
3516	24457	0.0124359	30.5556
3518	24459	0.0309685	-33.3333
3525	24477	0.035916	30.5556
3529	24483	0.000876344	46.6667
3539	24515	0.0213278	-24.2424
3540	24517	0.00726818	33.3333
3542	24536	0.0284735	-25.4902
3544	24538	0.0390863	-23.3333
3546	24540	0.0482342	28.2051
3547	24553	0.0193818	-30.303
3550	24560	0.00491195	-29.1667
3557	24608	0.000876344	29.1667
3572	24666	0.00270993	37.5
3573	24669	0.0047669	28.3333
3574	24670	0.000645481	31.8182
3578	24678	0.020487	33.3333
3580	24681	6.73313e-06	-33.3333
3584	24695	0.000165926	41.6667
3595	24740	0.00906178	23.0769
3612	24777	0.000749262	-38.8889
3613	24781	6.79439e-06	48.1481
3618	24859	0.00500252	22.2222
3621	24908	0.000116523	39.2157
3628	24934	2.16257e-06	52.381
3629	24937	0.0030502	22.2222
3632	24957	0.00919064	26.1905
3641	24999	0.000421926	46.1538
3643	25004	8.31291e-12	40.5229
3645	25026	0.0187618	17.9487
3646	25027	0.000439738	41.1765
3649	25030	0.0139799	25
3653	25041	0.0374527	-28.2051
3665	25116	0.00832186	25.9259
3666	25119	0.00175787	33.3333
3668	25121	0.016623	-36.3636
3673	25139	0.0406868	22.2222
3674	25143	0.0144985	33.3333
3677	25148	0.0257493	30.7692
3678	25152	0.038439	33.3333
3684	25177	0.00148276	-34.9206
3686	25182	0.000565116	-28.7356
3690	25190	0.0427064	-26.6667
3694	25201	0.000161268	43.1373
3700	25222	0.000197199	47.619
3701	25223	0.0233104	28.5714
3704	25233	0.0211184	30.7692
3705	25238	0.0211857	36.6667
3710	25254	3.26966e-06	46.3768
3712	25259	0.00196167	-31.25
3718	25297	0.000808513	36.8421
3724	25332	0.0153349	33.3333
3725	25333	0.00359671	-37.7778
3735	25351	0.023027	33.3333
3743	25371	0.0322592	28.5714
3744	25372	0.00342039	35.4167
3746	25376	0.0190697	36.6667
3747	25378	0.00985479	25
3750	25388	0.00649016	31.1111
3753	25398	0.0385913	-26.6667
3755	25403	0.0254697	22.807
3756	25405	0.00159768	39.5833
3757	25406	0.00614068	-33.3333
3762	25417	0.0196486	-26.3158
3770	25439	0.0281505	-33.3333
3776	25450	0.035916	-33.3333
3785	25465	0.000808513	38.4615
3787	25469	0.0456633	-22.2222
3793	25514	0.00796903	30.7692
3794	25515	0.0175587	33.3333
3795	25518	0.00737135	23.8095
3797	25531	0.0209088	23.3333
3798	25538	0.01196	24.2424
3803	25560	0.00517233	-35.7143
3806	25565	0.006101	24.359
3809	25578	0.000696552	50
3814	25636	0.0206966	-25.3968
3815	25637	0.00398298	24.2424
3830	25718	0.0374527	-24.2424
3831	25722	0.0164169	29.4118
3833	25725	0.00350128	27.2727
3836	25733	0.0281505	33.3333
3838	25747	0.0282212	-27.7778
3842	25783	0.0102616	35.8974
3845	25799	0.0281505	-33.3333
3846	25800	0.000999478	35.5556
3850	25816	0.0101166	33.3333
3857	25852	0.0445969	-26.6667
3860	25862	0.00975993	22.619
3865	25876	0.0176396	26.6667
3873	25901	0.0163859	-36.6667
3874	25905	0.00877534	-33.3333
3876	25908	0.000846702	30.1587
3879	25913	0.0211857	36.6667
3882	25925	0.0128388	-30.303
3895	25979	0.00325452	-36.6667
3898	25983	0.0244892	24.5614
3899	25987	1.53038e-07	-41.1765
3900	25988	0.00377698	26.087
3905	26005	0.0379411	28.5714
3912	26035	0.0385913	30
3916	26053	0.0193818	30.303
3919	26074	0.0190697	36.6667
3926	26112	0.00174711	-45.4545
3935	26134	0.0206086	30.9524
3937	26148	0.0468169	19.0476
3942	26170	0.0419761	-30.303
3945	26175	0.0101166	-33.3333
3947	26179	0.0107458	35.8974
3952	26194	0.0298329	30
3955	26201	0.000948327	28.5714
3960	26219	4.63505e-05	-53.8462
3961	26224	0.0219231	30.9524
3964	26230	0.0133613	28.8889
3969	26247	0.003353	35.7143
3971	26250	0.00920887	29.4118
3974	26268	0.0323786	27.2727
3976	26278	0.0349085	21.7391
3981	26290	0.000212983	38.3333
3983	26296	0.00152292	-31.746
3987	26312	0.00131209	30
3993	26337	0.000413119	-39.2157
4001	26353	0.00698428	28.0702
4003	26361	0.00434131	22.2222
4004	26362	0.000715204	-38.5965
4008	26370	0.00749393	-39.3939
4011	26384	0.0464988	-19.6078
4014	26389	0.000384333	-33.3333
4019	26402	6.17652e-05	30.1587
4022	26409	0.00243503	37.7778
4030	26422	0.00796903	-30.7692
4036	26496	0.00649016	31.1111
4037	26497	0.0492936	28.2051
4038	26499	0.0419761	-30.303
4045	26531	0.00175787	-33.3333
4049	26546	0.0217832	30.5556
4050	26551	0.0187584	-33.3333
4051	26553	0.0168733	-29.1667
4058	26593	0.00424304	-38.4615
4063	26604	0.0207336	-30
4064	26605	0.00180879	-42.4242
4066	26643	0.0124359	30.5556
4079	26715	1.83157e-05	50.9804
4081	26718	0.00377009	37.7778
4084	26727	0.0281505	33.3333
4085	26728	0.00741012	38.8889
4087	26764	4.63505e-05	-53.8462
4092	26801	0.0131981	36.6667
4094	26825	0.00161443	23.6559
4096	26832	0.0182588	-33.3333
4097	26834	0.0178364	27.0833
4098	26848	0.0176646	36.3636
4101	26866	0.00988673	33.3333
4102	26868	0.0115735	27.0833
4105	26877	0.00455848	33.3333
4117	26937	0.000275793	48.7179
4120	26945	0.000417045	46.6667
4121	26951	0.0028192	-25
4123	27001	0.0171229	-31.1111
4124	27028	0.035916	22.2222
4126	27032	0.00627881	25.4902
4130	27042	0.000452336	39.5833
4134	27123	0.0385913	-30
4135	27124	0.00754922	25.641
4136	27125	0.00465922	25
4138	27133	0.00867801	19.7531
4147	27199	0.00239633	35.2941
4149	27213	0.0497426	-17.9487
4151	27215	0.0388333	-20
4153	27219	0.00373603	-26.4368
4155	27235	0.000759335	-24.8062
4161	27246	0.00585509	-25.2874
4162	27252	0.00283028	38.4615
4177	27279	0.00127884	30.6667
4183	27306	0.00753866	-26.6667
4186	27312	0.000499563	35
4191	27331	0.035916	-28.5714
4198	27353	0.00193955	44.4444
4201	27360	0.0255452	-26.3158
4203	27371	0.0419118	21.6667
4204	27374	0.0309685	-33.3333
4212	27396	9.62908e-05	-33.3333
4214	27400	0.000117363	-33.3333
4215	27405	0.00017696	-40.3509
4218	27419	0.0333628	28.2051
4222	27431	0.000201145	-45.2381
4224	27433	0.000831277	31.8182
4226	27436	0.00651467	-30.1587
4227	27440	0.0222431	24.5614
4231	27449	0.00412273	31.6667
4234	27486	0.0111542	30.7692
4238	27499	5.60389e-05	41.6667
4243	27508	0.0276854	-27.451
4251	27538	0.0190697	36.6667
4259	27572	0.00401607	33.3333
4261	27576	0.0257279	33.3333
4263	27585	0.000355823	-38.4615
4276	27629	0.00459432	-38.0952
4280	27638	4.86045e-05	-35.8025
4282	27643	1.49096e-06	37.931
4287	27655	0.00341979	33.3333
4290	27662	0.0234652	30.7692
4297	27678	0.0404324	20.6349
4298	27684	8.33799e-05	29.1667
4301	27694	0.000413119	39.2157
4305	27701	0.00568219	31.3725
4307	27708	0.00261469	42.4242
4310	27713	0.00014726	-32.0988
4316	27734	0.00242569	38.0952
4320	27739	0.000983699	38.8889
4321	27741	0.030741	24.0741
4324	27746	0.0458727	-25
4325	27753	0.00919064	-40
4329	27766	0.00735754	40
4330	27786	0.0323786	33.3333
4340	27821	0.0458727	26.1905
4342	27827	0.00321466	-41.0256
4352	27859	0.0167797	24.0741
4354	27863	0.013003	33.3333
4356	27866	0.0163859	36.6667
4357	27869	7.69128e-05	-30.7692
4359	27872	0.015113	29.1667
4376	27968	0.0115735	27.0833
4384	28008	0.0245596	23.0769
4387	28023	0.0484469	23.0769
4388	28031	0.0110177	-16.1905
4390	28033	0.0184404	31.1111
4393	28042	2.6217e-08	-54.1667
4396	28047	0.0181763	26.3158
4422	28145	0.0385913	-30
4425	28150	0.0496997	-28.2051
4430	28165	0.0104809	31.3725
4432	28188	0.0139799	25
4434	28194	0.0297935	-28.8889
4436	28200	0.00118373	-42.8571
4441	28224	0.040657	20.5128
4446	28238	0.0356526	-22.9167
4453	28305	0.00996154	27.451
4455	28310	0.00125657	37.7778
4465	28335	0.0322592	-23.8095
4474	28359	0.0108033	31.3725
4481	28389	0.0124166	23.8095
4483	28397	0.00975952	27.2727
4486	28403	0.0310968	-23.8095
4500	28492	0.00406579	-33.3333
4504	28523	0.00325452	-28.8889
4510	28542	0.0120134	29.4118
4512	28544	0.0237189	-30.9524
4518	28598	0.0054039	-38.4615
4520	28603	0.0257279	33.3333
4524	28616	0.0082761	-31.25
4528	28638	0.0276001	25
4534	28649	0.00919064	25.7576
4535	28651	0.00115042	28.125
4538	28656	0.000742253	-40.4762
4544	28669	0.0211184	-30.7692
4545	28672	0.0324525	-21.2121
4546	28673	0.0482342	28.2051
4547	28693	0.0379818	25.641
4561	28754	0.0230249	20.5128
4564	28757	0.00195419	41.0256
4565	28758	0.0160978	33.3333
4566	28761	0.0135923	-36.1111
4568	28767	0.01514	-13.1783
4571	28779	0.0385913	-26.6667
4575	28787	0.035916	-33.3333
4580	28806	0.000304755	19.0476
4581	28807	8.66302e-05	39.3939
4583	28812	0.0407768	-18.75
4595	28869	0.00321466	31.5789
4597	28876	0.0482342	-28.2051
4600	28886	0.0037505	41.6667
4605	28899	0.0214381	-21.7391
4606	28901	0.0107453	-22.619
4611	28918	0.0419118	21.6667
4614	28923	3.18458e-05	41.0256
4615	28925	0.0376084	-20.5128
4616	28970	0.00503156	27.7778
4625	29001	0.0036017	24.359
4628	29009	0.0406868	22.2222
4629	29013	0.0163196	-28.8889
4638	29044	1.56517e-05	-43.4783
4639	29049	0.0054039	19.2982
4647	29075	0.00489591	38.4615
4651	29081	0.00217494	38.8889
4653	29084	0.0047669	-31.1111
4655	29086	0.00847988	-26.9841
4656	29088	0.00212361	-27.0833
4658	29096	0.0124359	30.5556
4660	29105	0.0440968	28.2051
4664	29110	0.011393	-26.3889
4673	29146	0.000258789	28
4676	29158	0.0213278	24.2424
4678	29168	0.00656299	22.6667
4680	29171	0.0172787	-33.3333
4683	29180	0.011577	-33.3333
4690	29189	0.0323786	-21.0526
4692	29193	0.0323786	27.2727
4694	29236	0.0406868	-23.3333
4696	29238	0.000693123	-40
4699	29246	0.0111542	19.5402
4703	29252	0.0209088	23.3333
4705	29256	9.33344e-06	51.2821
4706	29263	0.0178364	-27.0833
4707	29269	0.0416459	24.0741
4708	29279	0.00293904	26.4368
4710	29284	0.0322592	27.0833
4711	29285	0.0344156	-28.5714
4717	29300	0.0139799	36.1111
4721	29308	0.0385913	30
4724	29330	0.035916	33.3333
4725	29334	0.00633325	36.3636
4731	29347	0.0145577	23.8095
4732	29352	0.023027	33.3333
4733	29353	4.99655e-05	43.75
4738	29365	0.00287076	-23.5294
4739	29367	0.00984059	30.9524
4740	29368	0.000474833	40
4742	29384	0.00393904	38.0952
4752	29436	0.000443338	-34.6667
4753	29437	0.0276001	25
4755	29474	0.0107798	-33.3333
4759	29509	0.0052424	28.5714
4772	29571	0.0132121	23.0769
4773	29573	0.00879948	24.5614
4779	29590	0.000131076	23.9316
4784	29609	0.0379016	19.697
4788	29617	0.0424501	22.2222
4793	29636	0.00589622	27.0833
4796	29645	0.0323786	-21.0526
4801	29688	0.0190697	-36.6667
4803	29698	0.000454238	-22.5225
4805	29702	0.0170058	24.2424
4806	29703	0.000876344	37.7778
4808	29714	0.00218517	18.0556
4812	29719	0.0330534	30.5556
4813	29720	0.000999478	35.5556
4821	29741	0.0196486	16.2393
4829	29789	0.0293883	23.5294
4830	29790	0.0257279	33.3333
4831	29791	0.0131918	25.9259
4834	29806	0.00244277	-24.7619
4838	29818	0.0338559	24.0741
4860	29886	0.0281505	-22.2222
4863	29890	0.0290472	-23.3333
4866	29901	0.013003	33.3333
4868	29907	0.0499391	-21.2121
4871	29922	0.00919064	40
4876	29948	0.00383831	35.2941
4879	29952	0.00640416	-36.6667
4880	29955	0.0322592	23.8095
4884	29965	0.0298329	-30.5556
4885	29966	0.0142389	25.3968
4886	29972	0.00068528	-26.0163
4888	29976	0.0196486	-26.3158
4892	29993	0.000749262	-41.0256
4894	30001	0.0233104	28.8889
4898	30039	0.0406868	22.2222
4903	30054	0.00489591	-38.4615
4924	30140	0.0234065	23.6111
4927	30146	0.00424304	23.8095
4930	30151	0.00339908	37.7778
4935	30171	0.00208611	45.4545
4941	30189	0.0187584	-33.3333
4946	30204	0.0253131	28.8889
4952	30215	0.0217832	30.5556
4967	30286	0.0354012	-26.6667
4968	30289	0.0379818	-25.641
4969	30292	0.0188429	28.2051
4974	30320	0.0383632	-21.6667
4976	30324	0.0014051	-38.4615
4977	30326	0.00883237	36.3636
4981	30343	0.0210702	-22.2222
4986	30370	0.0245596	-23.0769
4987	30371	0.0422102	27.2727
4990	30381	0.00602725	25.9259
5000	30416	0.00174711	45.4545
5007	30445	0.041347	26.1905
5016	30477	0.0125812	-31.25
5019	30494	0.0217832	-30.5556
5020	30499	0.0234012	-21.5686
5025	30515	0.000958391	-34.8485
5026	30532	0.0492237	-30.303
5033	30570	0.0177039	22.807
5044	30614	0.00722485	29.1667
5052	30641	0.000265508	33.3333
5054	30666	0.0281505	28.8889
5059	30689	0.000304755	-50
5060	30692	0.0367555	19.7531
5062	30694	0.00068528	25.9259
5068	30718	0.0374527	28.2051
5069	30719	0.0114839	20
5081	30752	0.0225597	22.9167
5087	30790	7.21619e-08	-26.9841
5089	30792	0.00487265	-39.3939
5095	30823	0.023027	33.3333
5096	30825	0.0257279	33.3333
5099	30830	0.0172787	-33.3333
5101	30832	0.000305665	46.1538
5106	30839	0.0393323	20
5113	30854	0.0310968	-23.8095
5124	30935	0.00943127	28.3333
5128	30939	0.00270993	-37.5
5130	30949	0.0240421	-33.3333
5131	30952	0.0358537	-24.5614
5135	30960	0.0461308	-30.303
5153	31032	0.0348645	-25
5166	31066	0.000102573	37.3333
5168	31070	0.000327889	30.1587
5173	31083	0.0469825	20
5178	31093	0.0354012	23.3333
5180	31096	0.00139166	30.9524
5183	31103	6.30716e-07	-31.9444
5185	31107	0.0405405	15.5556
5191	31121	0.000653983	-29.2929
5192	31122	0.0457234	26.6667
5195	31137	0.000355823	38.4615
5201	31158	0.0420265	19.0476
5205	31169	0.035916	-30.5556
5208	31173	0.0191462	25.4902
5212	31188	0.000361017	37.2549
5215	31201	0.0379818	-25.641
5218	31205	0.0282212	27.7778
5225	31222	0.0303252	-30.7692
5227	31227	0.0257279	26.1905
5229	31233	0.00296959	-38.0952
5234	31247	0.00984059	30.9524
5236	31249	0.0133147	-33.3333
5238	31253	2.04274e-06	46.3768
5240	31268	0.0475504	-27.7778
5250	31312	0.0356526	22.9167
5261	31398	0.00174711	43.3333
5267	31418	0.006303	-35.5556
5271	31423	0.0137142	-27.7778
5276	31464	0.00866898	39.3939
5277	31467	0.0133613	28.2051
5279	31475	0.0391634	18.8406
5282	31481	0.00921247	36.1111
5284	31486	0.0322592	27.0833
5287	31529	0.00174711	45.4545
5289	31531	0.00762321	29.4118
5290	31538	0.0028192	33.3333
5291	31543	0.00394145	30.5556
5294	31547	0.000436649	-34.6154
5299	31560	0.0193818	-30.303
5302	31572	0.000543297	39.2157
5303	31573	0.00403844	-25
5304	31574	0.0131918	25.9259
5307	31598	0.0132121	36.3636
5309	31600	0.00157529	31.8841
5310	31608	0.0461415	-20.3704
5312	31610	0.0171229	-31.1111
5314	31614	0.0323786	-27.2727
5316	31630	6.91819e-05	41.2698
5320	31641	0.0298329	-30.5556
5325	31666	0.00749393	35.8974
5326	31667	0.0383632	21.6667
5328	31670	0.0257493	30.7692
5334	31697	0.00500252	13.7255
5336	31700	0.0111542	25.3968
5342	31723	0.000169502	-26.1261
5350	31744	0.0257493	-30.5556
5356	31760	0.038694	17.9487
5357	31761	0.0432549	-20.2899
5359	31765	0.000305665	46.1538
5361	31770	0.0477525	-18.6667
5365	31783	0.00342039	39.3939
5368	31789	0.0496997	26.1905
5369	31790	0.00988673	-33.3333
5381	31848	4.82301e-08	-45.098
5384	31861	0.0458727	26.1905
5390	31871	0.0122817	28.5714
5393	31875	0.0246641	-25.9259
5397	31892	0.00735754	-40
5404	31923	0.00211331	29.6296
5413	31946	0.0107256	31.25
5419	31964	0.000163959	38.3333
5420	31967	0.0109531	-33.3333
5424	31978	0.0227718	33.3333
5430	31999	0.00424304	38.4615
5435	32014	0.0441302	16.6667
5439	32024	0.011445	26.087
5443	32038	0.0257279	-26.1905
5444	32044	0.0131981	26.6667
5447	32050	0.0217832	-30.5556
5457	32090	0.000439738	-33.3333
5464	32117	0.000301701	-41.1765
5465	32120	0.0120134	27.2727
5469	32136	0.00376054	-20.8333
5475	32158	0.00729886	33.3333
5476	32159	0.000149828	-45.8333
5480	32203	0.013003	33.3333
5518	32351	0.0243219	-22.2222
5519	32352	0.00866212	-35.7143
5521	32355	0.00640416	36.6667
5523	32360	0.030741	24.0741
5526	32369	0.000726389	33.3333
5527	32376	0.023027	33.3333
5528	32380	0.0047669	33.3333
5536	32395	0.019834	27.7778
5537	32396	0.0234652	30.7692
5538	32403	0.0222536	27.2727
5539	32404	0.00729886	33.3333
5541	32406	0.0103099	19.4444
5556	32467	0.00211331	29.6296
5562	32490	0.0298329	33.3333
5573	32524	3.00434e-05	41.1765
5574	32530	0.00883237	36.3636
5581	32560	0.00203089	37.7778
5586	32574	0.000995626	29.1667
5588	32597	0.0468169	-30
5590	32599	0.0107518	19.4444
5594	32610	0.00867769	35.8974
5597	32633	0.0227718	33.3333
5598	32634	0.0257279	30.303
5602	32681	0.000413119	35.1852
5604	32686	5.87293e-05	39.6825
5605	32689	0.0374527	-24.2424
5614	32710	0.00385284	-26.3158
5623	32742	0.0266968	23.8095
5624	32744	0.00964518	29.6296
5627	32756	0.00665474	31.3725
5629	32764	0.0163859	36.6667
5632	32770	0.0374527	-28.5714
5636	32783	0.0231972	-33.3333
5638	32789	0.00491195	33.3333
5642	32801	0.0109164	-26.3158
5649	32827	0.0222536	-27.2727
5650	32828	0.0207336	30
5652	32831	0.00157284	27.7778
5653	32833	0.00866898	28.2051
5660	32864	9.6896e-05	-30
5667	32915	0.0203446	26.6667
5669	32917	0.0145398	30.9524
5672	32925	0.0388951	15.0538
5681	32951	2.57335e-07	-42.8571
5682	32952	0.0338177	22.2222
5686	32964	0.0224993	25.4902
5711	33069	0.011577	33.3333
5716	33084	0.00333428	33.3333
5732	33200	0.00660678	33.3333
5735	33203	0.00141535	-39.5833
5752	33268	0.00919064	29.1667
5756	33285	0.0115728	-28.3333
5758	33288	0.0464988	23.5294
5760	33295	0.0329726	-19.2308
5761	33296	0.00158768	30.5556
5765	33309	0.0107256	-40
5775	33339	0.00749587	36.1111
5779	33354	0.0068713	38.8889
5782	33368	0.0188429	-30.9524
5789	33399	0.0290972	-22.9167
5794	33422	0.0430972	20
5795	33429	0.000564657	45.4545
5799	33445	0.0432549	20.2899
5801	33449	0.00127884	33.3333
5807	33472	0.0107256	31.25
5812	33487	0.00208611	39.3939
5814	33494	0.0175034	26.6667
5821	33517	0.0378613	16.6667
5822	33520	0.0398483	30.5556
5826	33535	0.035916	22.2222
5828	33543	0.0215489	-21.8391
5831	33547	0.00350128	27.2727
5834	33555	0.00480116	-22.9885
5845	33622	0.00735754	40
5846	33624	0.0202985	-26.1905
5861	33659	0.0419761	30.303
5875	33693	0.00996154	-27.451
5876	33713	0.00339685	35.2941
5877	33714	0.00056625	37.5
5879	33723	0.000131787	26.1261
5894	33763	0.0144985	-33.3333
5899	33775	0.0098728	36.6667
5901	33777	0.00150897	35.8974
5902	33782	0.0107256	31.25
5905	33786	0.0281505	-33.3333
5908	33806	0.014602	25.641
5910	33831	0.0282212	-27.7778
5918	33887	0.0379411	28.5714
5924	33903	0.00812277	-25.3968
5927	33916	0.0456633	22.2222
5929	33920	0.000876344	38.0952
5933	33927	0.0379774	-24.5614
5936	33932	0.0236774	28.2051
5937	33934	0.0464988	19.6078
5947	33972	0.00512353	26.6667
5948	33975	0.0102844	33.3333
5951	33984	0.0132449	27.7778
5954	33991	6.82642e-06	-43.4783
5959	34014	0.00920887	29.4118
5961	34031	0.006303	39.3939
5966	34042	0.00193955	40.4762
5969	34079	0.00866898	29.6296
5972	34088	0.0405405	23.8095
5977	34096	0.04183	23.3333
5990	34158	0.0468169	30
6000	34184	0.00334239	28.0702
6006	34199	0.0468169	30
6008	34209	0.0293315	15.7895
6017	34239	0.0322592	-23.8095
6018	34240	0.0211857	-36.6667
6024	34252	0.035916	25
6025	34286	0.000275793	30
6030	34303	0.000884304	47.2222
6033	34313	0.0308815	22.2222
6038	34325	0.00726818	-27.7778
6039	34329	0.0257279	26.1905
6041	34333	0.0424501	22.2222
6049	34377	0.0151811	-36.3636
6053	34391	0.0155459	22.2222
6061	34409	0.0217832	-30.5556
6062	34413	0.00321466	38.8889
6064	34426	0.000197586	-53.3333
6069	34447	0.0365462	23.0769
6071	34453	0.00749587	36.1111
6072	34455	0.0281505	-28.8889
6075	34467	0.0155327	19.697
6078	34473	1.47814e-05	31.5789
6084	34514	0.0257493	-30.7692
6095	34555	0.0111542	29.1667
6098	34570	0.00172812	41.6667
6102	34578	9.80158e-08	-44.4444
6103	34582	0.00580744	33.3333
6105	34588	0.0137769	31.25
6109	34612	0.0365462	23.0769
6112	34615	0.00325452	-36.6667
6113	34623	0.038439	-22.2222
6115	34627	0.00114397	40
6128	34661	0.00179405	-23.1884
6132	34685	0.000690691	31.3725
6138	34700	0.00269276	26.6667
6144	34709	0.00443052	-33.3333
6146	34713	0.000305665	46.1538
6148	34723	0.0185142	22.619
6155	34735	6.49856e-05	-42.8571
6162	34751	0.0323786	-27.2727
6163	34752	0.0498108	-12.6437
6166	34763	0.038439	33.3333
6167	34766	0.00400611	36.1111
6168	34769	0.0393323	-16.6667
6174	34781	5.47369e-05	43.1373
6175	34783	0.0217832	30.5556
6176	34785	0.0107518	-36.1111
6179	34791	0.00751677	31.3725
6183	34798	0.000205748	35.2941
6184	34801	0.0257964	27.0833
6187	34812	0.0419118	21.6667
6191	34821	3.98267e-05	-46.6667
6197	34838	0.035916	-18.1818
6199	34843	0.000876344	48.4848
6205	34890	0.0295768	-28.8889
6207	34916	0.00509803	-31.6667
6216	34967	1.52959e-05	35
6217	34968	0.0161557	28.5714
6221	34976	0.0211857	-27.7778
6222	34984	0.0107256	24
6228	35018	0.0234652	30.7692
6231	35028	0.0146719	-28.0702
6234	35040	0.00967432	-23.3333
6235	35050	0.00840075	27.2727
6239	35069	0.0145398	30.9524
6240	35070	0.000511643	31.6667
6241	35071	0.00487265	39.3939
6242	35072	0.0101166	33.3333
6245	35092	0.0385913	30
6246	35094	0.000792254	21.9298
6249	35098	0.0192037	-33.3333
6253	35118	0.0111542	36.3636
6256	35121	0.0157794	-33.3333
6263	35139	0.023027	-29.1667
6265	35168	0.0288737	-28.2051
6266	35169	0.000533987	30
6276	35216	0.0309685	-33.3333
6277	35225	0.0330534	-30.5556
6278	35226	0.00877534	-33.3333
6279	35231	0.00883237	36.3636
6281	35238	0.0320868	30.303
6282	35241	0.020487	-33.3333
6289	35287	0.0298329	-30
6290	35289	0.0257044	25.4902
6301	35330	0.000351457	28.2828
6303	35339	0.00522761	17.9487
6306	35361	0.00180879	42.4242
6309	35374	0.00726818	-33.3333
6316	35394	0.00131286	33.3333
6330	35457	4.86626e-05	50
6331	35459	0.00665474	31.3725
6340	35485	0.00424304	-38.4615
6343	35490	0.00312595	30.303
6348	35516	0.00211632	33.3333
6350	35519	0.011577	22.619
6352	35524	0.00919064	-40
6356	35529	0.038439	-33.3333
6359	35535	0.038439	22.2222
6365	35568	0.00516261	-29.1667
6367	35577	0.0480863	18.5185
6369	35585	0.00174711	-44.4444
6387	35654	0.0115735	-27.0833
6389	35660	0.0496997	-28.2051
6394	35677	0.000258789	33.3333
6396	35685	0.00373603	31.3725
6403	35741	0.0172787	-33.3333
6424	35803	0.0257279	33.3333
6425	35805	0.0365462	26.1905
6432	35857	0.0124359	-30.5556
6437	35869	0.0179297	30.7692
6439	35876	0.015777	25.9259
6442	35897	0.0323786	-33.3333
6469	35977	0.0148918	27.7778
6483	36005	0.0499933	-19.2308
6486	36011	0.0418145	-22.9167
6492	36044	0.00325452	28.7879
6493	36046	8.25073e-05	46.6667
6497	36056	7.28435e-05	47.2222
6504	36090	0.0179297	30.7692
6511	36122	0.0190697	36.6667
6515	36138	0.00580744	20.5128
6518	36149	0.0390863	24.4444
6525	36173	5.87293e-05	-39.6825
6534	36223	0.0110703	-24.6377
6535	36224	0.00217494	38.8889
6537	36228	0.0253131	28.8889
6538	36231	0.0128388	-30.303
6577	36367	0.00127884	-35
6582	36382	0.0450519	-20
6583	36385	0.000876685	25.3968
6585	36391	0.0245596	23.0769
6586	36401	0.000455487	-47.2222
6587	36404	0.0422102	27.2727
6598	36439	0.00579607	36.1111
6599	36440	0.038439	33.3333
6602	36465	0.000358247	40
6605	36470	5.16765e-08	33.3333
6608	36493	0.00652332	-33.3333
6610	36498	0.0151811	-36.3636
6618	36532	0.00129681	35.2941
6623	36550	0.0163196	-28.8889
6630	36569	0.000361017	37.2549
6631	36572	0.0496997	-26.1905
6632	36575	0.00590346	-30.1587
6633	36587	0.0116883	31.1111
6634	36589	0.00517233	35.7143
6635	36593	0.00869175	28.5714
6638	36608	0.006303	39.3939
6639	36609	0.0416459	27.7778
6641	36613	0.0422102	-27.2727
6642	36614	0.00450248	26.1905
6643	36619	0.00455848	33.3333
6644	36621	0.035916	-33.3333
6647	36630	0.0414614	25.4902
6655	36670	0.00812277	25.3968
6659	36679	0.000794193	-39.5833
6660	36680	0.00633325	35.8974
6665	36694	0.038439	33.3333
6666	36702	0.000822673	37.5
6667	36705	0.00491195	33.3333
6672	36720	0.0257279	-20.8333
6677	36742	0.0107256	25.9259
6680	36754	7.08028e-05	-46.2963
6688	36773	0.035916	33.3333
6692	36804	0.0213784	24.2424
6693	36805	0.00866212	-35.7143
6697	36818	0.00325452	28.8889
6701	36832	0.0458727	-26.1905
6702	36833	0.000941696	31.746
6703	36834	0.00277911	33.3333
6704	36836	0.000929117	45.4545
6707	36851	0.0403111	19.2982
6712	36900	0.000459882	-36.6667
6715	36910	0.0167797	-24.0741
6720	36918	0.0224323	21.3333
6723	36923	0.0115728	28.3333
6724	36924	0.0194953	24.5614
6730	36941	0.0314291	18.3908
6731	36945	0.0128099	26.3158
6732	36946	0.00383211	33.3333
6734	36953	0.00729886	33.3333
6737	36964	0.0393323	20
6745	37009	0.023027	33.3333
6752	37034	0.0458727	25
6754	37037	0.0236774	28.2051
6758	37051	0.0497655	16.1905
6764	37062	0.00751677	-31.3725
6767	37074	0.0046838	31.3725
6770	37081	0.0226202	17.9487
6772	37088	0.0101155	-31.1111
6774	37095	2.26817e-05	38.4615
6785	37135	0.0144985	33.3333
6786	37136	0.000906872	40
6795	37177	0.0023421	33.3333
6796	37186	0.00297665	23.9583
6797	37190	0.00142646	46.6667
6798	37196	0.00321466	-38.8889
6801	37207	0.0068713	29.8246
6802	37215	0.000158897	34.8485
6804	37244	0.00228476	33.3333
6806	37250	0.000251785	42.8571
6809	37254	0.00181419	31.1111
6810	37256	2.12597e-07	-34.7222
6816	37279	0.0257279	-22.2222
6819	37289	0.0082761	31.25
6822	37294	0.0107518	28.0702
6823	37295	0.0468169	-30
6828	37309	0.0419761	18.1818
6833	37322	7.10025e-05	50
6842	37360	0.0131981	-36.6667
6855	37413	0.0145118	18.0952
6858	37417	0.0290472	23.3333
6870	37446	7.19154e-07	35.7143
6877	37470	0.00166902	25.4902
6878	37477	0.00632836	26.6667
6879	37479	0.0237189	33.3333
6907	37598	0.0111542	-33.3333
6908	37600	0.000186583	33.3333
6912	37616	0.00394145	36.3636
6924	37651	0.0407676	19.0476
6928	37662	0.0298329	30.5556
6930	37667	0.00580744	-33.3333
6933	37676	0.00207213	38.4615
6935	37683	0.0111542	36.3636
6939	37693	0.0424501	25
6940	37694	0.00507426	27.2727
6942	37698	0.0124195	-25.4902
6945	37704	5.84927e-06	-50.8772
6946	37705	0.00158426	35.5556
6955	37748	0.0179297	30.7692
6956	37753	0.0300304	-25
6962	37772	0.00883237	-36.3636
6966	37795	0.000130658	-43.75
6967	37801	0.0113281	-26.9841
6971	37816	0.0178364	27.0833
6975	37834	0.00277911	33.3333
6977	37836	0.00144676	35.4167
6980	37840	0.032637	19.2982
6992	37882	0.00263307	-33.3333
7004	37952	0.0458727	-25
7006	37957	0.0320868	30.303
7009	37969	0.0175034	26.6667
7012	37974	0.0458727	-25
7013	37978	0.0303252	-30.7692
7017	37995	0.0484469	-23.0769
7029	38043	0.0199593	19.697
7032	38054	0.00237655	31.8182
7034	38070	0.00424304	-33.3333
7038	38087	0.0290472	-23.3333
7054	38158	0.0155316	-28.0702
7057	38163	0.000565116	35.5556
7071	38203	0.00921247	36.1111
7073	38205	0.0234652	-30.7692
7079	38213	0.000458271	30.303
7081	38220	0.0257279	21.4286
7082	38223	0.00342039	-39.3939
7083	38224	0.0014051	33.3333
7087	38246	6.41843e-05	41.6667
7107	38304	0.00248244	-37.5
7109	38314	0.0282212	27.7778
7110	38315	0.000749262	38.8889
7111	38318	0.00283028	-38.4615
7112	38319	0.0374527	28.2051
7113	38327	0.0496997	26.1905
7117	38340	0.0125818	-33.3333
7125	38362	0.0257279	-30.303
7127	38368	3.91854e-07	44.4444
7134	38401	0.0374527	30.303
7136	38403	0.00129681	35.2941
7150	38483	0.000852444	-25.8333
7158	38502	0.00068528	35.8974
7159	38504	0.0127591	25
7165	38560	0.0231335	-15.7407
7172	38577	0.0251835	-19.2982
7175	38581	0.0283393	-27.0833
7181	38600	0.00115933	30.5556
7190	38616	0.0303252	25.641
7196	38646	0.00518855	-31.6667
7201	38654	0.000251785	42.8571
7206	38669	0.0211184	30.7692
7226	38742	0.0365462	26.1905
7227	38747	0.00136054	-33.3333
7228	38752	0.00539887	35.5556
7230	38755	0.0211857	27.7778
7240	38782	0.00691703	31.25
7248	38816	0.00424304	27.2727
7249	38817	0.0458727	26.1905
7252	38827	0.00229824	-41.6667
7258	38843	0.0261835	23.3333
7264	38857	3.26531e-05	47.619
7265	38858	0.00306031	29.6296
7269	38900	0.00136563	45.4545
7275	38912	0.0113776	29.6296
7281	38926	0.0425939	21.0526
7282	38928	0.00503156	27.7778
7284	38934	0.0458727	25
7290	38954	0.0398483	-30.5556
7293	38960	0.0168733	-29.1667
7295	38963	0.013003	33.3333
7301	38972	0.0179139	-31.1111
7305	38986	0.00248244	37.5
7308	39000	0.0308798	-22.2222
7314	39016	0.0151811	-36.3636
7315	39017	0.00376177	35.8974
7322	39035	0.0337413	23.3333
7327	39048	0.00193955	30.4348
7328	39056	0.0276001	25
7342	39106	0.00558967	27.451
7346	39116	0.000224186	36.8421
7348	39120	0.0068713	-35.7143
7349	39123	0.0257279	22.2222
7355	39160	0.0192037	33.3333
7356	39167	0.0167677	21.5686
7365	39200	0.000323768	28.5714
7366	39209	0.00284158	41.6667
7367	39210	0.000499114	42.2222
7372	39224	0.0403111	19.2982
7376	39229	0.00341979	33.3333
7382	39242	0.0131981	36.6667
7384	39246	0.000804629	31.5789
7386	39251	0.0407768	-18.75
7389	39256	0.00964518	29.6296
7391	39259	0.00158426	35.5556
7392	39260	7.02898e-07	39.5062
7395	39269	0.0348645	25
7400	39280	0.0487369	23.8095
7406	39342	0.00729886	33.3333
7408	39344	0.0424731	-23.3333
7410	39360	0.000512573	42.4242
7416	39376	0.0164169	26.3158
7417	39379	0.0295768	-28.8889
7426	39438	0.0478341	12.6984
7435	39483	0.00387981	-43.3333
7436	39484	0.00270993	30.5556
7438	39502	0.000240337	39.6825
7446	39524	0.00339908	40
7450	39537	0.00387981	-31.4815
7455	39549	0.0213099	28.8889
7456	39550	2.03227e-05	46.2963
7468	39598	0.000814595	46.1538
7469	39609	1.0005e-05	-38.7097
7470	39611	0.00516261	29.8246
7485	39658	0.0385913	30
7493	39672	0.0323786	27.2727
7495	39674	0.0456633	22.2222
7497	39679	0.0323786	27.2727
7498	39681	0.0440968	-28.2051
7503	39697	0.0339002	-23.5294
7506	39703	0.00726818	27.7778
7510	39711	0.0459732	14.8148
7523	39774	0.0456633	-25.641
7525	39778	0.0461308	-30.303
7527	39783	0.00869175	27.0833
7528	39792	0.00749393	35.7143
7531	39816	0.000770565	31.6667
7532	39817	0.0234652	-30.7692
7536	39844	0.041347	26.1905
7544	39875	0.0271043	25
7545	39876	0.00754922	25.641
7559	39933	0.0468169	30
7566	39954	0.00195419	29.1667
7568	39962	0.00254749	35.8974
7579	39992	0.0244892	24.5614
7580	39993	0.0354012	20.8333
7582	39995	0.00101331	33.3333
7583	39998	0.000197586	50
7590	40018	1.58209e-05	50.9804
7598	40036	0.00197447	40
7602	40046	0.0051761	-38.8889
7604	40054	0.0224993	25.4902
7613	40077	0.0294715	-15.873
7614	40079	0.00919064	28.5714
7615	40088	0.0037505	-41.6667
7622	40102	0.0257279	30.303
7629	40128	0.0116883	-26.6667
7632	40133	0.000653763	26.087
7637	40152	0.0416459	24.0741
7645	40168	0.0111542	33.3333
7651	40180	0.0323786	-33.3333
7657	40206	0.000638748	42.2222
7659	40212	0.000335036	43.1373
7662	40230	0.00952499	35.8974
7663	40231	0.0418145	-22.9167
7667	40235	7.28435e-05	35.8025
7670	40240	0.0132121	-31.25
7679	40261	0.0418145	-22.9167
7681	40268	0.0121998	-30.9524
7687	40281	0.0247427	22.2222
7691	40293	4.57822e-05	51.2821
7694	40299	0.00321466	38.8889
7703	40320	0.000334656	-43.75
7704	40321	0.00170332	37.5
7709	40345	0.0153349	16.6667
7717	40375	0.0496997	-28.2051
7719	40379	6.27423e-05	47.619
7720	40385	0.0344156	28.5714
7723	40404	0.0416459	27.7778
7724	40406	3.32279e-05	31.5315
7725	40408	0.0187584	-33.3333
7738	40462	0.000730316	42.8571
7740	40464	0.0227718	-33.3333
7741	40486	0.0131981	-36.6667
7745	40497	0.000730316	-33.3333
7748	40507	0.0160978	33.3333
7749	40508	0.00737997	-24
7750	40511	0.035916	33.3333
7759	40556	0.00921247	36.1111
7762	40563	0.000198255	25.5556
7765	40569	0.019834	-27.7778
7766	40573	0.0475504	-27.7778
7769	40592	0.0322592	23.8095
7774	40603	0.0107518	-28.8889
7780	40615	0.0390863	24.0741
7786	40633	0.0330534	30.5556
7791	40644	0.00428955	-29.8246
7793	40649	0.0234652	-30.9524
7796	40658	0.00011512	31.8182
7798	40666	0.0190575	15.3846
7814	40726	0.00170332	37.5
7816	40728	0.0342297	-16.2393
7822	40792	0.00118373	42.8571
7826	40798	0.0303252	-21.5686
7834	40844	0.00060008	28.9855
7836	40850	0.00500252	-30.9524
7839	40860	0.000564657	38.8889
7843	40920	0.014668	24.6377
7849	40938	0.0145502	-30.7692
7850	40940	0.00214805	26.6667
7855	40954	0.00568716	28.0702
7860	40965	0.0418145	22.9167
7864	40972	0.0419114	17.6471
7865	40974	0.0179297	-30.7692
7873	41011	0.0342752	-20
7880	41029	5.60389e-05	41.2698
7884	41052	0.0416459	27.7778
7885	41056	0.0124359	30.5556
7886	41063	0.0354012	27.7778
7887	41065	0.00318164	25
7891	41079	0.0125812	-31.25
7893	41085	0.00803395	-35.7143
7895	41090	0.00403844	25
7897	41096	0.00151598	27.2727
7900	41102	0.0132154	29.4118
7904	41108	0.0207336	30
7908	41119	0.0214615	23.6111
7909	41120	0.0111542	-29.1667
7910	41121	0.00487801	-35.4167
7926	41178	0.0458727	25
7927	41181	0.00497485	33.3333
7932	41192	0.0106389	-17.9487
7935	41220	0.0323786	33.3333
7937	41228	0.0233104	28.8889
7939	41233	0.0160978	33.3333
7940	41234	0.0107256	-40
7942	41240	0.0188429	-28.2051
7943	41241	0.000667115	46.1538
7948	41256	0.01621	21.0526
7949	41262	6.79439e-06	47.619
7956	41291	0.00231601	27.7778
7961	41300	0.00424304	-27.2727
7962	41302	0.00387981	43.3333
7967	41336	0.000822673	37.5
7974	41346	0.0480166	-22.9167
7975	41355	1.21745e-05	38.3333
7983	41375	0.0109209	29.8246
7984	41379	0.0219993	-29.1667
7989	41411	0.0157236	10.6667
7990	41413	0.0380554	21.4286
8000	41433	0.0458727	25
8011	41474	0.00955691	20
8012	41476	0.0443773	16.0494
8023	41514	0.0107518	28.8889
8026	41533	0.0322592	23.8095
[truncated: 6,227 more rows]

## Sheet: CHG_IND
DMP_n.	IDcontig	qvalue	meth.diff
1	4	7.83294e-15	66.6667
2	16	7.02836e-13	40.4762
3	82	0.0121631	30.303
4	103	0.00306858	33.3333
6	182	1.09494e-17	-66.6667
7	197	4.13302e-29	-42.0635
8	199	1.79745e-10	56.25
9	200	0.000145077	-45.4545
10	201	2.79963e-40	32.9268
11	203	0.000514923	22.2222
12	207	4.76276e-26	25.1244
13	209	0.0023079	-29.6296
14	210	7.78432e-23	19.9575
15	212	0.00922857	16.6667
16	219	0.00179894	-36.1111
17	221	5.32294e-08	-52.9412
18	225	0.000393076	27.7778
19	226	0.00376712	12.069
21	233	0.000684715	-40
22	234	0.0415568	-16.6667
23	235	5.18571e-07	-50
25	242	0.005053	-25.641
28	248	0.0398052	22.2222
29	256	4.24482e-05	-27.5862
31	275	0.0140059	15.3846
33	280	0.00125247	-22.2222
37	302	0.0172103	-18.1818
38	309	6.81606e-06	-31.9444
39	319	0.00355261	-33.3333
40	341	0.00201773	-33.3333
41	342	1.06825e-14	-25.4682
42	351	0.00853415	-19.2982
43	352	0.0273877	16.6667
44	354	5.17628e-06	-41.1765
46	356	1.72106e-05	21.9048
50	391	0.0363734	-24.2424
51	397	0.00400062	-36.6667
54	401	0.0015157	-35.8974
55	409	1.25117e-05	-50
57	428	5.79954e-05	-28.7879
59	431	7.77832e-05	-22.2222
61	440	0.00475026	-22.807
62	449	0.000960223	-22.807
67	457	0.00756571	-13.9785
68	458	0.0195837	-22.2222
69	459	1.86215e-05	-36.3636
72	464	1.3643e-05	-36.3636
73	465	0.000448887	-30.5556
75	471	0.019795	-27.2727
78	485	0.0180506	-22.2222
79	489	0.000175699	-27.7778
80	492	0.000187185	-45.4545
81	495	0.0354228	-17.3913
83	498	0.000601356	30.7692
84	501	3.11658e-06	-37.2549
85	503	0.0179841	-25
87	505	0.0363734	-24.2424
88	510	0.0169782	-30
91	537	0.0367977	-16.6667
94	552	4.53062e-10	-60.7843
95	553	3.90924e-05	41.1765
96	559	6.50013e-09	50
97	560	4.7386e-39	63.9785
98	561	2.92345e-07	43.9394
99	565	2.894e-06	52.7778
100	582	0.000126146	39.5833
101	633	3.81572e-06	33.3333
102	644	6.21537e-09	54.7619
103	654	1.3691e-05	51.5152
104	658	0.00262398	33.3333
105	659	4.52337e-08	47.619
106	670	4.36366e-06	52.7778
107	679	3.18847e-15	63.4921
108	688	1.84029e-05	35.7143
109	699	0.00462574	36.6667
110	807	1.58637e-23	40.8046
111	814	5.47699e-23	-56.25
112	815	3.9939e-111	57.2139
113	816	2.13436e-07	19.7368
116	843	1.53656e-09	-29.3333
117	844	5.34525e-06	-35
118	846	9.62766e-08	-28.5714
119	847	2.04328e-08	46.9697
120	848	4.8642e-09	-51.8519
125	855	3.46374e-21	-27.6667
126	858	0.000109633	15.0235
127	862	3.43144e-05	-33.3333
128	864	5.1269e-38	42.2764
130	869	0.0453859	11.6667
131	872	4.48481e-05	9.30233
132	873	0.000879187	10.5485
133	874	4.42675e-09	-16.4794
134	875	8.12094e-33	50.6494
136	878	0.000163192	-17.6101
138	885	0.00402611	-17.284
140	894	0.0104005	21.0526
142	897	0.00140679	20
143	898	0.0195841	23.0769
144	900	0.000104074	30.9524
146	902	7.60618e-06	-45.8333
148	905	0.0222376	25
151	912	6.9897e-07	7.65027
152	913	3.64303e-14	60
153	925	3.9193e-10	40.3509
154	934	9.88501e-08	46.2963
155	937	0.000173396	-29.8246
156	960	4.39776e-05	46.1538
157	963	6.80908e-26	58.6957
158	976	1.1531e-06	52.381
159	989	2.33513e-11	51.1905
160	1026	6.70568e-06	24.5614
161	1068	8.30657e-16	58.9744
163	1075	0.0405909	-23.3333
164	1082	0.000926977	28.3333
165	1085	1.99335e-05	36.2319
166	1090	1.56674e-15	33.3333
167	1093	4.60126e-05	33.3333
168	1095	3.67406e-21	-66.6667
169	1096	2.07967e-21	-35.6863
170	1101	5.45106e-10	-50.6667
171	1102	6.56159e-11	13.9434
172	1108	0.0106876	19.2308
173	1135	0.00164904	33.3333
174	1208	1.05747e-20	-60
176	1288	6.97176e-24	16.2634
177	1302	2.69422e-09	54.386
178	1308	0.0177847	-4.8433
179	1310	0.0208017	-12.0567
180	1311	1.58873e-22	-67.8161
182	1317	1.2307e-11	-51.1905
183	1318	1.00275e-13	-61.1111
184	1326	0.000289285	-15.9091
186	1334	1.94869e-08	44.4444
187	1335	2.76928e-06	-51.2821
189	1342	1.8787e-18	25.3968
191	1346	1.25082e-13	-58.3333
192	1349	0.000157997	17.4603
194	1351	1.26666e-05	16.6667
196	1358	2.71058e-07	-43.4783
197	1359	4.33754e-36	-61.7486
198	1375	3.98487e-06	20.9524
200	1378	0.0256128	11.1111
201	1385	3.24939e-07	-30.7018
203	1387	0.0140637	30
206	1391	0.00192078	30
207	1394	0.0222376	18.1818
209	1397	2.255e-05	-40.7407
212	1406	0.00770697	-15.6863
213	1409	7.51936e-07	56.6667
214	1411	4.04301e-16	-16.1616
215	1412	4.52601e-21	-74.2424
216	1413	0.000855323	24.5614
217	1414	2.25164e-07	47.3684
218	1415	1.37174e-19	-58.7719
220	1418	0.0170164	-15.625
221	1425	0.0370539	23.0769
222	1436	0.000302595	-38.0952
223	1437	3.30451e-07	-23.2804
224	1458	0.0243849	23.0769
225	1465	3.66921e-05	11.6105
226	1516	0.00113724	-38.8889
227	1636	1.18802e-12	-19.7411
228	1683	0.0122983	27.2727
231	1688	1.18793e-11	64.7059
232	1690	0.00450112	27.0833
233	1691	9.90743e-35	-43.9863
234	1696	1.51591e-10	-51.2821
235	1698	1.00818e-14	-31.5068
236	1699	0.0452245	-23.0769
238	1702	7.4997e-11	-50.7246
239	1703	3.33632e-06	-39.2157
240	1715	0.000545246	33.3333
241	1728	0.0426756	-26.6667
242	1731	0.0476834	-23.0769
243	1737	4.88346e-10	-29.6296
244	1750	6.47626e-12	58.3333
246	1754	8.16998e-05	-20.915
247	1755	0.00229993	12.963
248	1757	1.01138e-31	29.9578
249	1759	0.00270016	-26.6667
250	1761	1.63024e-08	51.8519
251	1762	1.0417e-31	51.1416
252	1763	2.76966e-08	-48.8889
253	1764	6.92747e-12	-51.8519
254	1772	1.91652e-10	-64.2857
255	1774	1.0752e-07	23.4568
256	1775	1.11159e-14	60.2564
257	1776	6.71948e-44	70.0565
258	1777	8.75291e-39	56.338
259	1779	4.52921e-19	48.4127
260	1932	1.62852e-65	48.7179
261	1935	7.57409e-05	-42.4242
262	1936	1.96689e-14	-66.6667
263	1937	2.46893e-08	-54.902
264	1938	0.0159154	-5.41311
265	1939	7.93249e-11	-59.6491
266	1944	0.000940429	26.6667
270	1988	7.34437e-10	-53.9683
272	1991	4.26529e-71	49.4253
273	2014	0.000334437	31.5789
274	2016	1.23923e-05	-40.3509
275	2018	6.19175e-12	-61.4035
276	2019	1.39237e-84	52.8112
277	2020	2.51879e-19	-58.0952
278	2024	3.86378e-56	35.4575
279	2026	1.32561e-06	-45.614
280	2027	4.07153e-08	-47.3684
281	2030	5.78418e-12	37.2093
284	2038	5.46761e-07	-5.96491
285	2065	0.0289982	23.0769
286	2078	1.40946e-07	-32.3232
287	2080	5.84793e-34	-26.4646
289	2082	4.98934e-24	-64.7059
290	2090	0.0263313	-22.2222
291	2091	6.69799e-20	-65.5556
292	2094	0.000748809	19.0476
293	2095	1.53455e-12	66.6667
294	2096	1.673e-05	-12.1212
295	2097	0.00169798	12.5
296	2098	1.29175e-14	49.5726
297	2099	1.68285e-24	55.7692
298	2100	4.59584e-11	31.7073
299	2101	2.94702e-05	35.5556
300	2104	4.16169e-21	61.2613
301	2105	1.29776e-24	54.4218
302	2106	0.0115317	25.4902
303	2115	2.58787e-06	-47.9167
305	2119	0.0484264	-17.9487
306	2120	5.65885e-37	-34.7319
307	2121	4.93507e-14	-61.1111
308	2122	0.00596401	4.30108
309	2123	0.00132259	-28.5714
310	2125	1.89019e-36	-54.7009
311	2126	0.000145729	-43.3333
312	2127	2.74532e-14	-45.098
314	2129	3.89561e-51	37.6894
315	2140	8.51535e-06	33.3333
317	2157	4.71777e-16	52.1368
318	2160	0.0082051	13.3333
322	2183	0.000364651	-40
326	2303	0.00352724	26.6667
327	2493	5.61443e-08	46.9697
329	2715	5.65443e-87	41.9214
330	2737	6.39012e-17	57.2917
331	3039	0.00972603	-22.2222
332	3044	0.0115919	-22.2222
333	3048	3.04704e-18	60.4167
337	3061	0.0262841	-21.4286
341	3072	0.00531027	-21.4286
344	3083	0.00154316	-25
345	3085	2.04453e-19	-53.6232
346	3086	8.40671e-16	62.8205
347	3087	9.61198e-35	63.8418
348	3091	3.26883e-32	-67.4074
349	3092	0.00145729	26.6667
351	3096	0.00307155	-25.4902
352	3101	5.84774e-15	57.4713
354	3110	0.00736557	6.55271
356	3180	0.00743157	-28.5714
358	3182	9.97574e-24	-58.1395
359	3183	1.27579e-26	-62.963
360	3185	3.34256e-32	61.6352
361	3187	1.22585e-41	33.7931
362	3188	6.05004e-05	-25.9259
363	3190	1.91703e-19	72.4638
364	3204	9.77098e-07	51.1111
367	3287	1.19572e-05	9.67742
368	3299	6.90917e-05	16.6667
369	3301	4.08057e-07	24
370	3316	0.0011005	-31.3725
371	3317	3.48634e-32	-68.2171
372	3318	0.00147251	-5.96206
373	3322	3.5376e-54	43.4685
374	3324	1.10588e-30	-65.9091
376	3333	1.86369e-06	-20.155
377	3335	0.000758102	-33.3333
378	3336	0.00293468	17.284
379	3337	1.20182e-07	-50
380	3338	0.031555	18.3333
381	3339	7.78245e-20	57.265
382	3340	4.65214e-29	65.0794
383	3341	0.0404418	-18.5185
384	3343	2.79729e-11	22.3744
386	3350	2.03774e-10	23.1183
387	3351	5.94087e-14	28.0423
388	3352	2.65652e-18	-56.7568
391	3366	0.0130957	26.6667
393	3469	0.00215538	27.451
394	3470	8.7516e-07	46.1538
395	3471	0.0249527	-10.8108
396	3477	1.79021e-29	40.5229
397	3483	0.0013036	-35.7143
398	3484	1.07091e-46	-74.359
399	3485	0.0209868	-21.4286
400	3487	1.46202e-07	43.3333
401	3490	9.45721e-28	45.4545
403	3496	9.26315e-11	-19.8413
404	3497	0.000311762	-21.1382
405	3498	3.07647e-19	-69.3333
406	3501	2.36246e-21	27.3273
407	3502	6.00317e-07	-12.5604
408	3528	1.22012e-30	59.1837
409	3529	0.0119598	-18.3333
410	3568	0.0176572	-19.2982
411	3676	5.16875e-16	41.9753
414	3681	0.00238406	-13.7255
415	3695	1.24424e-06	36.5079
416	3711	0.00976229	26.6667
417	3735	1.91327e-07	-40.9091
418	3770	3.38206e-05	-47.2222
419	3772	5.78576e-09	-50
421	3775	1.98497e-06	-10.3359
422	3776	3.07314e-24	-50.2646
423	3777	1.64051e-28	41.4141
424	3798	6.71575e-06	21.4815
425	3801	2.21894e-51	48.9071
426	3806	1.55526e-18	-70.8333
428	3813	6.18822e-29	58.1699
429	3817	8.3325e-19	23.3796
430	3818	2.28995e-07	-34.6154
431	3820	1.8377e-08	-9.35673
432	3821	1.14324e-23	-27.4809
433	3822	1.49998e-18	-24.6246
434	3823	1.00762e-10	-61.1111
435	3825	0.00804081	26.1905
436	3910	3.73519e-47	-55.6962
437	3915	3.01233e-07	-27.1318
438	3916	0.0343489	-19.6078
439	3917	0.000501682	-35.4167
440	3918	6.62545e-10	48
441	3919	0.0171029	13.9785
442	3920	1.33857e-07	48.3333
443	3924	0.0423632	17.4603
444	3926	0.000302595	38.0952
448	3940	2.05046e-38	40.7407
449	3941	1.84345e-28	-59.5745
452	4097	2.54754e-10	25.1208
453	4098	7.27675e-19	66.6667
454	4099	2.34076e-11	59.2593
455	4105	1.05676e-15	36.0656
456	4108	2.93422e-16	-31.4815
458	4118	5.71317e-08	21.5962
459	4119	1.0643e-05	27.381
461	4131	4.0926e-07	57.5758
462	4224	1.44823e-06	-10.1928
463	4225	7.93877e-07	24.4048
464	4227	6.43042e-18	23.8994
465	4229	1.1842e-12	-45
466	4230	5.90617e-20	47.0588
468	4240	0.000536004	-8.54701
469	4242	8.08876e-05	10.5263
471	4251	0.000142852	22.2222
472	4254	0.00337522	-20
473	4255	0.00376264	15.7407
474	4258	7.64239e-14	15.3209
475	4261	1.44772e-43	53.252
476	4268	3.76696e-07	54.7619
477	4272	3.8217e-14	-59.7222
478	4273	4.47479e-44	-49.697
479	4274	1.0225e-53	-48.0315
480	4275	2.1434e-10	12.1622
482	4281	2.14575e-12	-61.6667
483	4284	9.1104e-05	-31.8182
484	4285	3.20663e-42	-59.8291
486	4290	3.25966e-16	62.3188
487	4291	5.36793e-13	68.8889
488	4292	9.17797e-11	-32
489	4294	1.50139e-16	-60.9195
490	4295	3.62724e-05	-34.7826
491	4303	5.10556e-30	25.8145
492	4304	7.19503e-49	40.1891
493	4305	9.67181e-21	-57.9365
494	4306	0.00987747	12.963
495	4307	6.35764e-89	-37.9113
496	4309	1.14425e-13	-62.3188
497	4312	4.16668e-07	40.5797
498	4313	8.23869e-15	-57.4713
499	4316	0.00834095	20.6349
500	4411	4.83642e-22	54.8148
501	4412	9.96269e-06	21.3333
502	4413	4.15587e-21	-69.1358
503	4414	0.0157131	-16.6667
504	4416	2.32884e-20	-38.2353
505	4419	2.11659e-32	-33.3333
506	4421	1.71784e-20	36.7521
507	4429	8.64074e-07	-45.098
508	4430	3.84638e-08	42.8571
509	4433	1.53157e-42	-52.9915
510	4434	1.56694e-21	24.9364
511	4569	1.38517e-11	-42.8571
512	4570	1.18115e-57	57.4603
513	4571	1.1656e-23	53.0864
514	4572	7.8435e-12	17.1362
515	4573	3.09622e-07	-49.0196
516	4574	2.84702e-05	14.4144
517	4575	4.78003e-45	58.1197
518	4576	1.59495e-35	51.1905
520	4579	0.0115727	-20.5128
521	4581	2.12528e-20	-72.7273
522	4582	1.99522e-31	44.6735
523	4583	5.38375e-07	-13.9785
524	4584	4.42571e-11	-54.1667
525	4586	0.0453859	-5.20833
526	4588	0.000477991	-11.9497
527	4589	4.3759e-09	12.9477
528	4591	2.75944e-12	-20.944
529	5151	0.00145729	-26.6667
530	5152	4.21358e-07	-45.614
531	5153	0.0112851	14.9123
532	5155	1.09345e-12	-59.4203
533	5157	1.51414e-18	45.4545
534	5158	7.98012e-05	-37.037
535	5159	1.50541e-14	-60.2564
536	5160	5.41273e-11	-56.0606
537	5161	5.81033e-07	48.8889
538	5165	1.59154e-10	60.7843
539	5166	5.47056e-24	-27.7259
540	5171	0.00228711	33.3333
541	5177	1.26982e-08	14.5161
542	5178	3.11147e-40	37.7934
543	5200	0.000579232	-38.0952
544	5201	2.69422e-09	-54.386
545	5203	1.26366e-12	-63.3333
546	5206	2.41583e-18	20.802
547	5207	3.98126e-20	-35.7143
548	5209	2.0366e-06	-9.16667
549	5210	4.08356e-09	-12.5
550	5211	6.78142e-18	-53.9683
551	5214	1.35644e-05	36.8421
552	5215	0.000773748	10.3175
553	5216	6.51687e-93	51.7361
554	5217	4.20747e-12	32.7586
555	5221	7.2587e-16	-37.3563
556	5222	5.17944e-17	-49.5935
557	5223	7.0457e-06	40.7407
558	5225	3.32532e-53	42.3611
560	5230	2.77887e-57	41.0753
561	5232	1.56291e-06	40.3509
562	5234	3.40701e-18	-62.3656
563	5236	1.4479e-14	68.4211
566	5239	8.1785e-06	-9.65732
567	5240	2.16586e-19	-46.5278
568	5241	2.57971e-11	-54.1667
569	5242	1.09348e-11	42.9825
570	5259	4.75188e-10	-43.6782
571	5453	3.66307e-09	-52.381
572	5455	0.00065136	-33.3333
573	5491	0.0146914	-23.0769
574	5502	0.000459189	35.2941
575	5616	6.24215e-05	13.7566
577	5627	3.01979e-16	-65.3333
578	5629	7.97111e-30	-58.8652
579	5632	9.12825e-10	-53.9683
581	5634	1.6547e-22	52.381
582	5635	3.51137e-13	32.6667
583	5638	4.73464e-13	-32.8283
585	5641	0.00072915	14.9123
588	5649	9.16507e-05	-16.1616
589	5657	0.000184768	-38.4615
590	5692	8.74034e-09	-46.9697
591	5693	1.65818e-05	-42.2222
592	5694	0.00105531	-40
593	5721	1.00186e-12	-56.5217
594	5726	1.41254e-16	-21.8137
595	5727	2.4699e-27	-66.6667
596	5728	5.17658e-51	37.8968
597	5730	5.77032e-22	-66.6667
598	5731	1.02966e-05	23.5772
599	5732	1.79691e-86	41.5858
600	5733	2.90866e-08	45.8333
602	5735	0.0457294	19.2982
604	5738	5.56619e-10	52.1739
608	5771	0.00544331	-23.8095
609	5772	2.70686e-10	32.5
610	5807	3.65769e-06	48.8889
612	6110	2.1473e-37	-32.0513
613	6111	1.31848e-29	50.2222
614	6112	3.07936e-19	-34.0824
615	6114	1.61853e-50	-44.5333
616	6115	1.21246e-22	-41.0256
617	6116	5.65994e-14	66.6667
618	6117	5.98434e-13	18.5751
619	6119	5.21502e-24	-76
620	6120	5.53394e-35	34.9882
621	6122	0.0150309	-14.7059
622	6124	1.4358e-42	38.6207
623	6128	1.9339e-65	-52.2222
624	6130	5.34243e-20	-56.0976
625	6131	2.65492e-12	58.7302
626	6133	4.2631e-09	-36.4341
627	6134	3.72102e-06	-39.6825
629	6137	0.0194491	-12.0567
630	6257	1.51469e-25	-57.6923
631	6261	9.60567e-28	38.0952
632	6264	5.67295e-25	29.2929
633	6265	1.64153e-35	53.125
634	6267	9.55477e-74	41.9048
635	6272	4.68149e-08	-23.0303
636	6281	0.000368555	-35.4167
637	6282	1.38517e-35	-26.9737
638	6283	3.86617e-35	25
639	6353	6.92155e-06	-29.5238
640	6358	0.00220313	25.4902
641	6361	8.63022e-13	-63.1579
642	6362	2.30533e-21	-41.8919
643	6366	5.08538e-49	42.1569
645	6396	1.18658e-13	-27.7108
647	6550	1.69902e-16	-33.3333
648	6558	0.0432311	7.60234
649	6559	0.00107729	5.74713
650	6560	2.27408e-28	42.9167
651	6563	1.22581e-14	36.3636
652	6565	0.0167713	11.4286
653	6571	2.46322e-06	-11.859
654	6573	0.000143641	5.51724
655	6576	6.41085e-22	44.4444
656	6577	4.05326e-16	-45.7364
657	6578	0.00178933	-35.8974
658	6580	1.24615e-40	-48.913
659	6582	0.00846286	-33.3333
660	6585	3.19044e-70	48.7179
661	6587	6.82402e-23	52.6667
662	6595	1.42248e-05	44.4444
665	6607	1.42991e-21	-52.4823
666	6610	3.81577e-05	-25.641
667	6612	2.41639e-07	-22.9885
669	6621	8.95658e-07	-38.0952
671	6624	1.67785e-17	-68.1159
672	6625	1.80734e-19	-67.9012
673	6626	9.14419e-31	-60.3774
674	6627	4.52337e-08	-47.619
675	6630	1.43435e-05	43.1373
676	6631	3.41361e-17	-57.2917
677	6634	6.2293e-28	63.4921
678	6637	4.69159e-16	48.1481
679	6638	2.41801e-13	-42.1769
680	6639	3.59596e-55	40.9314
681	6641	0.0297895	25
682	6642	4.92563e-16	-66.6667
683	6643	1.11061e-11	53.8462
684	6650	8.93477e-06	-13.8889
685	6651	8.32508e-17	48.5507
686	6652	2.15139e-10	51.6667
687	6653	0.0387709	17.7778
688	6655	1.30678e-89	45.5319
689	6656	1.04001e-24	44.2786
690	6658	0.000121919	-8.03571
693	6661	9.32624e-23	51.7007
694	6665	0.00214907	29.6296
695	6666	7.63409e-09	57.7778
696	6668	1.41832e-23	-42.4731
697	6669	8.18485e-08	-18.4783
698	6670	4.7435e-12	-22.5806
699	6671	0.000745501	-14.5299
700	6673	7.51959e-22	58.7719
701	6676	9.33356e-08	44.9275
702	6679	6.38541e-27	64.8148
703	6680	8.25921e-14	62.3188
704	6681	4.38415e-09	-53.3333
706	6683	3.06683e-12	27.1605
707	6684	1.95946e-65	34.6614
708	6685	3.37803e-05	-45.2381
709	6763	1.68777e-05	-27.5362
710	6834	3.61404e-06	-7.36434
712	6837	1.39139e-20	-50.9804
713	6854	1.38524e-13	-66.6667
714	6924	3.41788e-09	-51.6667
716	6926	0.000232041	-18.4397
717	6934	7.67427e-08	-54.1667
718	6938	3.96263e-19	74.2424
719	6940	0.00722989	14.9425
720	6941	0.00149824	-26.9841
721	6944	0.000145077	45.4545
722	6945	1.87462e-13	63.4921
723	6947	2.63537e-08	52.9412
724	6948	1.24782e-09	-58.8235
725	6952	6.76998e-09	-32.2581
727	6966	1.95583e-15	-70
728	6998	2.72874e-07	8.74704
729	6999	4.66284e-13	56
730	7000	8.51631e-14	-61.1111
731	7002	0.00276943	30.7692
734	7014	0.00587596	-20.8333
735	7024	2.19316e-09	-44
736	7025	4.7094e-27	-61.6667
737	7027	8.17179e-10	-50
738	7031	3.78134e-70	-32.6023
739	7032	5.98463e-05	-33.3333
741	7039	1.75978e-18	-37.9487
743	7042	1.72526e-30	45.5939
744	7043	1.63226e-06	-11.9593
745	7046	0.0389754	-20
746	7052	0.0222298	20
747	7053	8.67859e-16	-65.0794
748	7054	6.7095e-35	54.5894
750	7071	2.89234e-05	-25.2252
751	7081	2.8415e-05	-34.9206
752	7115	0.000698124	-38.4615
753	7116	6.51297e-05	-8.03783
754	7118	1.76635e-32	-74.5098
755	7121	1.49465e-19	32.7273
756	7123	0.041867	11.4035
757	7124	6.57164e-08	37.6344
758	7127	1.00605e-06	48.8889
759	7129	0.00228711	33.3333
760	7131	3.30192e-11	52
761	7137	0.00275468	30.9524
762	7138	0.00976572	-33.3333
763	7145	0.00101347	29.1667
764	7146	3.74079e-06	38.8889
765	7149	9.46738e-07	53.8462
766	7154	1.04841e-11	59.6491
767	7155	0.000417695	35.8974
768	7157	1.3633e-07	43.8596
769	7158	1.14138e-14	41.3043
770	7159	4.28604e-08	27.4074
771	7160	7.88831e-39	55.144
772	7161	0.000438504	43.3333
773	7166	2.84672e-07	48.8889
774	7167	8.97576e-06	39.6825
775	7168	5.81033e-07	48.8889
776	7169	1.3882e-13	54.6667
777	7171	0.00277017	-26.3158
778	7172	1.66743e-06	42.8571
779	7175	2.66422e-07	43.8596
780	7177	3.74789e-19	56.7568
781	7178	5.24725e-11	52.7778
782	7179	5.55128e-08	50
783	7180	1.62285e-09	58.8235
784	7181	2.68991e-10	57.8947
786	7246	0.00027712	16.6667
787	7247	1.00466e-75	47.2393
788	7248	1.12898e-24	-58.6957
789	7249	5.55977e-98	53.876
790	7251	0.00391784	-27.451
791	7252	6.7702e-10	42.5287
792	7253	0.000203669	-25.9259
793	7254	5.52132e-07	-43.1373
794	7255	3.8139e-29	-64.539
795	7256	4.16262e-09	-37.8378
797	7264	6.93307e-13	-40.9091
798	7265	6.25137e-73	48.8095
799	7266	2.02927e-15	-61.9048
801	7270	1.14144e-05	-42.5926
803	7279	1.72289e-20	35.6481
804	7280	2.50199e-31	25.812
805	7287	0.000390731	38.4615
807	7291	0.00211278	-29.4118
808	7295	1.52592e-08	51.6667
809	7296	2.1605e-22	-44.9495
810	7302	2.18699e-06	43.75
811	7309	0.0422017	-2.89855
812	7328	2.61391e-22	-64.5161
813	7329	0.0051314	-33.3333
814	7330	9.42853e-06	-15.7576
816	7334	2.99889e-17	-23.4375
817	7335	1.09087e-47	51.2346
818	7336	0.0172894	-10.6383
819	7338	4.60689e-06	-23.0769
820	7371	0.000100481	42.8571
821	7394	1.54813e-06	40.7407
822	7401	0.0158262	30.303
823	7411	4.45071e-05	42.2222
824	7414	2.68178e-07	25.6944
825	7415	1.16931e-32	-62.5
826	7416	2.57624e-17	-71.4286
827	7417	4.02963e-09	-50
828	7420	1.26466e-28	-43.5897
829	7421	1.29087e-36	55.2083
830	7422	0.000259417	21.6216
831	7423	1.09756e-36	29.2793
832	7425	1.18507e-10	-23.1638
833	7429	5.33942e-18	-66.6667
834	7430	7.64227e-13	-60
835	7437	6.06901e-31	24.5347
836	7438	3.36936e-09	-60.6061
837	7440	3.31409e-68	47.4946
838	7443	2.20737e-16	-18.1333
839	7444	4.72268e-90	58.4867
840	7445	1.20094e-13	32.2034
841	7446	3.57783e-50	39.8734
842	7447	1.79989e-15	68.254
843	7533	1.14261e-14	-68.5185
844	7536	2.24966e-11	-15.8854
845	7537	1.62775e-18	-41.6667
846	7545	6.08787e-12	-56.9444
847	7547	0.000258059	31.5789
849	7593	0.000168116	35.0877
850	7597	0.00168761	25.7576
851	7607	2.23207e-05	47.2222
852	7621	7.69641e-09	57.1429
853	7625	9.46738e-07	-53.8462
854	7626	0.00846571	-20.8333
856	7629	6.21504e-31	-31.8066
857	7630	9.75826e-08	-9.60452
858	7632	1.63687e-14	-62.3188
859	7634	1.30349e-18	40
860	7640	9.97326e-11	-34.6939
861	7642	1.09985e-49	49.2212
862	7643	1.19013e-21	24.359
863	7644	2.63942e-07	-53.3333
864	7645	2.23437e-12	61.1111
865	7646	0.038112	-20.8333
867	7667	1.35127e-09	-38.8889
868	7669	0.0170541	-20.8333
869	7670	3.4754e-07	25
870	7671	4.65237e-05	-25.5556
871	7673	1.2405e-115	52.7903
872	7677	1.73662e-22	-24.2038
873	7683	2.24347e-27	-28.642
874	7685	1.38975e-12	-60.6061
876	7690	0.00332365	-10.1449
877	7692	5.15317e-21	-59.0476
878	7693	0.0100386	21.2121
879	7694	1.1249e-06	17.4129
880	7696	2.08007e-07	-50
881	7698	2.5437e-18	-48.0769
882	7699	3.28463e-20	-66.6667
883	7702	1.29841e-17	-61.7284
884	7704	3.07163e-07	20.398
885	7706	5.22581e-22	48.2143
886	7708	2.26166e-19	-24.8718
887	7709	2.62627e-13	-24.0741
888	7710	1.87236e-06	-42.8571
889	7713	0.00630622	23.3333
890	7714	7.06358e-14	-13.5135
891	7715	4.2778e-05	8.46561
892	7720	3.79953e-34	60.8696
893	7721	1.31053e-05	34.7826
894	7723	2.4367e-23	49.0566
895	7725	3.5265e-25	50.5376
896	7727	6.13534e-11	-54.1667
897	7728	4.01622e-11	-58.3333
898	7729	0.0479807	12.8205
899	7731	7.09835e-14	21.8519
900	7743	0.039162	-3.6036
901	7744	4.06579e-21	38.7255
902	7745	9.65163e-26	56.25
903	7746	9.35981e-22	49.7076
904	7747	8.24246e-34	-68.8406
906	7749	4.07153e-08	-47.3684
909	7753	9.32477e-09	61.5385
910	7755	0.0263313	22.2222
913	7775	5.00273e-12	22.7106
915	7783	1.00046e-42	35.2713
916	7792	0.0181962	-6.66667
918	7794	2.05911e-22	-63.0631
921	7797	0.0485291	-20
923	7799	3.02589e-06	-9.21409
924	7802	1.1726e-21	-16.7513
925	7810	2.25805e-16	34.375
926	7812	0.000364651	-40
927	7826	2.3992e-18	57.0175
928	7828	2.0084e-19	32.0513
929	7829	1.18048e-24	-21.4452
930	7830	3.8938e-49	-52.9412
931	7832	0.0314886	-4.80226
932	7837	2.92288e-06	35.8974
933	7838	6.89922e-25	47.3958
934	7839	8.8202e-12	-62.963
935	7840	1.01669e-06	-50
936	7841	1.10433e-10	-58.3333
937	7842	4.46305e-28	-58.9147
938	7845	6.95889e-44	36.3636
939	7847	4.54816e-42	-63.3803
941	7849	0.0165557	-20
943	7852	0.0011955	-28.8889
944	7854	2.28945e-24	28.8557
945	7857	7.5495e-09	45.614
946	7858	7.04838e-12	-63.1579
947	7861	4.07019e-24	-19.883
948	7863	4.43533e-10	52.1739
949	7864	1.3918e-05	-30.1587
950	7895	0.00102454	-27.7778
951	7928	8.45414e-14	57.6923
952	7943	6.79915e-18	-33.8235
953	8058	0.000187185	45.4545
954	8096	0.00336322	-14.5833
955	8097	5.06386e-21	-17.735
956	8100	1.12887e-35	-67.284
957	8101	0.000167556	40.4762
958	8104	2.56265e-26	51.8519
959	8105	1.52485e-19	38.7978
960	8110	1.0663e-09	50
961	8111	2.57806e-10	-51.5152
962	8117	1.33953e-05	20.915
963	8118	4.12708e-19	39.0805
966	8123	2.27657e-18	47.619
967	8124	6.78619e-27	40.5303
968	8134	7.44707e-25	42.1456
969	8135	1.74557e-39	58.7963
970	8136	1.40866e-32	-67.3913
971	8137	3.64748e-06	39.3939
972	8140	1.00958e-21	-62.963
973	8142	3.85258e-62	-55.7423
974	8144	2.28649e-21	-18.3007
975	8146	8.38505e-05	-42.8571
976	8147	9.67142e-31	26.0684
977	8149	0.000690189	11.9342
979	8152	8.07009e-07	50
980	8153	8.24967e-06	-50
981	8154	1.92742e-07	-53.3333
982	8157	0.0166999	-20.3704
985	8162	1.73591e-29	-64.4444
987	8164	2.89682e-37	-56.1404
988	8165	0.00103376	18.4211
990	8244	4.82161e-69	49.3151
991	8248	1.47394e-06	19.8198
992	8252	7.93515e-08	42.8571
995	8256	8.23869e-15	-57.4713
996	8257	2.30425e-29	-27.9642
997	8261	1.37054e-25	-23.2
998	8262	4.90667e-09	-9.45017
1000	8264	1.01738e-53	55.4455
1001	8265	8.24073e-40	50
1002	8267	0.0198242	5
1003	8271	0.00347855	19.0476
1004	8273	8.56762e-06	32.2581
1005	8274	5.11588e-38	42.4242
1006	8276	4.48499e-31	-66.6667
1007	8277	2.19837e-44	-33.8422
1008	8279	3.24377e-29	48.7179
1009	8344	1.92885e-23	-26.6667
1010	8345	3.74636e-08	31.7829
1011	8346	0.00143623	-40
1012	8348	1.31382e-43	-58.0247
1013	8350	1.3505e-30	54.1063
1014	8351	0.00459041	13.7255
1015	8352	0.0232398	-14.0351
1016	8354	4.42571e-11	-54.1667
1017	8355	2.17476e-14	-57.4713
1018	8357	7.77979e-18	23.3577
1020	8359	6.55067e-07	-50
1021	8362	0.000613971	17.4603
1022	8363	1.07831e-22	-26.5664
1023	8364	9.52439e-17	-44.9612
1024	8366	2.88256e-06	15.5556
1025	8373	9.51139e-10	33.3333
1026	8374	7.85141e-19	-64.3678
1027	8377	8.84329e-09	-54.902
1028	8380	5.43825e-10	20.2247
1030	8382	1.76257e-42	-63.6816
1031	8383	1.7701e-09	-57.4074
1032	8384	0.0160028	-22.2222
1033	8386	1.12381e-68	49.5726
1034	8389	8.57294e-14	65.0794
1035	8457	2.51181e-21	52.381
1036	8458	8.08292e-48	-64.7059
1037	8460	2.60323e-06	48.7179
1038	8461	8.74922e-09	9.79284
1039	8467	1.50018e-17	-60.2151
1040	8469	5.66086e-07	41.2698
1041	8472	5.99148e-11	-15.873
1042	8473	0.00184187	-14.0351
1043	8475	0.00198462	17.4242
1044	8478	1.81806e-09	14.0212
1045	8479	3.57022e-08	-38.0952
1048	8484	9.15163e-06	-18.5897
1049	8486	5.38304e-07	55.5556
1050	8487	7.62638e-26	-61.1111
1051	8488	9.90844e-13	-44.7619
1052	8659	3.73832e-05	45.2381
1054	8889	4.24288e-10	-39.8374
1055	8897	6.91212e-100	-50.1587
1056	8921	4.02963e-09	-50
1057	8922	1.77995e-11	-50
1059	8929	4.59901e-26	51.6129
1060	8930	2.44688e-05	-16.6667
1061	9354	6.20949e-12	-60.3175
1062	9355	2.19327e-14	-52.5253
1063	9357	2.718e-87	-54.8023
1064	9358	8.07107e-24	52.6316
1065	9368	6.03297e-35	28.164
1066	9369	9.42657e-25	-67.7419
1067	9372	0.000477384	-33.3333
1068	9374	0.00744222	-5.37634
1069	9375	2.26065e-28	52.2222
1070	9376	5.55977e-98	55
1071	9377	5.33912e-11	-52.1739
1072	9378	1.27921e-05	23.8095
1073	9383	8.30573e-33	60.2564
1074	9403	2.14575e-12	-61.6667
1076	9405	0.00846286	-33.3333
1077	9408	3.94438e-26	-52.5424
1079	9419	1.74069e-05	-27.381
1081	9427	3.74536e-08	34.1463
1082	9428	0.0230507	27.2727
1083	9429	0.000390731	38.4615
1084	9430	1.56407e-09	-44.8718
1086	9433	2.26164e-66	45.1807
1087	9435	1.24486e-05	-37.7778
1088	9440	9.59505e-14	64.9123
1089	9443	3.81161e-09	-31.9728
1090	9448	0.000303759	-18.1818
1091	9452	2.8681e-23	-63.8095
1092	9456	2.64854e-10	50
1093	9457	3.21545e-18	31.6456
1094	9458	2.86605e-06	-45.098
1095	9459	4.75899e-19	46.5116
1096	9461	1.55115e-26	-55.5556
1099	9467	6.10311e-19	-69.3333
1101	9469	1.26341e-19	-53.8462
1102	9470	2.89577e-06	-40.9091
1103	9471	1.54161e-37	33.7963
1104	9472	4.79802e-12	-61.6667
1105	9473	4.33519e-24	25.1142
1106	9477	2.06477e-08	-47.8261
1107	9480	6.053e-18	-59.375
1108	9486	3.64529e-55	43.0839
1109	9487	4.21358e-07	-45.614
1110	9494	4.02725e-16	-47.1014
1111	9495	7.21772e-08	-51.8519
1112	9497	0.000698696	19.3548
1113	9498	1.26154e-31	55.7471
1114	9504	8.59348e-09	53.7037
1115	9505	0.00190106	-36.3636
1116	9506	4.69493e-17	-52.9915
1117	9508	1.26965e-24	16.8561
1118	9509	0.00115713	18.8406
1119	9510	9.2997e-08	-35.4167
1120	9512	2.07776e-09	-50.7937
1121	9525	1.26421e-05	-41.6667
1122	9526	6.61148e-31	44.6078
1123	9528	7.48393e-25	-38.2883
1124	9529	8.72716e-10	-58.8235
1125	9530	3.89037e-18	47.1014
1126	9532	3.30192e-11	52
1127	9533	0.0334552	-14.8148
1128	9534	8.13505e-08	-20.7729
1129	9548	1.01379e-05	35.0877
1130	9549	0.00423177	-28.5714
1131	9550	3.95477e-18	42.9487
1132	9552	0.0145134	-19.2982
1134	9554	0.0436658	21.2121
1135	9555	1.28407e-05	26.2626
1136	9556	0.00984886	-22.807
1138	9558	9.77457e-28	19.6769
1139	9559	0.000187185	-45.4545
1140	9563	2.41612e-10	39.3162
1141	9564	4.26056e-05	-42.8571
1144	9612	3.5009e-43	38.6946
1146	9614	1.1051e-27	-75.2688
1147	9615	0.000244918	-33.3333
1148	9617	1.54778e-07	27.5
1150	9620	4.53565e-08	-50
1151	9622	1.05694e-05	-36.3636
1152	9623	0.000376468	38.0952
1153	9630	3.59656e-35	-40.8408
1155	9669	5.26583e-06	-16.8724
1157	9671	7.63944e-64	46.6667
1159	9678	2.70931e-91	51.7544
1160	9683	0.00013732	25
1161	9684	7.14799e-27	47.6852
1162	9686	2.28037e-16	-65.2778
1163	9688	2.89477e-06	44.4444
1164	9693	3.46015e-22	36.2319
1165	9695	0.000271689	-33.3333
1166	9696	1.52539e-47	-61.1111
1167	9699	0.0103107	30.303
1168	9702	2.49926e-06	-10.6443
1169	9703	1.2703e-05	30.8642
1170	9705	8.18337e-05	-28.3951
1171	9707	2.62736e-09	-14.5833
1172	9710	3.26902e-30	-63.1206
1173	9711	3.65665e-07	-40.3509
1175	9714	2.8097e-76	45.7658
1177	9719	3.38472e-07	-42.029
1178	9720	5.21551e-06	9.16031
1180	9742	2.99762e-27	23.5828
1181	9743	0.0173147	-7.44681
1182	9770	0.000118291	-39.5833
1183	9776	3.37028e-11	-64.4444
1184	9777	3.04427e-62	37.2549
1185	9779	1.02762e-05	-44.4444
1187	9785	0.0239184	-23.8095
1188	9786	1.12493e-20	30.137
1189	9789	3.40595e-05	10.4
1190	9790	0.000161154	11.9658
1191	9791	7.73307e-40	35.012
1192	9792	0.0253671	-17.2414
1193	9793	2.57522e-14	-58.9744
1194	9794	6.03805e-10	42.3077
1195	9796	9.96792e-07	-22.2222
1196	9800	5.05368e-19	-67.9487
1197	9801	0.000390509	30
1198	9802	4.86857e-10	26.9504
1200	9807	1.18793e-11	-64.7059
1201	9811	0.00814141	16.129
1202	9814	0.00294204	-8.33333
1203	9815	5.993e-06	-17.3913
1205	9827	0.000180498	-40
1206	9828	5.36733e-05	-32.0988
1207	9829	1.6653e-09	-49.3333
1209	9836	3.82685e-22	62.6263
1210	9837	1.00742e-17	50
1212	9840	1.34973e-05	24.3243
1214	9843	0.0141368	9.95025
1215	9845	0.000438504	43.3333
1216	9847	7.13372e-05	43.5897
1217	9849	3.2585e-06	-38.8889
1219	9851	0.0195837	-22.2222
1220	9852	6.52969e-35	-66.6667
1221	9855	8.07009e-07	-50
1222	9862	2.29961e-07	52.0833
1223	9864	2.50651e-18	-56.1905
1224	9866	1.98341e-15	-18.8172
1225	9870	1.44601e-73	-70.2899
1227	9872	5.54225e-32	-31.8627
1228	9874	1.26891e-05	-47.2222
1230	9876	1.1346e-10	-52
1231	9878	0.0213805	12.5
1232	9880	1.26965e-24	-59.0909
1234	9884	2.06143e-09	24.5902
1235	9885	1.05335e-36	34.4298
1236	9889	4.37438e-10	-52.381
1237	9890	3.92863e-09	-55.5556
1238	9920	6.29591e-05	33.3333
1239	9925	2.61107e-33	-70.6349
1240	9926	2.25164e-07	47.3684
1241	9927	3.39981e-10	-35.1852
1243	9930	1.13602e-15	37.6543
1244	9939	2.94419e-07	-30
1246	9941	1.30629e-24	54.6667
1247	9942	4.09279e-23	40.7407
1248	9945	1.13623e-15	-62.6667
1249	9947	3.80216e-20	-29.703
1250	9948	3.37261e-08	33.3333
1251	9952	1.09959e-14	57.4713
1252	9953	1.06987e-11	-61.4035
1254	9956	1.06242e-10	45.8333
1255	9961	3.89129e-12	28.7037
1256	9962	0.000637708	-20.1754
1257	9964	0.0145956	28.2051
1258	9994	2.67099e-06	46.6667
1260	10139	2.31074e-06	-40.9091
1261	10141	0.000126523	-43.5897
1263	10156	5.35676e-06	-42.1053
1264	10157	1.82561e-17	-71.6667
1265	10163	3.24387e-10	-49.2063
1266	10165	5.7941e-15	-65.2174
1267	10166	0.000158692	-22.2222
1268	10167	1.39236e-06	-52.381
1269	10205	1.83415e-08	-25.1572
1271	10208	1.48398e-23	-70
1272	10209	2.23586e-20	-25
1273	10212	1.02755e-10	52.7778
1274	10214	2.95651e-12	-66.6667
1275	10215	1.42129e-18	-49.6296
1277	10217	1.51897e-14	-53.125
1279	10320	0.00575118	-17.7778
1280	10426	0.00145444	-36.1111
1281	10431	5.0999e-08	22.5641
1282	10434	1.42452e-06	-43.8596
1283	10436	7.73671e-24	-45.1282
1284	10437	0.0351261	3.29218
1285	10438	0.000364378	-37.7778
1287	10440	1.61853e-50	37.3333
1288	10447	5.93101e-84	48.8536
1289	10450	1.6653e-09	-49.3333
1290	10451	0.000151446	37.2549
1291	10454	0.000433702	7.22222
1292	10455	0.000170713	41.0256
1293	10459	5.08898e-05	-41.6667
1294	10460	3.87727e-06	51.2821
1295	10467	0.0105269	28.5714
1296	10470	0.0131803	-11.6667
1298	10473	0.000254067	19.2982
1299	10474	5.12477e-49	50.2825
1301	10488	1.56665e-29	-64.3939
1302	10494	8.15757e-11	-53.6232
1303	10524	2.72976e-07	-50.9804
1304	10531	1.66743e-06	-42.8571
1305	10533	0.0232621	13.3333
1306	10536	5.14015e-17	-63.0952
1308	10543	0.0095123	-26.6667
1309	10544	2.88399e-10	-58.8235
1310	10548	4.11834e-15	-65.2174
1311	10553	2.89307e-07	44.4444
1312	10554	1.25711e-11	-58.7302
1313	10555	6.01863e-12	48.3871
1314	10556	0.00781332	-10.4167
1315	10560	1.95626e-11	43.4343
1316	10561	6.10482e-05	35.2941
1318	10574	0.000726102	8.26446
1319	10575	8.31432e-12	13.9303
1321	10676	0.000266507	29.8246
1322	10687	0.00846407	27.2727
1323	10755	0.00166928	7.91667
1324	10757	4.258e-12	-13.2184
1325	10758	9.5506e-20	-70.5128
1326	10760	6.58797e-15	-17.8667
1328	10766	3.65302e-17	21.8487
1329	10767	5.52885e-08	10.7306
1330	10768	1.30064e-11	-19.174
1331	10770	5.70236e-08	39.2857
1332	10773	1.12586e-48	38.5281
1333	10774	2.35691e-08	-31.7073
1334	10775	2.66879e-23	52.7273
1335	10776	0.000669697	-28.5714
1336	10777	1.41503e-23	53.9007
1337	10778	2.78916e-06	-11.1111
1338	10780	2.44493e-09	-49.0196
1339	10781	0.000885916	-17.5926
1340	10783	4.92563e-16	-66.6667
1341	10784	0.0262169	-25
1342	10785	2.93113e-05	-38.8889
1343	10787	2.38565e-10	55.5556
1344	10791	6.30923e-12	-51.3889
1345	10792	2.18337e-61	47.0721
1347	10796	9.13743e-12	-53.8462
1348	10797	0.012938	-21.5686
1349	10798	3.98816e-05	-18.5185
1350	10801	4.56178e-17	-60.2151
1351	10802	0.0408039	4.93827
1352	10803	6.48411e-14	58.0247
1353	10804	0.00347693	33.3333
1354	10806	4.4231e-17	-66.6667
1355	10807	7.68792e-19	21.2366
1356	10811	1.76836e-11	-56.0606
1357	10813	1.2869e-49	39.8323
1358	10814	9.75423e-98	56.487
1359	10815	1.89447e-07	-48.1481
1360	10816	2.81178e-13	44.4444
1361	10819	4.91024e-07	46.2963
1362	10821	5.75653e-07	18.75
1364	10826	1.22474e-21	54.2636
1365	10827	9.71001e-27	-23.908
1366	10828	3.20529e-83	52.071
1367	10830	1.02762e-05	-44.4444
1368	10833	1.72709e-07	13.1148
1369	10834	1.99548e-30	29.5455
1370	10835	0.0129466	-16.6667
1371	10836	0.000266584	-41.0256
1372	10838	7.93377e-11	-53.9683
1373	10839	1.27022e-10	-58.8235
1374	10840	8.48949e-43	46.1538
1376	10842	0.00770091	-21.5686
1378	10850	1.92368e-05	-43.75
1379	10853	2.27413e-05	-48.4848
1380	10854	8.45872e-06	-37.037
1381	10856	7.19772e-07	52.7778
1382	10857	2.51789e-12	52.8736
1383	10859	3.07221e-17	53.1532
1384	10860	7.00849e-11	-15.6695
1385	10865	1.8253e-07	52.381
1386	10866	4.4867e-24	47.8495
1387	10867	2.20985e-06	47.0588
1388	10868	2.89241e-06	41.1765
1390	10871	8.06001e-09	43.9394
1391	10872	0.00374196	25.9259
1392	10873	0.00155725	-18.8889
1393	10874	4.3583e-10	-36.5854
1394	10877	6.38984e-13	57.971
1395	10878	2.10684e-18	39.5062
1397	10882	5.37788e-12	-28.9617
1398	10883	2.23537e-05	33.3333
1399	10884	1.96871e-10	24.2063
1400	10885	4.36551e-29	-55.3763
1401	10886	1.86143e-12	-61.9048
1402	10891	1.63024e-08	-51.8519
1403	10892	2.18699e-06	-43.75
1404	10895	0.00247867	15.6028
1405	10897	1.13946e-08	46.6667
1406	10900	0.00221523	-30.5556
1407	10906	1.36187e-21	-73.3333
1408	10908	0.0020923	6.66667
1409	10915	3.12106e-09	-19.4872
1411	10917	1.03831e-18	-72.4638
1412	10919	5.45128e-33	-65.8915
1413	10920	5.83424e-109	53.9755
1414	10923	1.63024e-08	-51.8519
1415	10924	3.2452e-05	43.5897
1417	10927	1.50018e-10	-53.9683
1418	10928	5.6997e-17	-66.6667
1419	10933	0.0137454	16.6667
1420	10934	3.5901e-32	-33.82
1421	10935	7.72746e-09	-49.2754
1422	10936	3.55783e-58	-62.724
1423	10937	9.36445e-08	-25.1701
1424	10938	5.31991e-07	27.619
1425	10940	1.12616e-06	47.0588
1426	10941	1.87058e-13	21.0826
1427	10944	5.01451e-39	-56.4815
1429	11064	1.46245e-36	-45.4212
1430	11065	0.000100723	-12.037
1431	11070	5.37377e-11	22.6337
1432	11072	0.00707059	-16.092
1433	11073	0.0218774	12.037
1434	11075	1.17745e-08	-59.5238
1435	11076	3.12573e-70	48.7696
1436	11077	1.72333e-09	-27.7778
1437	11078	2.05166e-08	28.4314
1438	11079	2.23239e-24	-27.2
1439	11080	2.05882e-05	34.9206
1440	11081	0.000457752	-41.6667
1441	11083	1.72071e-07	-49.1228
1442	11084	5.79131e-97	-43.8914
1443	11085	0.0186454	16.6667
1444	11087	0.00229733	-26.3158
1445	11089	4.12508e-09	-9.11111
1446	11090	1.49285e-23	-28.5256
1447	11091	5.58494e-12	46.4646
1448	11092	9.39896e-10	50.7246
1449	11095	1.79427e-25	50
1450	11099	2.10779e-08	-30.2326
1451	11100	3.28687e-05	-8.33333
1452	11101	2.65736e-74	-42.5641
1453	11102	0.00295781	-33.3333
1454	11103	1.64434e-15	-62.8205
1455	11280	5.93874e-17	-18.9621
1456	11281	7.94857e-07	44.4444
1457	11282	2.12786e-18	-24.6377
1459	11285	1.55696e-21	54
1460	11286	7.7797e-08	52.9412
1461	11287	1.62958e-09	52.381
1463	11293	0.0322177	20.3704
1464	11294	1.46438e-47	-44.9036
1465	11295	5.53222e-10	51.3889
1467	11297	5.57426e-06	42.5926
1469	11300	8.19671e-07	47.0588
1470	11301	4.52997e-27	-47.0899
1471	11305	0.000339678	-28.8889
1474	11330	1.66544e-05	-40.3509
1475	11337	1.26799e-28	-60
1476	11339	2.44356e-10	-58.3333
1477	11342	2.77568e-89	49.0401
1478	11343	0.000864846	-22.549
1479	11345	1.69644e-29	38.4615
1480	11346	1.11681e-07	-28.4553
1481	11347	1.15389e-13	50.5051
1482	11349	2.894e-06	52.7778
1483	11352	5.35168e-10	-29.8611
1484	11353	9.07214e-47	40.8451
1485	11354	0.0129466	-16.6667
1486	11355	9.44577e-29	38.6179
1487	11357	0.00791559	-33.3333
1488	11362	2.48747e-11	58.3333
1489	11363	7.27896e-08	-53.3333
1490	11369	2.03164e-21	50.7576
1491	11372	0.000230443	-12.4294
1492	11373	1.89591e-07	-46.2963
1493	11376	0.00028794	7.31707
1494	11378	1.4089e-33	68.75
1495	11379	6.58638e-09	-28.4848
1496	11380	1.53895e-11	35.6061
1497	11381	7.57354e-08	-50.9804
1498	11382	7.76344e-05	21.5686
1499	11383	0.00139905	-23.6111
1500	11384	5.43276e-26	55.3191
1501	11385	0.0128363	-3.98551
1502	11386	2.84381e-12	34.6939
1503	11387	1.09334e-07	48.8889
1504	11388	6.94255e-24	-61.6667
1505	11390	1.38766e-35	-41.433
1506	11391	3.94038e-06	-33.3333
1507	11392	1.58009e-51	50.2688
1508	11394	3.20223e-29	-57.0621
1509	11395	7.17754e-13	51.6667
1510	11396	7.20738e-17	36.5079
1511	11397	1.16069e-20	-58.3333
1512	11398	1.66926e-32	32.1256
1513	11400	1.19177e-08	28.1609
1514	11401	0.000321171	9.09091
1515	11402	4.02616e-14	-51.6129
1516	11403	1.78704e-60	-55.6497
1517	11404	5.74967e-06	-45.8333
1519	11406	0.0380685	9.52381
1520	11407	0.00972603	22.2222
1523	11411	0.000126523	43.5897
1524	11413	0.00703888	-11.6667
1525	11415	4.81895e-32	-61.4035
1526	11416	2.12927e-11	-55.5556
1527	11419	0.0154388	-26.6667
1529	11423	3.37724e-22	-58.5366
1530	11424	1.55505e-14	-70.5882
1531	11426	3.82664e-70	-54.8148
1532	11428	3.25193e-19	55.9524
1533	11429	4.56411e-15	-58.6667
1534	11430	5.00564e-24	-63.2479
1536	11433	0.0386031	-12.7451
1538	11440	4.47252e-06	-36.6667
1539	11441	4.35012e-28	52.2388
1540	11442	4.341e-35	-60.6061
1541	11454	5.1957e-06	45.098
1542	11482	1.16282e-32	53.6458
1543	11483	4.39723e-40	50.813
1544	11484	7.36751e-24	56.7376
1545	11485	0.000145077	45.4545
1546	11488	6.08165e-35	-66.6667
1547	11505	5.95041e-31	-63.1944
1548	11508	7.86485e-14	-57.3333
1549	11509	3.20348e-34	32.4675
1552	11514	3.21742e-16	40.7407
1553	11515	2.39001e-28	-28.5333
1554	11516	0.0485291	20
1555	11518	0.0155734	15.625
1556	11520	2.02719e-22	-58.3333
1557	11521	4.09314e-10	-56.8627
1558	11523	1.05655e-27	-66.6667
1559	11526	1.42895e-37	33.3333
1560	11530	5.54429e-13	-53.3333
1562	11542	2.63999e-15	-50.8333
1565	11547	7.20442e-15	17.9272
1567	11562	1.55264e-21	-54.1667
1568	11564	5.21564e-40	32.7485
1570	11567	6.53893e-34	-63.7037
1571	11571	6.9719e-16	-20.4301
1572	11572	7.51936e-07	-56.6667
1573	11574	5.71486e-11	51.3889
1574	11575	0.0162579	14.9425
1575	11577	0.000604491	-8.33333
1576	11578	0.000378764	-29.8246
1577	11580	0.0165073	21.0526
1578	11638	9.53754e-09	26.5306
1579	11642	3.34094e-10	-57.7778
1580	11644	1.63974e-10	35.7724
1581	11645	2.92626e-08	-45.3333
1582	11646	3.88593e-22	-52.1212
1583	11649	0.0013432	-33.3333
1584	11651	1.56186e-08	50.8772
1585	11654	5.20033e-58	45.3704
1586	11655	4.56926e-30	-36.7925
1587	11656	1.84385e-07	-45.614
1588	11658	1.17984e-05	-45.2381
1590	11665	0.000110903	-11.1111
1591	11666	3.92863e-09	55.5556
1592	11667	3.48404e-24	60.1626
1593	11668	0.00046613	42.4242
1595	11671	6.2029e-06	-8.9172
1596	11672	4.714e-05	7.66962
1597	11675	2.28984e-07	10.5516
1598	12043	1.31111e-18	38.6243
1599	12045	3.54573e-21	-37.6984
1600	12047	4.14039e-20	53.7879
1601	12049	1.93961e-05	-27.619
1603	12052	3.08244e-13	-59.7222
1605	12054	2.55644e-24	61.4035
1606	12055	8.39416e-28	-32.9932
1607	12056	0.00976229	-26.6667
1608	12057	5.90013e-26	-43.75
1609	12058	1.42709e-11	-37.037
1610	12059	7.11854e-10	-38.3333
1611	12061	1.26695e-25	-61.5942
1612	12062	3.03203e-06	-11.2861
1613	12063	1.37412e-09	-57.7778
1614	12066	1.95217e-05	-46.6667
1615	12068	0.000313695	31.25
1616	12069	9.77619e-09	-50
1617	12071	0.00066918	7.14286
1618	12072	1.44408e-07	-43.0556
1619	12073	1.87646e-08	53.7037
1620	12074	5.47621e-20	-58.1197
1621	12077	0.00081966	-38.8889
1622	12078	6.33069e-08	-55.5556
1623	12079	4.52461e-07	-26.2411
1625	12084	3.41755e-11	57.8947
1626	12085	1.68368e-55	-65.7407
1627	12089	5.96197e-05	-7.34908
1628	12092	1.72659e-06	-43.3333
1629	12097	8.17723e-37	31.3063
1630	12098	1.46478e-08	-39.2157
1632	12101	1.58485e-61	33.8776
1633	12106	4.84994e-13	-30.5556
1635	12108	2.76928e-06	-39.1304
1636	12112	3.14694e-29	29.0168
1637	12113	1.87957e-12	-53.5714
1638	12116	6.6281e-13	17.5853
1639	12119	2.31978e-13	64.9123
1640	12120	8.73493e-06	46.6667
1642	12126	4.11818e-89	54.7619
1643	12129	4.86075e-12	-62.5
1644	12130	0.0214395	-26.6667
1645	12132	0.0016407	-31.1111
1646	12135	1.38499e-10	13.8211
1647	12137	0.00228711	-33.3333
1648	12144	6.77809e-09	47.8261
1649	12145	2.22518e-12	19.5513
1650	12146	1.3312e-39	-62.4339
1651	12148	9.57147e-28	-27.8912
1653	12151	1.36932e-05	11.1111
1655	12156	2.36008e-10	55.5556
1656	12157	0.000702564	8.77193
1657	12158	4.91733e-27	32.8
1658	12159	8.6803e-09	50
1659	12161	3.46501e-08	-12.4682
1660	12162	4.5875e-12	23.6842
1661	12163	1.46128e-14	-40.4255
1662	12172	5.00188e-05	37.5
1663	12176	1.74192e-25	-42.5641
1664	12177	3.25773e-15	-59.2593
1665	12256	7.47062e-12	60
1667	12321	6.59015e-18	-66.6667
1668	12322	0.0062692	-27.451
1669	12326	0.0134536	-22.2222
1671	12328	1.02951e-33	-32.8571
1672	12329	5.3556e-05	20.9524
1673	12330	0.0165557	-26.1905
1674	12335	0.00989953	-20.6349
1677	12346	0.0199056	-6.57277
1678	12348	2.63329e-05	-30.9524
1679	12358	4.65073e-15	-63.8889
1680	12359	5.57426e-06	-42.5926
1681	12360	3.15597e-28	-25.7576
1683	12362	6.60978e-07	-29.7619
1684	12365	5.00941e-11	-10.9804
1685	12367	0.00125247	-22.2222
1686	12370	5.64208e-08	51.8519
1687	12371	2.79998e-10	48.8095
1688	12373	5.07764e-53	-53.7736
1690	12375	9.77498e-09	-50.8772
1691	12377	1.59237e-25	-60.9929
1692	12379	1.24782e-09	58.8235
1693	12380	2.58456e-73	41.1277
1694	12381	0.0430417	15.1515
1695	12425	1.2416e-12	64.8148
1696	12426	5.29433e-12	41.4634
1697	12427	3.48912e-10	-57.8947
1698	12428	9.38086e-06	-26.8817
1699	12430	5.74683e-06	47.2222
1700	12431	0.000250969	40.4762
1701	12433	2.07409e-07	43.5897
1702	12434	0.0082051	13.3333
1703	12440	1.1595e-62	41.3174
1704	12441	5.44919e-33	-51.1111
1705	12447	5.70224e-40	45.6929
1706	12449	1.64424e-35	-44.5513
1707	12450	3.25966e-16	62.3188
1708	12456	7.67427e-08	-54.1667
1709	12461	2.65338e-13	-66.6667
1710	12462	8.26107e-40	34.9537
1711	12463	6.84158e-06	35.8974
1712	12465	2.41186e-44	38.5488
1713	12466	3.75083e-16	29.8507
1714	12467	6.96195e-11	-57.8947
1716	12469	8.34517e-15	42.3077
1717	12471	2.14777e-12	-66.6667
1718	12472	3.74326e-67	44.5736
1719	12473	1.67769e-10	-28.655
1720	12475	3.99332e-16	-46.5278
1721	12476	2.18046e-39	-72.4638
1722	12477	0.000274286	12.8205
1723	12479	1.21995e-18	50
1724	12480	1.92742e-07	53.3333
1725	12481	2.37939e-10	43.0556
1728	12484	2.57542e-16	-71.6667
1729	12487	6.7121e-20	-53.7879
1730	12489	1.6561e-22	-55.102
1731	12490	2.01619e-05	-26.8817
1732	12491	2.40748e-08	14.1732
1733	12492	1.96233e-32	36.612
1734	12495	3.0475e-07	56.4103
1735	12506	3.16691e-24	50
1736	12511	0.000100759	45.4545
1737	12519	2.23537e-05	-33.3333
1738	12520	4.12067e-08	43.2099
1739	12522	0.000136335	43.5897
1740	12526	5.38304e-07	55.5556
1741	12527	3.41378e-36	57.5269
1742	12532	0.00103376	17.7778
1743	12533	8.28409e-09	-37.8788
1744	12534	2.46492e-12	-60.3175
1745	12535	1.62978e-05	-40.7407
1746	12536	0.000641537	-31.6667
1747	12537	0.0370539	-23.0769
1748	12545	2.79399e-07	-52.0833
1749	12546	2.29848e-14	-63.6364
1750	12547	4.38209e-09	27.5132
1751	12548	9.09788e-29	49.5238
1752	12550	1.12693e-45	-73.4694
1753	12551	1.92257e-13	-17.6152
1754	12552	0.00138864	5.78512
1755	12555	1.02783e-12	-68.75
1756	12557	1.44501e-11	62.963
1757	12559	1.72359e-26	-59.2593
1758	12563	9.50491e-13	-54.7619
1759	12564	7.93816e-11	40
1760	12565	5.1722e-20	44.086
1761	12566	2.58871e-28	-62.4113
1762	12568	1.97284e-05	31.1111
1764	12575	3.03825e-27	48.8584
1765	12585	9.46738e-07	-53.8462
1766	12588	2.83785e-15	-62.6667
1767	12589	3.35544e-10	-62.5
1768	12591	1.2218e-36	-34.2048
1769	12592	1.97205e-32	-69.697
1771	12609	0.00841057	22.7273
1772	12615	4.82688e-05	39.2157
1776	12771	1.57053e-21	-59.0476
1778	12773	1.82561e-17	-71.6667
1779	12774	9.62096e-11	-62.7451
1780	12775	2.45075e-11	-57.4074
1781	12777	0.0294802	18.75
1782	12781	5.24146e-22	48.1481
1783	12782	4.83385e-20	-22.3881
1784	12787	2.49976e-17	-19.3989
1785	12792	3.05654e-25	55.814
1786	12794	4.5765e-40	56.1404
1787	12795	1.50247e-21	-49.0566
1788	12796	1.14173e-07	-44.4444
1789	12799	1.50776e-08	-47.619
1791	12804	0.000189266	31.5789
1792	12806	0.0264855	-23.8095
1793	12810	4.79893e-10	-64.2857
1794	12903	6.10293e-15	-29.8246
1795	12904	1.91097e-14	60.2564
1796	12914	5.69692e-19	33.8308
1797	12915	4.93113e-06	-24.031
1798	12917	2.2133e-12	32.6797
1799	12918	1.09761e-19	29.5139
1801	12921	5.06528e-10	-50.6667
1802	12923	5.51033e-05	-48.4848
1804	12932	2.53444e-33	-64.0523
1806	12936	7.38689e-19	-53.9683
1807	12937	3.25069e-10	62.2222
1808	12940	1.09063e-16	-23.0159
1809	12944	6.95434e-12	-54.5455
1810	12946	0.0496134	-8.48485
1812	12951	0.0328168	22.2222
1813	12952	4.03886e-24	-68.8172
1814	12954	0.000702092	6.74603
1815	12955	1.17579e-14	-66.6667
1816	12957	3.4664e-07	-46.6667
1818	12960	3.11104e-15	-52.381
1819	12962	1.34748e-14	-62.5
1820	12967	1.3149e-06	-53.8462
1823	12975	7.27896e-08	53.3333
1824	12976	1.37412e-09	57.7778
1825	12977	0.00109333	-39.3939
1826	12979	1.63827e-60	46.6216
1827	12980	1.49539e-19	-55.0388
1829	12987	9.3041e-17	-22.0513
1830	12993	0.000252412	-31.6667
1831	12994	5.78572e-21	-51.7007
1832	12995	0.00420778	16.6667
1833	13054	0.000352026	-6.11111
1834	13055	6.93066e-06	53.3333
1836	13058	6.35684e-21	-65.625
1837	13059	2.63359e-05	34.7826
1838	13064	6.89795e-15	57.1429
1839	13065	0.000769535	28.9855
1840	13279	1.16822e-15	44.4444
1841	13283	3.54729e-07	-10.4
1842	13284	8.53864e-11	-12.2807
1843	13285	0.0485291	-20
1844	13286	1.89849e-51	-37.9902
1845	13287	3.80462e-35	-34.3434
1846	13288	1.73777e-45	-71.2644
1847	13289	1.57112e-11	-56.5217
1848	13290	1.38524e-13	-66.6667
1849	13292	8.53991e-08	-52.9412
1850	13293	1.60496e-08	35.5556
1851	13297	8.24967e-06	50
1853	13303	7.41893e-12	50
1854	13304	1.91949e-14	-45.1852
1855	13305	6.71714e-30	63.0435
1856	13306	4.69542e-09	-35.2941
1857	13308	0.0209868	-21.4286
1858	13309	3.45139e-28	-54.321
1859	13312	3.30699e-06	-50
1860	13313	7.65297e-05	6.75991
1861	13318	2.8989e-08	-35.4839
1864	13327	4.64212e-05	-15.9722
1865	13354	5.38586e-33	64
1866	13357	1.18536e-09	53.9683
1867	13359	5.5696e-06	34.7222
1869	13361	2.10188e-65	-69.7318
1870	13362	4.6584e-06	-44.4444
1871	13363	7.71417e-08	-52.0833
1872	13364	4.87717e-05	-36.8421
1873	13365	7.43258e-29	-62.1212
1874	13372	1.26629e-12	56
1875	13375	0.0151823	26.1905
1876	13380	8.59348e-09	-53.7037
1877	13389	2.12188e-05	-41.1765
1878	13390	0.000296445	-30.1587
1880	13397	1.30206e-44	-58.9041
1881	13400	0.0320954	23.8095
1882	13401	8.00201e-52	-43.4053
1883	13405	0.000812249	-38.4615
1884	13410	1.18077e-18	44.6541
1885	13411	7.41462e-14	52.5641
1886	13412	8.57483e-09	-29.7297
1887	13414	1.76365e-12	-59.4203
1888	13416	0.00130621	-33.3333
1889	13421	3.95619e-16	60.9195
1890	13423	2.56459e-22	33.7719
1891	13424	5.79131e-97	-54.7206
1892	13427	8.11231e-65	-53.8847
1893	13428	0.0440202	-4.31034
1894	13429	8.50971e-55	-57.4603
1895	13430	7.89111e-09	-15.7407
1896	13432	2.22696e-08	-44.8718
1897	13433	3.37381e-49	40.4598
1898	13434	5.97126e-07	-10.6322
1899	13436	9.4833e-26	63.964
1900	13437	1.12616e-06	47.0588
1901	13444	0.00250688	-17.4603
1902	13449	9.22627e-15	-62.5
1903	13451	6.66316e-08	-52.9412
1905	13453	3.28017e-16	-53.1532
1906	13455	1.43363e-07	-45.4545
1907	13456	1.90664e-11	56.5217
1908	13457	0.0117212	28.2051
1910	13462	1.84766e-09	-48
1911	13463	1.05917e-10	-52.381
1912	13464	4.53265e-15	-26.2411
1914	13466	0.0197773	7.47126
1915	13468	0.0381096	3.7037
1917	13473	2.89375e-24	-67.7083
1918	13475	3.21486e-32	-27.9487
1919	13476	0.000111829	-21.0526
1920	13477	3.7261e-100	56.9892
1922	13485	6.89167e-97	58.5417
1923	13486	1.15033e-16	-68.1159
1924	13487	2.68991e-10	-57.8947
1925	13488	0.000709387	9.66184
1926	13489	0.00615298	30.303
1927	13491	0.0113112	-30.5556
1929	13493	0.00609366	-21.4286
1930	13494	2.69422e-09	54.386
1931	13495	0.00017997	-37.7778
1932	13496	3.95004e-06	-44.4444
1933	13500	4.68708e-18	-50
1934	13502	1.87095e-20	24.4094
1935	13503	1.17665e-16	42.8571
1936	13504	3.84057e-16	-64.1026
1937	13505	0.005053	25.641
1939	13522	2.23207e-05	47.2222
1940	13525	0.0322758	-26.6667
1941	13649	2.1e-10	15.1762
1942	13650	2.11729e-54	-58.427
1943	13651	4.29138e-08	-56.4103
1945	13666	1.49709e-12	57.3333
1946	13682	1.249e-09	50.7246
1947	13702	2.31413e-07	46.6667
1948	13712	0.00272723	33.3333
1950	13732	2.92636e-10	-19.7531
1951	13735	3.59704e-120	55.1938
1953	13818	1.68689e-06	46.2963
1954	13819	0.00140988	-26.3158
1955	13820	1.14789e-05	-31.3725
1956	13821	0.0104908	-19.4444
1960	13831	1.41923e-23	42.5926
1961	13832	2.25078e-103	55.8659
1962	13845	0.0071915	-20
1965	13851	4.58289e-14	45.5285
1966	13868	5.20577e-80	53.6145
1967	13870	2.12641e-11	59.6491
1968	13874	4.62055e-44	46.4646
1969	13901	5.54867e-13	-59.4203
1970	13902	1.4683e-35	44.4444
1971	13903	5.63405e-05	-47.2222
1972	13906	2.5737e-08	32.3529
1973	13907	2.00349e-18	-42.2222
1974	13911	2.60147e-50	49.7175
1975	13912	2.42014e-19	-62.5
1976	13913	4.08985e-07	-13.3333
1977	13915	6.36619e-13	16.9014
1978	13921	4.66916e-12	-55.1282
1979	13923	4.28179e-08	42.4242
1980	13924	2.73928e-09	45.3333
1981	13925	0.0261524	-10.101
1982	13927	0.00154219	-24.4444
1983	13933	0.0161161	-15.5556
1985	13937	1.85993e-12	56
1986	13938	3.66514e-34	59.0278
1987	13939	1.3121e-13	-37.3984
1988	13942	0.0013369	16.6667
1989	13945	0.000788885	22.2222
1990	13946	0.000550586	38.0952
1992	13948	0.00216389	-27.2727
1993	13949	3.92967e-25	62.3932
1994	13951	6.59822e-18	-61.2903
1996	13953	2.7049e-44	52.8369
1998	13956	4.13114e-10	18.5185
1999	13957	2.53796e-17	-22.2222
2000	13959	2.372e-16	-69.8413
2001	13960	2.80698e-18	-43.2749
2002	13962	0.0032773	17.5926
2003	13963	3.82926e-05	11.4428
2004	13964	1.06506e-52	-58.5859
2005	13965	1.0324e-57	40.9586
2006	13968	0.00065136	-33.3333
2007	13969	7.90756e-07	16.2162
2008	13971	0.00731326	-23.5294
2009	13972	7.41087e-32	65.0407
2010	13973	2.10685e-22	-66.6667
2011	13988	0.00150504	22.2222
2012	13989	4.29138e-08	56.4103
2013	13991	1.81005e-11	-41.4634
2014	13992	1.40792e-06	45.098
2015	13997	4.10617e-11	8.66667
2016	13999	9.62486e-21	57.5
2017	14000	1.00605e-06	-48.8889
2018	14002	1.1515e-15	60.6061
2021	14010	8.27898e-13	-55.1282
2022	14011	2.14025e-77	47.3783
2023	14012	1.0452e-07	45
2024	14014	1.84429e-10	39.2157
2025	14017	2.05137e-27	-46.4646
2026	14018	6.69473e-48	36.385
2027	14021	1.17857e-06	-22.9167
2028	14024	9.0744e-07	-45.614
2029	14029	7.66502e-14	-68.5185
2030	14030	7.00238e-11	30.0813
2031	14031	8.22805e-19	-43.1694
2033	14035	3.30699e-06	-39.1304
2034	14041	0.00962521	-15.7407
2035	14042	1.9302e-08	-34.375
2036	14043	2.39574e-11	-50.5747
2037	14046	9.66969e-06	-9.09091
2038	14054	1.74922e-10	35.8333
2039	14058	3.22009e-08	11.4094
2040	14059	2.80626e-05	-44.4444
2041	14063	2.88399e-10	-58.8235
2043	14065	0.00615298	30.303
2044	14067	5.05274e-07	-11.7048
2045	14068	2.42567e-34	-30.4688
2046	14069	2.59295e-20	52.8986
2047	14072	4.3618e-28	51.2438
2048	14074	1.71566e-33	51.7094
2049	14078	0.0208565	21.5686
2050	14080	2.97917e-06	-43.8596
2051	14082	2.33555e-07	-22.9167
2052	14084	0.00105531	-40
2053	14095	0.0115848	-22.2222
2055	14101	1.77811e-26	-60
2058	14104	2.67099e-06	-42.4242
2059	14105	7.44855e-44	38.8889
2060	14107	0.00278412	-27.0833
2061	14112	0.00013561	-37.037
2062	14113	4.33715e-19	-47.1545
2063	14117	1.62865e-49	36.8313
2064	14118	0.0062692	-27.451
2065	14120	0.0114522	15.2381
2067	14125	5.69227e-05	-42.8571
2068	14126	0.0057325	24.5614
2069	14127	6.63257e-14	-68.6275
2070	14187	0.00475808	-26.6667
2071	14219	4.23012e-07	-49.0196
2074	14390	1.29487e-06	36.3636
2075	14391	0.00171277	26.6667
2077	14393	1.99417e-31	-63.4615
2078	14394	3.28277e-12	39.8551
2079	14400	4.07908e-32	-38.3929
2082	14406	7.65775e-06	-48.7179
2083	14409	2.47828e-11	-55
2084	14410	1.55476e-15	-60.7143
2085	14414	9.40162e-09	47.2222
2086	14418	3.82236e-13	-49.5238
2087	14420	1.96442e-20	-56.5891
2088	14421	0.0010256	-33.3333
2089	14424	0.0182919	21.5686
2090	14425	0.00537887	25
2091	14426	1.06203e-06	38.0952
2092	14429	1.78995e-26	-56.4626
2093	14432	2.2956e-39	-43.1548
2094	14464	1.58763e-70	46.124
2095	14467	8.35285e-25	30.7692
2096	14468	0.00011734	-44.4444
2097	14469	1.38524e-13	47.7477
2098	14470	1.38151e-05	-48.7179
2100	14517	1.49238e-10	-13.8667
2101	14518	1.04319e-29	21.5504
2102	14521	9.44133e-06	8.07292
2103	14523	2.74882e-20	73.6111
2104	14528	7.61898e-16	-20.6718
2105	14532	4.30373e-15	-56.25
2106	14537	7.79486e-09	30.303
2107	14538	0.00335058	-30.9524
2108	14539	2.39227e-18	-65.4762
2109	14540	1.85808e-12	-32.4561
2110	14541	1.98937e-05	-41.0256
2111	14544	3.34904e-07	-47.0588
2114	14549	7.75978e-08	-14.1414
2116	14551	2.83123e-12	-28.7879
2118	14553	8.16406e-13	-16.3842
2120	14576	1.83413e-05	-44.4444
2122	14580	2.33267e-25	-26.3682
2123	14581	0.000938941	27.2727
2124	14583	1.58098e-70	50.9091
2125	14584	3.57084e-05	-15.0685
2126	14587	3.96426e-56	67.1233
2127	14588	2.48903e-25	62.8788
2128	14589	6.0428e-10	-39.3939
2130	14597	2.32278e-07	43.9394
2131	14598	1.01741e-17	33.8095
2132	14600	6.39562e-05	-37.037
2133	14602	2.84247e-06	38.6667
2134	14604	2.59515e-06	41.2698
2136	14611	7.07978e-09	52.0833
2137	14612	2.2888e-22	-56.3492
2139	14616	1.26547e-07	-53.3333
2140	14617	3.46535e-08	24.4792
2141	14620	2.17625e-07	-50
2143	14625	3.25429e-23	40.4762
2144	14626	0.00376126	-33.3333
2146	14629	2.21533e-06	-13.615
2147	14633	6.957e-14	17.9487
2148	14634	1.6344e-10	-16.9591
2149	14637	2.17466e-32	-70.5426
2150	14638	1.11317e-61	36.6509
2151	14640	9.26608e-29	-60.8696
2152	14643	3.73108e-17	68.1159
2153	14647	2.75006e-26	46.8599
2155	14660	5.19462e-14	-60
2156	14661	1.9293e-14	28.0952
2157	14662	1.14397e-07	-23.8095
2158	14663	9.97772e-23	-56.2963
2160	14669	0.003961	-11.7647
2161	14670	1.79827e-24	49.7175
2162	14673	3.4797e-27	-38.6831
2163	14675	0.00128347	-31.4815
2164	14676	0.0166371	12.963
2165	14680	1.76667e-23	-40.6926
2166	14681	1.38318e-65	-40.6193
2167	14682	5.57002e-07	-51.1111
2169	14699	0.00167645	15.4472
2170	14700	0.000168758	-44.4444
2171	14702	2.43678e-07	-19.2982
2172	14703	8.96495e-29	38.5965
2173	14704	2.65589e-08	-42.5287
2174	14705	0.0364417	-11.1111
2175	14706	0.00598645	-22.807
2176	14707	3.58169e-07	-52.381
2177	14708	0.00566146	19.697
2178	14711	1.29973e-07	-9.67742
2179	14713	4.00255e-16	-69.8413
2180	14714	7.22433e-06	-14.9758
2181	14718	4.18788e-24	61.2613
2183	14727	3.96938e-18	-57.0175
2184	14729	3.92561e-09	32.4324
2185	14733	2.89777e-11	-25.2252
2186	14736	2.73189e-11	-35.6061
2187	14737	9.19415e-39	-61.828
2188	14738	5.07268e-34	-65.8915
2189	14740	8.76639e-09	49.2063
2190	14742	2.63572e-21	-73.0769
2192	14744	5.64208e-08	-51.8519
2193	14746	2.76928e-06	-51.2821
2194	14748	2.84894e-05	-34.8485
2195	14752	1.07296e-13	20.7951
2196	14753	1.47308e-21	-67.8161
2197	14754	4.43518e-39	-51.8987
2198	14757	6.60587e-10	62.2222
2199	14758	2.03056e-11	-32.1212
2200	14760	6.01096e-33	34.0183
2201	14761	2.4717e-44	-28.2282
2202	14765	6.26549e-09	-27.044
2203	14771	3.87834e-06	-23.4848
2204	14772	4.01622e-11	-58.3333
2205	14773	7.92936e-33	-73.3333
2206	14775	3.48656e-15	-70.5882
2207	14776	2.26384e-17	52.381
2208	14778	3.81917e-24	-19.7154
2209	14784	0.000581218	-22.5806
2210	14787	1.29373e-38	66.6667
2211	14788	1.34592e-34	54.3379
2212	14791	9.89852e-46	-75
2213	14793	5.33278e-23	22.3919
2214	14794	6.99125e-07	42.4242
2215	14795	1.88875e-12	-56.9444
2216	14796	1.87727e-10	-50
2217	14797	2.06548e-34	25.7752
2218	14798	8.66184e-42	-42.3188
2219	14799	1.86905e-08	-52.6316
2220	14800	1.65316e-06	31.1111
2224	14811	3.14281e-36	44.8598
2225	14812	1.76649e-23	-26.9048
2226	14813	4.10567e-27	29.0168
2227	14814	4.60838e-06	50
2228	14820	6.67479e-09	54.1667
2229	14821	0.000780372	-4.53333
2230	14824	1.17745e-08	-59.5238
2232	14827	6.09447e-05	6.59722
2233	14830	2.01818e-06	-47.0588
2234	14832	0.000372897	15.6463
2235	14837	3.72602e-29	-70.3704
2236	14838	0.00799373	-16.2162
2237	14839	9.97263e-12	-52.381
2238	14846	4.18303e-25	60.9756
2239	14847	0.0170345	-21.6667
2240	14848	0.000137297	30.303
2241	14849	1.40949e-76	51.7094
2242	14850	2.54783e-09	40.7407
2243	14883	1.07518e-100	54.4144
2244	14884	4.19621e-22	38.9744
2245	14885	2.93484e-11	-62.2222
2246	14890	7.08092e-07	40
2247	14894	3.55051e-13	-21.6117
2248	14895	3.27065e-60	65.368
2249	14900	3.31139e-05	-44.4444
2250	14901	7.37413e-09	23.4973
2252	14906	1.36784e-05	38.3333
2254	14908	9.2612e-17	52.6316
2255	14911	0.0146914	-23.0769
2257	14915	0.00127658	14.0351
2258	14916	1.1084e-19	-19.0083
2259	14918	0.0108444	30
2260	14919	2.20985e-06	-47.0588
2263	14925	8.8202e-12	-62.963
2264	14926	5.374e-05	-41.6667
2265	14930	3.89509e-11	66.6667
2266	14931	1.2792e-14	-68.3333
2267	14932	1.90412e-10	57.8947
2269	14934	2.99203e-65	48.9451
2270	14935	1.0209e-18	-72.7273
2271	14937	3.33632e-06	17.1171
2272	14938	5.91408e-38	33.9827
2274	14940	4.23768e-05	-23.9316
2275	14941	0.000606594	38.4615
2276	14946	4.69634e-10	-23.75
2277	14947	0.0217484	-16.6667
2278	14948	4.81828e-10	-29.697
2279	14951	0.0498999	-20.5128
2280	14954	6.74242e-08	-49.0196
2281	14955	3.36726e-09	-49.2063
2283	14959	2.53013e-07	45
2284	14960	0.00308178	25
2285	14961	2.70264e-19	-31.6327
2286	14964	1.55231e-06	45.2381
2287	15043	1.33458e-12	56.4103
2288	15044	2.14777e-12	66.6667
2289	15045	0.000284818	41.6667
2290	15046	1.28407e-05	-43.1373
2291	15047	0.000379484	17.2414
2292	15049	5.14119e-24	-68.75
2293	15050	1.95175e-21	51.2346
2295	15052	0.000239442	-16.6667
2296	15054	7.43066e-07	9.04393
2297	15056	6.01975e-15	-60.4938
2298	15061	3.36181e-16	58.3333
2299	15062	1.16795e-33	-66.6667
2301	15095	0.0227021	-30
2303	15139	2.27179e-08	-45.614
2304	15165	1.18171e-10	-58.3333
2305	15166	2.50131e-60	46.4789
2306	15167	7.86423e-12	61.6667
2307	15168	0.00612796	-20.8333
2308	15170	3.13907e-28	48.5714
2309	15171	2.41054e-08	-56.25
2310	15173	2.27045e-71	-56.9892
2311	15174	4.90072e-11	52
2312	15175	7.58978e-11	52.7778
2313	15176	2.21498e-09	-30.0654
2314	15177	4.42969e-27	-38.5768
2315	15178	1.53343e-38	36.758
2316	15179	3.01979e-16	-65.3333
2317	15180	1.27504e-68	49.4481
2319	15185	2.14444e-13	-56.7901
2320	15188	9.58989e-18	-68.1818
2321	15189	2.42357e-15	-66.6667
2322	15190	1.11054e-05	-47.619
2323	15192	2.32194e-21	-56.5891
2324	15200	0.00438637	-33.3333
2325	15201	0.00493698	24.5614
2328	15206	1.10587e-17	-51.1628
2329	15207	4.17809e-22	-58.9147
2330	15208	1.33876e-06	-47.9167
2331	15212	2.63208e-35	31.2821
2333	15219	1.94761e-12	19.4872
2334	15220	1.18854e-07	-41.9753
2335	15222	0.0157799	6.99588
2336	15223	5.42628e-21	23.4848
2337	15227	8.67234e-05	-44.4444
2338	15229	2.95483e-54	57.5758
2339	15231	6.95149e-20	-70.6667
2340	15232	3.46306e-15	50.9259
2341	15234	1.69379e-06	-50
2342	15235	3.50046e-11	-38.5185
2344	15238	2.00725e-07	30.3922
2345	15239	4.05594e-11	40.1961
2347	15260	0.00811898	11.1111
2348	15263	8.19671e-07	-47.0588
2349	15264	0.0161757	-27.2727
2352	15286	8.97777e-22	38.0392
2353	15289	0.0217758	24.4444
2354	15290	0.00168872	-24.2424
2357	15294	1.64066e-18	-69.4444
2358	15295	0.00846183	5.37634
2359	15298	4.64781e-14	-26.1364
2360	15299	4.36366e-06	-52.7778
2362	15324	0.00163558	-29.8246
2363	15325	0.00393433	33.3333
2364	15344	0.00154301	25.3968
2365	15358	1.22597e-13	-52.2222
2366	15387	0.000195187	22.2222
2367	15388	6.18616e-09	18.9003
2368	15389	3.43173e-14	-68.5185
2369	15390	1.87375e-14	-59.2593
2370	15394	0.035104	-20.5128
2371	15395	0.005239	-33.3333
2372	15402	6.46697e-88	50.0855
2373	15403	8.69856e-37	-25.8004
2374	15404	8.03022e-08	-13.7566
2375	15405	4.46576e-42	55.2846
2376	15406	0.00347693	33.3333
2377	15410	5.3977e-09	54.902
2378	15467	4.90327e-28	-67.6471
[truncated: 17,020 more rows]

## Sheet: CHH_IND
DMP_n.	IDcontig	qvalue	meth.diff
2	63	1.83058e-06	51.8519
3	69	0.000652113	42.2222
7	111	0.00794721	-29.8246
20	272	0.0109033	31.25
23	287	0.00340471	43.3333
26	300	0.0260546	33.3333
28	368	1.40686e-05	44.4444
32	396	0.0100168	31.25
34	431	0.000698345	37.037
42	504	0.000652113	42.2222
43	512	3.11977e-05	46.2963
45	540	0.000480185	20.6897
47	552	4.82481e-06	52.0833
48	589	6.66225e-06	37.1795
50	607	9.86276e-05	-39.2157
51	628	0.00108535	29.6296
52	632	3.07742e-08	45.5556
60	848	0.0270194	27.0833
61	870	0.0440767	25
67	979	0.0290442	26.6667
84	1187	0.0080478	35.8974
86	1207	0.0444785	30
88	1262	0.0083557	33.3333
92	1347	0.0384363	28.2051
93	1363	0.0159376	30.9524
96	1389	3.62589e-05	33.3333
97	1400	0.0105867	-33.3333
98	1401	0.00214246	-31.4815
100	1423	0.0169909	30.9524
111	1485	0.00418611	28
121	1526	0.0351003	25
129	1556	0.0100168	-36.3636
130	1571	0.0243658	30.7692
131	1574	0.0404655	28.2051
132	1628	0.00432892	-38.8889
138	1661	0.000551084	45.4545
143	1681	0.000664184	42.2222
149	1752	0.00430367	38.4615
162	1872	0.00794721	40
163	1873	0.0225822	30.7692
169	1895	0.000512285	27.451
172	1936	0.0407461	28.2051
174	1957	0.0353498	-26.6667
175	1961	0.000141104	39.6825
178	1969	0.0183607	25.3968
179	1975	0.00275118	41.6667
186	2023	0.00163277	35.1852
198	2121	0.00765154	35.8974
199	2129	0.0259215	27.0833
201	2156	0.0429801	25
203	2181	0.0008765	40
204	2184	0.0323822	-30.5556
209	2208	0.0048784	38.8889
210	2232	0.00461455	35.5556
213	2266	2.83495e-05	40.5797
214	2270	0.000431956	46.1538
223	2315	0.00336924	30.303
230	2380	3.90868e-05	47.9167
231	2409	0.0229115	25.4902
232	2423	0.00254529	31.746
241	2544	7.38248e-05	51.2821
242	2545	0.013878	21.4286
244	2553	4.35686e-08	56.25
248	2579	0.00700358	27.5362
250	2589	0.00182942	41.0256
256	2615	6.62667e-07	48.4848
257	2619	0.00340471	39.3939
258	2623	0.000472105	38.4615
259	2640	0.00157645	31.8182
260	2646	6.24994e-05	44.4444
261	2652	0.0158423	-33.3333
262	2659	0.0260546	33.3333
263	2660	0.0227863	27.0833
264	2663	0.014536	30.9524
266	2672	0.00845195	29.6296
267	2673	0.0151951	26.3158
268	2675	0.0381476	30.303
272	2694	2.76887e-06	44.9275
273	2697	0.000624723	40.4762
274	2703	3.01786e-06	43.75
284	2791	0.00733368	36.6667
285	2808	0.00862928	27.0833
290	2873	0.000172571	48.7179
294	2902	0.00734661	33.3333
300	3047	0.00144285	33.3333
302	3071	3.93384e-05	31.25
305	3123	0.0323822	30.5556
308	3167	0.0163441	36.6667
311	3196	0.0290442	33.3333
316	3260	0.0204514	-33.3333
317	3261	0.00266015	-43.3333
318	3268	0.00101267	39.5833
320	3286	0.0170178	29.1667
322	3300	0.0241029	-33.3333
330	3337	0.0474955	27.7778
333	3360	0.0399091	25
337	3393	0.0318204	30.5556
338	3401	0.00461455	35.5556
344	3497	0.00151639	41.6667
345	3522	0.0387196	-30
354	3701	0.0306887	23.3333
357	3732	0.00546213	36.1111
359	3758	0.0412593	26.6667
361	3777	0.0323822	30.5556
368	3849	0.00338227	-38.0952
369	3850	0.0186471	28.2051
373	3931	0.000921028	35.4167
374	3938	0.0126276	29.4118
380	4024	0.00266015	43.3333
383	4039	0.00292423	38.8889
384	4048	0.0498332	30
391	4130	0.0109159	29.4118
399	4192	0.0053141	40
404	4233	0.0225822	30.7692
406	4266	0.00030458	46.1538
410	4309	0.000283269	-41.1765
419	4404	9.86276e-05	-53.3333
422	4469	0.0107551	31.25
423	4485	4.92726e-05	47.9167
427	4537	0.000692113	-41.0256
430	4578	4.44136e-05	47.9167
441	4669	0.00389953	31.25
443	4710	0.0290442	-33.3333
445	4747	0.00794721	40
446	4762	7.38856e-06	43.9394
452	4926	0.0048784	33.3333
454	5011	0.0429801	25
457	5060	0.000511594	48.4848
458	5065	0.0035282	35.4167
469	5246	0.00378329	35.5556
470	5252	0.000636876	43.5897
477	5291	0.00485018	28.5714
478	5295	0.0270194	27.0833
484	5314	4.8165e-08	56.1404
485	5321	0.0184218	30.7692
486	5329	0.00103555	39.5833
492	5358	0.000473298	46.1538
495	5374	8.26479e-05	36.3636
499	5385	0.0353498	26.6667
501	5397	0.00430367	38.4615
502	5407	0.000907456	46.6667
506	5437	0.0440767	25
509	5446	0.0351003	25
510	5453	0.00275118	41.6667
511	5458	0.0436723	26.1905
516	5472	0.0480615	26.1905
520	5483	2.42597e-05	44.4444
523	5502	0.00328775	-22.2222
525	5517	0.0063303	-39.3939
526	5527	0.0094519	31.25
529	5587	0.0384363	28.2051
532	5625	0.0281203	13.4921
544	5692	0.0290442	-33.3333
545	5693	0.000141104	48.7179
546	5699	0.000141181	-30.9524
548	5726	0.0125336	28.8889
551	5734	0.0260546	33.3333
553	5742	5.12301e-07	26.1905
557	5807	0.0334342	28.2051
558	5829	0.0376555	24.0741
560	5832	0.0225822	-33.3333
565	5899	0.0430243	-25.641
570	5959	0.0243658	30.7692
578	6154	0.0290442	-28.5714
580	6184	0.00025635	38.0952
585	6202	0.00765154	35.8974
586	6210	0.00039824	45.2381
587	6212	0.0290442	-30.5556
588	6215	0.00015236	34.8485
590	6219	0.0469158	19.6078
593	6233	0.0107551	31.25
596	6246	5.30136e-09	60.4167
597	6249	0.00197496	35.4167
599	6257	0.00967315	29.6296
603	6267	7.01961e-07	37.6812
604	6269	0.00673812	29.1667
607	6281	0.0421365	-30.303
609	6293	0.0445338	25
617	6324	0.0225822	-30.7692
618	6331	0.0287691	27.0833
619	6338	0.0404655	28.2051
622	6349	1.62726e-05	44.4444
627	6371	0.0263637	21.7391
630	6376	0.00446987	-35.8974
636	6407	0.014783	-33.3333
637	6408	0.00158583	-40.4762
640	6433	0.00733368	36.6667
643	6462	4.44719e-05	48.7179
645	6483	0.0179342	30.9524
651	6543	0.018919	33.3333
652	6546	0.00323461	35.4167
657	6582	0.0429801	25
658	6599	0.0404655	28.2051
660	6603	0.0094519	-31.25
662	6609	0.00198123	29.4872
663	6611	0.0146288	36.6667
664	6618	0.0123051	33.3333
668	6650	0.00794721	29.4118
673	6749	0.0100168	26.6667
675	6791	0.0334342	28.2051
680	6804	0.00182942	29.8246
685	6858	1.40819e-07	42.3077
689	6950	0.0184218	-30.9524
691	6973	0.0290442	30.5556
693	7025	0.00130696	35.2941
697	7144	0.0447562	25
702	7234	0.0313859	30
703	7235	0.00829152	-33.3333
705	7250	0.00967315	-30.303
712	7315	0.0010744	43.5897
713	7320	0.0498332	-30
714	7322	4.92726e-05	47.9167
716	7331	0.0474955	-27.7778
721	7383	0.0281203	27.0833
722	7385	1.62514e-05	-49.0196
723	7398	0.00101267	43.5897
725	7410	0.0398373	28.2051
729	7431	2.17228e-09	57.1429
730	7436	0.0033621	27.5362
741	7500	0.000314343	31.1828
744	7521	0.0080478	35.8974
746	7535	0.0022322	-41.0256
747	7546	0.000233931	46.1538
749	7560	0.00703986	35.8974
755	7611	0.0281203	27.0833
758	7633	0.0243658	25.641
760	7638	0.000232036	34.7222
763	7662	0.0179796	33.3333
766	7675	0.0290442	27.0833
769	7692	1.45465e-08	53.6232
770	7695	0.0270194	27.0833
771	7697	0.0021575	41.0256
773	7730	0.0318204	30.5556
775	7744	0.0384363	28.2051
777	7748	0.0103507	29.6296
779	7755	0.0153567	29.1667
782	7770	0.0146288	36.6667
785	7819	0.00016151	46.1538
786	7822	0.0266211	-30.5556
791	7850	0.0440767	25
798	7886	0.0252513	12.2807
799	7896	0.0127823	-36.3636
803	7926	0.00117267	-42.4242
809	8105	0.0308341	-30.5556
811	8143	0.000231434	33.3333
822	8658	0.0163578	27.7778
828	8716	0.00116048	37.037
831	8731	1.19141e-12	29.2398
841	8764	0.0296006	-26.1905
846	8782	0.0251875	21.7949
847	8784	0.0412593	-26.6667
849	8804	0.000250319	-33.3333
850	8827	0.00168808	-40.4762
851	8833	0.00794721	29.6296
852	8843	0.00333457	33.3333
855	8864	0.000346904	44.4444
856	8871	0.0094313	23.0769
860	8987	7.49542e-16	48.227
862	9002	2.92386e-05	46.2963
863	9007	0.00112757	44.4444
865	9017	0.0064292	33.3333
866	9030	0.0247422	33.3333
872	9080	0.00795567	-36.1111
874	9089	0.0342112	22.9167
875	9090	0.00340471	43.3333
879	9106	0.0170178	29.1667
891	9230	0.00234079	27.0833
898	9280	0.0378704	25
899	9284	0.00295127	35.7143
908	9338	0.0323822	30.5556
909	9340	0.00211883	35.1852
910	9346	0.0010744	43.5897
911	9357	0.00673812	40
914	9402	0.000670663	37.5
917	9406	0.0404655	28.2051
923	9419	0.00733368	31.3725
925	9424	0.0412593	26.6667
926	9429	0.0163441	-29.1667
927	9432	0.00199851	26.087
930	9441	0.0241029	30
931	9444	0.000161516	39.5833
932	9446	0.0100168	36.6667
934	9448	0.00647235	36.3636
937	9460	0.00898143	36.1111
941	9504	3.18937e-05	47.0588
942	9509	0.000535158	34.7826
943	9510	0.00752867	31.1111
945	9514	6.79114e-05	52.7778
947	9516	0.0393995	27.7778
948	9519	0.00224722	33.3333
954	9555	5.25592e-05	26.3158
956	9566	0.000375805	38.8889
958	9586	0.00333457	38.0952
959	9597	0.0170178	29.1667
961	9613	2.34873e-05	42.5926
963	9634	0.0104962	29.6296
964	9647	0.00049703	43.3333
968	9661	0.0186494	27.451
973	9698	0.0243658	30.7692
975	9723	0.0318204	30.5556
986	9795	0.00208014	35.1852
989	9815	0.0443728	24.2424
992	9833	0.000151875	42.5926
993	9840	0.0239726	28.8889
994	9850	0.0213013	25.9259
995	9851	0.0268823	28.2051
996	9861	0.00765249	28.3333
998	9868	0.000514627	34.7826
1008	9916	0.00220165	-36.6667
1009	9921	2.90042e-05	45.8333
1013	9938	0.0290442	33.3333
1014	9940	0.000461446	39.5833
1015	9948	0.0243658	30.7692
1017	9966	0.0498332	30
1019	9982	0.0287691	26.6667
1020	9987	0.000233931	50
1021	9988	0.0179535	29.1667
1022	9994	0.00983866	36.1111
1025	9999	0.00795567	28.8889
1028	10012	0.00681009	36.1111
1031	10039	0.0080478	35.8974
1033	10059	0.000300084	39.2157
1037	10082	0.000141104	48.7179
1039	10155	0.00433855	38.4615
1042	10189	0.0260546	33.3333
1046	10229	0.00703986	28.5714
1049	10275	0.00140409	31.8841
1052	10316	3.07221e-06	45.614
1057	10337	0.00845195	29.6296
1058	10341	0.0474955	27.7778
1063	10387	0.000244807	43.75
1068	10400	4.81557e-05	44.4444
1070	10411	1.34496e-05	47.9167
1073	10421	0.0350507	-22.2222
1074	10465	0.0440767	25
1077	10485	0.00189949	37.5
1083	10523	0.00118628	13.7255
1085	10531	0.0021575	41.0256
1087	10550	0.00112531	37.037
1088	10556	0.000151875	42.5926
1089	10557	4.435e-06	34.4086
1090	10560	0.0308341	30.5556
1099	10624	0.000964072	44.4444
1100	10631	0.0132042	31.1111
1105	10650	0.014536	30.9524
1107	10653	0.00469765	-35.5556
1108	10654	1.8577e-05	52.381
1109	10659	0.00794721	35.8974
1113	10673	0.00189949	38.4615
1116	10686	0.0296006	23.0769
1117	10690	0.0025793	37.7778
1126	10775	0.0161405	27.0833
1129	10818	0.0064292	33.3333
1134	10835	0.000340698	43.5897
1135	10838	0.00147214	35.0877
1139	10852	3.19462e-08	28.5714
1143	10866	0.000971353	33.3333
1144	10877	0.00012745	33.3333
1149	10895	0.000400736	50
1154	10944	1.93722e-05	47.9167
1157	10994	6.91869e-05	34.7826
1159	11066	0.000794137	43.5897
1162	11130	0.0443728	-24.2424
1166	11179	0.00536167	38.8889
1171	11293	0.0308818	-28.5714
1174	11345	0.000551084	45.4545
1176	11356	0.0268823	28.2051
1179	11484	0.0498332	-30
1188	11693	0.0225822	33.3333
1196	11962	0.0260546	25.9259
1199	12023	0.0238216	28.8889
1202	12066	0.0116705	26.9841
1204	12072	0.000646217	33.3333
1205	12075	0.0109666	33.3333
1206	12076	0.0387196	-30
1207	12088	0.00862928	27.0833
1208	12089	0.0498332	30
1217	12167	3.11977e-05	46.2963
1219	12176	2.49685e-07	34.188
1222	12231	0.0225822	-33.3333
1225	12240	0.00794721	40
1227	12264	0.0237838	30.7692
1238	12319	0.0476012	-16.6667
1241	12360	0.0163441	29.1667
1242	12375	3.79623e-07	61.5385
1243	12377	0.0318204	30.5556
1244	12379	0.000400736	-50
1250	12410	0.00959819	33.3333
1255	12431	0.011154	-21.7949
1259	12461	0.00156831	41.0256
1261	12476	0.0243658	-27.0833
1262	12491	0.0225559	27.451
1269	12530	0.000702694	40
1270	12536	0.00631438	33.3333
1272	12547	4.40479e-06	44.9275
1275	12561	0.00733368	31.3725
1278	12568	0.00112757	43.3333
1279	12572	0.00983866	36.1111
1280	12573	0.00180828	35.1852
1281	12575	3.15902e-05	26.9841
1285	12590	0.0054497	35.8974
1287	12618	1.29742e-05	51.1111
1288	12639	5.91023e-07	48.3333
1290	12648	0.000473298	37.037
1296	12665	2.50144e-06	-18.9055
1300	12705	2.50144e-06	36.2745
1304	12721	0.00112813	40
1307	12748	0.0294132	20.6349
1309	12751	0.000611547	28.8889
1311	12769	0.0407461	-28.2051
1313	12791	0.0247422	30.7692
1317	12822	0.0351003	25
1318	12834	0.0287691	27.0833
1319	12844	8.60114e-05	39.6825
1322	12860	0.00207047	24.5098
1330	12908	0.00794721	29.8246
1332	12919	0.0308341	30.5556
1333	12923	1.48848e-06	47.619
1336	12956	0.0102194	25.7576
1338	12958	0.0323822	30.5556
1340	12975	5.42068e-07	44.0476
1347	13007	0.000921064	43.5897
1348	13016	0.010905	33.3333
1350	13021	0.00693344	39.3939
1351	13141	0.000232367	-36.1111
1353	13313	0.0241029	-30
1354	13314	0.0135538	33.3333
1355	13341	2.09665e-05	41.6667
1356	13433	0.0404655	-30.303
1359	13499	5.03667e-13	-68.254
1363	13761	1.93722e-05	51.2821
1370	13812	0.0247422	33.3333
1371	13813	1.93722e-05	47.9167
1372	13814	0.0109033	-31.25
1373	13815	0.00114805	37.037
1378	13838	0.0214483	-28.8889
1381	13856	4.24388e-06	44.9275
1385	13871	0.000228802	43.75
1391	13916	0.00156831	41.0256
1393	13922	0.000502746	41.6667
1399	13971	0.0313859	30
1403	13988	0.0133002	-33.3333
1407	14022	0.00430367	38.4615
1410	14035	0.00794721	29.6296
1415	14051	0.000238376	15.3005
1423	14135	0.0271854	25.4902
1425	14158	0.00340471	43.3333
1426	14182	0.014536	30.9524
1427	14198	1.06488e-09	25.2688
1428	14205	0.0163441	36.6667
1431	14216	0.0313859	30
1433	14253	0.0290442	-33.3333
1435	14257	0.00019768	38.8889
1439	14267	1.41187e-14	48.4848
1444	14304	6.91246e-06	34.375
1445	14309	0.000375805	46.1538
1449	14325	0.000397242	41.6667
1452	14332	0.000294907	40.7407
1456	14374	0.00604215	33.3333
1458	14406	0.00794721	31.25
1461	14430	0.018919	33.3333
1464	14450	0.000728405	42.8571
1466	14475	0.000751562	44.4444
1471	14594	0.00039824	45.2381
1476	14693	0.0489333	25.641
1488	14883	0.0094519	31.25
1496	14953	0.0360664	24.0741
1497	15021	0.0450017	24.4444
1499	15059	0.0414264	25
1500	15071	0.0025417	-33.3333
1502	15080	0.000555599	24.2424
1503	15082	7.64151e-06	41.0256
1505	15106	0.0243658	30.7692
1508	15132	2.56113e-07	37.7193
1509	15139	0.036316	21.7391
1510	15161	0.0136354	-36.3636
1511	15185	0.00765154	35.8974
1513	15192	0.00226839	26.1905
1514	15193	0.000113978	45.8333
1515	15201	0.00157645	-33.3333
1523	15239	2.73425e-05	26.5306
1525	15249	0.00673812	-40
1526	15254	0.0290442	28.5714
1530	15275	0.00469765	30.1587
1534	15306	0.00279483	25
1535	15308	0.0225822	28.8889
1537	15315	0.00433771	26.6667
1540	15319	0.0204514	26.3158
1541	15327	0.0398373	28.2051
1545	15334	0.0158423	-33.3333
1548	15337	0.00794721	35.8974
1551	15343	0.0083557	33.3333
1552	15345	0.0491203	24.4444
1559	15361	0.00232827	35.4167
1560	15363	0.0145683	22.619
1565	15383	0.0130198	29.1667
1566	15385	0.00126792	33.3333
1568	15398	0.0243658	30.7692
1569	15399	1.31114e-05	35.8974
1570	15403	1.82499e-08	58.8235
1576	15449	0.0037297	-40
1581	15484	0.00340471	43.3333
1583	15488	0.0111457	31.1111
1586	15510	0.0080478	35.8974
1592	15532	0.0243658	27.0833
1596	15543	0.0206942	27.0833
1603	15593	0.0080478	26.3158
1604	15599	0.00604215	33.3333
1605	15600	0.0369841	20.8333
1608	15615	6.24994e-05	44.4444
1610	15617	1.66621e-05	39.7436
1611	15620	0.0378704	25
1612	15627	0.0323822	30.5556
1613	15634	0.000646217	33.3333
1615	15639	0.0035282	35.4167
1618	15670	0.0011109	41.6667
1620	15679	0.0487214	23.5294
1622	15688	3.78256e-08	52.1739
1623	15690	0.0130794	24.6377
1627	15702	0.00582229	30.7692
1634	15727	0.0064292	31.4815
1635	15735	0.0360664	24.0741
1637	15746	0.000177763	43.75
1641	15756	0.00703986	35.8974
1646	15779	0.0094313	23.0769
1647	15787	0.00841793	26.9841
1654	15841	0.049385	22.9167
1660	15863	0.00211883	35.1852
1661	15870	0.0083557	27.2727
1664	15899	0.000684595	21.5686
1667	15911	0.00101267	40
1668	15922	0.00200612	35.1852
1669	15933	0.000914703	34.9206
1675	15958	0.00196055	37.5
1677	15964	0.00913555	29.6296
1678	15966	0.0334342	26.6667
1681	15989	0.0225822	33.3333
1686	16035	0.00371735	28.9855
1687	16037	0.000426068	-37.2549
1693	16053	0.0290442	-18.2796
1702	16123	0.00280867	33.3333
1703	16126	0.00234079	27.0833
1710	16183	0.00794721	35.8974
1711	16185	0.00340471	43.3333
1716	16259	0.000519909	-47.2222
1719	16282	0.000102209	28.4314
1724	16322	0.00107419	33.3333
1726	16328	0.013878	29.4118
1728	16346	0.00162583	35.0877
1729	16348	0.0305086	28.2051
1731	16358	0.0139685	29.4118
1738	16390	0.0163441	36.6667
1740	16393	0.000907456	46.6667
1741	16408	0.000199737	48.7179
1742	16415	0.0260546	33.3333
1745	16434	0.000117281	43.75
1746	16436	0.000453427	36.5079
1747	16437	0.0123275	31.1111
1748	16438	0.0401372	24.0741
1750	16452	2.34453e-07	48.4848
1757	16479	0.00127624	41.0256
1763	16497	0.00795567	36.1111
1764	16498	0.00795567	36.1111
1771	16529	0.00461394	30.1587
1779	16560	0.0163441	36.6667
1791	16624	0.0048411	33.3333
1792	16625	0.0130198	-29.1667
1800	16671	0.00733368	-36.6667
1804	16709	0.0312504	33.3333
1805	16711	0.0163441	30.7692
1814	16805	0.0136354	36.3636
1821	16843	0.0260546	33.3333
1825	16874	0.00430367	38.4615
1827	16888	0.000177763	43.75
1831	16904	0.0225822	33.3333
1832	16905	0.0444785	30
1833	16911	0.00279483	-42.4242
1834	16913	0.0186471	28.2051
1839	16939	0.0380868	26.6667
1840	16940	0.0491203	24.4444
1845	16955	0.00544897	-35.7143
1848	16958	0.0225822	28.8889
1852	16964	0.010905	-33.3333
1859	17040	0.0249438	23.1884
1861	17067	0.0163441	17.7083
1864	17135	0.000509435	41.6667
1870	17250	0.0127823	36.3636
1873	17284	4.44136e-05	47.9167
1883	17411	0.0247422	30.7692
1889	17471	7.07292e-05	44.4444
1892	17506	8.47095e-11	48.8889
1897	17601	0.0063303	28.2051
1903	17651	0.0160352	30
1904	17658	0.0430243	25.641
1909	17688	0.00039824	40
1911	17697	0.0352453	-21.0526
1912	17702	0.010905	-26.1905
1915	17743	0.0233828	28.8889
1919	17818	0.0387196	24.0741
1920	17819	0.000164393	24.1135
1921	17826	1.31134e-06	23.5897
1931	17928	3.24138e-07	41.6667
1934	17954	0.000309346	30.1587
1940	17999	0.014536	33.3333
1941	18004	0.00750794	29.8246
1943	18017	0.0332053	20.8333
1945	18024	0.00127624	29.4872
1948	18037	3.24202e-08	47.8261
1952	18064	0.0010744	43.5897
1955	18083	2.23918e-06	53.3333
1957	18089	0.00997545	25.9259
1964	18131	0.000658212	25.4386
1965	18138	0.0103507	29.6296
1969	18151	0.000902339	25.641
1978	18231	0.00561873	33.3333
1983	18278	0.000965682	39.5833
1985	18291	0.0127823	36.3636
1986	18297	0.0127823	-36.3636
1987	18333	0.0397834	22.9167
1993	18381	0.0243658	-30.7692
1997	18431	0.0125529	21.7391
2010	18541	0.0186494	-27.451
2011	18552	0.00323461	-42.4242
2016	18586	0.0257437	30.303
2022	18712	0.00216337	33.3333
2027	18775	0.00770986	23.5294
2030	18840	0.00586856	35.7143
2032	18854	0.0217543	21.7949
2033	18855	0.000591466	33.3333
2034	18889	0.0176325	21.6667
2036	18928	0.000689459	-39.2157
2041	18959	0.0323822	30.5556
2044	18995	0.0103507	29.6296
2046	19018	0.0428383	22.807
2049	19026	0.0144525	-33.3333
2052	19068	0.0444785	30
2064	19112	0.0179796	29.1667
2066	19125	0.00197496	37.5
2068	19135	0.0076666	33.3333
2069	19137	0.00308971	33.3333
2071	19181	0.00340471	43.3333
2074	19207	0.0036343	-38.8889
2078	19236	0.0123275	31.1111
2080	19289	0.000551084	-45.4545
2084	19316	0.00132659	40
2085	19317	0.0444785	30
2087	19337	6.4712e-12	43.0894
2088	19345	0.0179342	30.9524
2089	19346	0.0260546	33.3333
2090	19364	0.0404655	28.2051
2091	19365	0.0376555	25.641
2092	19367	0.00469765	30.1587
2094	19381	0.018919	33.3333
2097	19407	0.0163441	30.7692
2098	19410	0.0378704	25
2099	19412	0.0417395	21.5686
2104	19449	0.0021575	-41.0256
2109	19457	0.020288	-26.6667
2111	19466	0.000636876	43.5897
2112	19470	8.47447e-05	47.2222
2115	19476	0.00279483	-42.4242
2118	19483	0.0260546	-33.3333
2122	19495	0.00292903	35.5556
2125	19516	0.0216786	-27.451
2126	19518	0.00898143	36.1111
2128	19526	0.00488315	24.359
2132	19540	0.00412545	38.4615
2136	19651	0.0313859	30
2142	19679	3.14702e-06	51.2821
2143	19680	0.0393995	27.7778
2148	19737	0.0163441	30.7692
2155	19807	0.00561873	33.3333
2160	19831	0.0387196	30
2165	19857	0.0444785	30
2166	19862	0.00109227	37.5
2170	19941	0.0444785	30
2171	19959	0.0063303	29.6296
2172	19964	0.00340471	-35.4167
2175	20105	8.67874e-10	46.4286
2180	20124	0.000431956	-46.1538
2181	20131	0.020653	-30.5556
2182	20133	0.0309338	25.641
2187	20278	0.0287691	20.8333
2189	20301	0.0259215	27.0833
2190	20315	0.0290442	33.3333
2193	20336	0.000244807	34.7826
2194	20344	0.0312504	33.3333
2196	20357	0.0450017	24.4444
2198	20367	0.00634936	28.5714
2199	20385	0.044393	14.8148
2201	20397	0.0281203	27.0833
2202	20408	9.83173e-08	50
2203	20412	0.00345809	33.3333
2205	20423	0.000244807	33.3333
2207	20428	0.00340471	43.3333
2209	20455	0.0440767	25
2210	20474	1.36864e-06	39.7849
2217	20520	0.0141179	23.1884
2218	20521	0.0263637	25.9259
2221	20546	0.00189949	37.5
2223	20548	0.0444785	30
2224	20549	0.0120657	33.3333
2226	20571	0.0308041	-25.4902
2229	20634	0.000114586	42.1053
2231	20643	0.000473298	46.1538
2233	20659	5.32536e-05	48.8889
2234	20669	0.0445338	25
2235	20670	0.0153567	29.1667
2238	20680	0.00624889	31.4815
2239	20686	0.000250129	47.2222
2243	20706	0.0247422	30.7692
2244	20707	0.00244219	35.5556
2245	20716	0.0287691	26.6667
2249	20742	0.0035282	35.4167
2251	20761	0.0225822	-30.7692
2252	20765	0.010905	33.3333
2253	20766	0.000390223	-48.4848
2254	20767	0.00197496	37.5
2260	20826	0.00378592	38.4615
2262	20853	0.00469765	35.5556
2269	20923	0.00546213	36.1111
2273	20965	0.0186855	-33.3333
2274	20969	0.00546213	36.1111
2276	21025	0.00433855	-38.4615
2283	21115	0.00191145	41.6667
2285	21183	0.0404655	-30.303
2289	21450	0.0480615	26.1905
2290	21475	0.0498332	30
2293	21697	0.019521	22.2222
2297	21841	2.49685e-07	50
2303	21906	2.21702e-05	48.7179
2304	21928	0.0243658	30.7692
2308	21993	0.0163578	27.7778
2314	22118	6.39106e-05	46.6667
2322	22172	0.0468192	25
2325	22184	0.00433855	30.1587
2326	22185	0.00561873	38.8889
2328	22188	0.0308341	30.5556
2334	22226	0.00112757	-43.3333
2336	22233	0.00101267	43.5897
2340	22246	0.00765154	35.8974
2343	22256	5.71836e-05	41.2698
2350	22281	0.00148855	37.5
2352	22290	0.00863298	-33.3333
2367	22350	0.018919	33.3333
2368	22351	0.0105867	33.3333
2371	22384	0.0048784	38.8889
2373	22396	3.11977e-05	46.2963
2376	22406	0.0010744	43.5897
2382	22424	0.00101267	39.5833
2383	22430	0.0323822	30.5556
2390	22502	0.00794721	-40
2394	22563	0.0474955	27.7778
2395	22573	0.00026155	40
2409	22886	0.0369841	20.8333
2412	22900	0.00255901	37.7778
2414	22904	0.00295127	35.4167
2417	22920	0.004683	33.3333
2419	22946	0.000400736	50
2424	23023	0.0363561	28.2051
2425	23036	0.0054497	-39.3939
2428	23071	0.00673812	-40
2437	23129	0.0434829	27.7778
2443	23201	0.000141104	48.7179
2447	23213	0.0260546	-33.3333
2449	23236	0.0179796	33.3333
2458	23329	0.0290442	33.3333
2460	23346	0.0064292	31.4815
2464	23363	0.0022322	41.0256
2470	23407	0.0081886	31.3725
2474	23443	0.0136354	36.3636
2476	23469	0.0160352	-30
2478	23526	0.0290442	27.0833
2481	23546	0.0132042	31.1111
2483	23556	0.0421365	-30.303
2484	23568	0.0104962	29.6296
2487	23587	0.0225822	30.7692
2513	23792	0.0163441	24.6377
2516	23798	0.0290442	33.3333
2517	23803	0.00030458	40.7407
2518	23825	0.0037297	40
2520	23846	0.0023338	-39.3939
2521	23860	0.0268823	28.2051
2525	23883	0.0398373	18.5185
2527	23897	0.000400736	50
2528	23916	0.0290442	-28.5714
2529	23923	0.0080478	35.8974
2534	23986	0.0378704	25
2537	24002	0.000216421	33.3333
2546	24107	0.00368321	33.3333
2548	24162	0.000995656	41.0256
2549	24165	0.0100168	36.6667
2550	24167	0.0429801	25
2551	24171	0.0398373	28.2051
2552	24175	0.0080478	35.8974
2553	24181	0.00308971	33.3333
2558	24259	0.00151639	41.6667
2571	24401	0.000233931	41.0256
2578	24476	0.0239291	-28.5714
2579	24478	0.00862928	27.0833
2581	24542	0.00523433	-33.3333
2582	24551	0.00863298	33.3333
2586	24564	0.000965682	39.5833
2593	24627	2.55032e-05	-39.6825
2594	24653	0.0213013	25.9259
2598	24665	4.46491e-12	41.1348
2601	24747	0.000502746	41.6667
2603	24754	0.000445412	34.7826
2604	24771	0.0170178	29.1667
2605	24795	0.0331135	20.5128
2606	24797	0.0179853	25
2607	24798	0.0094519	31.25
2608	24800	0.0444188	22.9167
2609	24801	0.0404655	-30.303
2610	24807	0.00340471	43.3333
2614	24830	0.0243658	27.0833
2615	24831	0.00430367	38.4615
2622	24854	0.000893285	-38.4615
2624	24862	0.00189949	38.4615
2633	24927	0.014783	-33.3333
2640	24984	1.62726e-05	42.029
2642	25002	0.0498332	30
2643	25010	0.0021575	41.0256
2646	25047	0.00561873	38.8889
2647	25048	0.00673812	40
2649	25062	0.0263637	25.9259
2652	25101	0.0120097	25.9259
2653	25126	0.0127301	17.7083
2655	25135	0.000423989	33.3333
2660	25168	0.0318204	24.0741
2663	25181	0.0268823	-28.2051
2665	25187	0.00863298	33.3333
2667	25194	0.00461394	30.1587
2668	25195	9.64491e-07	38.8889
2670	25200	0.000603021	27.1605
2676	25241	3.11977e-05	46.2963
2677	25243	0.01962	17.6471
2683	25295	0.0225822	30.7692
2684	25298	6.91246e-06	41.6667
2693	25341	2.81073e-07	32.4786
2695	25345	0.0247422	-30.7692
2696	25351	0.000246364	23.4848
2699	25375	0.0105867	25
2704	25429	0.018919	33.3333
2706	25479	0.000621959	25.2033
2709	25523	0.0404655	30.303
2712	25538	0.018919	33.3333
2719	25735	0.0480615	26.1905
2720	25807	0.0204514	33.3333
2722	25832	0.000941156	28.3333
2729	25918	0.00189949	-43.3333
2731	25952	4.7998e-07	50.7937
2734	25978	0.00101267	39.5833
2735	25979	0.0169208	27.7778
2738	25989	0.0144525	31.1111
2741	26001	0.000723248	32
2750	26067	0.00103249	37.2549
2754	26101	0.0132263	-29.4118
2755	26124	0.0176026	25.641
2773	26310	0.00229221	-42.4242
2779	26384	0.0329231	-20.2899
2780	26390	0.0136354	-36.3636
2783	26428	0.00245547	27.7778
2784	26441	0.0175117	-27.451
2791	26570	0.00360084	35.4167
2795	26611	0.0387196	30
2801	26625	0.0054497	35.8974
2803	26628	0.0163441	-36.6667
2804	26634	0.00733368	28.5714
2807	26645	0.020288	-26.6667
2814	26671	4.21719e-05	45.8333
2816	26680	0.00129892	33.3333
2817	26685	0.000539761	39.2157
2820	26695	0.0135538	33.3333
2822	26706	0.0153567	-28.5714
2823	26707	0.00446987	35.8974
2824	26708	0.017118	33.3333
2825	26712	0.00733368	-36.6667
2829	26721	0.0114358	17.037
2832	26739	0.00412545	38.4615
2835	26748	0.000238376	43.75
2839	26760	0.017118	33.3333
2840	26763	0.0263637	26.6667
2842	26789	4.81557e-05	40.9091
2847	26805	0.0312189	23.5294
2852	26823	8.47447e-05	45.8333
2857	26853	0.00107693	-40
2862	26888	0.0412593	-26.6667
2864	26896	0.0498332	-30
2870	26921	0.0225822	-28.8889
2875	26958	0.0360664	24.0741
2895	27077	0.00618133	-35.7143
2899	27090	0.00181103	37.5
2900	27095	0.0387196	-30
2902	27100	0.0159376	-30.9524
2903	27102	0.000941156	28.3333
2904	27103	0.0206942	27.0833
2909	27125	0.0169114	30.5556
2912	27131	0.0184218	30.7692
2913	27135	0.0035282	35.4167
2920	27175	0.0247422	30.7692
2922	27182	0.0381476	30.303
2927	27207	0.000161902	47.619
2929	27215	0.000114586	42.1053
2931	27223	0.0241029	-30
2933	27233	0.0126019	36.6667
2934	27235	0.027857	-28.5714
2935	27245	0.0412593	-26.6667
2937	27255	0.0136354	-36.3636
2943	27290	0.0444785	30
2944	27291	0.0480615	26.1905
2947	27323	4.39525e-09	-62.5
2948	27336	0.0259215	27.0833
2949	27340	0.0094519	31.25
2958	27431	0.000155718	-31.3131
2964	27472	0.00229221	42.4242
2965	27475	0.000197162	-43.1373
2972	27508	0.0421365	30.303
2974	27510	0.0225822	33.3333
2976	27514	0.0227863	27.0833
2977	27516	0.000405953	24.3902
2978	27520	0.0247422	30.7692
2979	27521	0.0359332	21.2121
2981	27537	0.0398373	28.2051
2984	27565	0.0479847	13.1579
2991	27667	0.000964072	44.4444
2994	27683	0.00114805	37.037
2998	27712	0.00453046	33.3333
3000	27727	0.0204514	33.3333
3002	27773	0.00161724	35.4167
3006	27831	0.00244238	38.4615
3007	27836	0.00128066	-26.3889
3008	27837	0.00829152	31.3725
3010	27841	0.00430367	-38.4615
3017	27864	0.0237838	30.7692
3025	27899	0.00825593	36.3636
3026	27900	0.0176325	29.1667
3027	27923	0.00292903	35.5556
3030	27930	6.68326e-06	43.3333
3031	27934	2.5725e-09	44.8718
3038	27948	0.0100168	36.6667
3040	27959	0.00146037	21.1382
3042	27973	0.0134154	20.3704
3043	27977	0.00862928	27.0833
3044	27981	0.00245547	37.7778
3046	27986	0.0312504	33.3333
3050	28009	0.00112813	40
3059	28067	0.0290442	-33.3333
3060	28074	0.014536	27.7778
3062	28086	0.0213013	25.9259
3067	28133	0.00794721	31.25
3068	28142	0.000159192	50
3069	28143	4.66367e-05	-51.2821
3073	28168	0.0345066	30.303
3075	28185	0.000121983	39.6825
3088	28275	0.0100168	-36.6667
3092	28293	0.0376555	24.0741
3093	28305	0.00340471	35.4167
3095	28312	0.0192841	-23.6111
3096	28316	4.34661e-06	42.6667
3097	28327	3.18937e-05	46.2963
3099	28336	0.0354215	-12.6126
3105	28355	0.00561873	15.9722
3109	28388	0.00211883	35.1852
3111	28401	0.0268823	-28.2051
3113	28405	0.0303754	-28.5714
3119	28431	0.0176325	29.1667
3120	28433	0.00156831	41.0256
3125	28484	0.00604215	33.3333
3127	28492	1.41673e-06	56.4103
3129	28495	0.00703986	35.8974
3130	28496	0.000135024	23.6842
3135	28509	0.000179125	41.6667
3136	28513	0.0135538	33.3333
3138	28526	0.0100168	29.6296
3141	28532	0.00408791	36.1111
3148	28553	1.51477e-05	44.4444
3157	28571	0.0337062	26.1905
3158	28576	0.0018357	33.3333
3160	28582	0.00484935	31.5789
3161	28584	0.00189949	-43.3333
3162	28585	0.000219218	44.4444
3165	28601	2.13686e-05	38.6667
3168	28610	0.0179535	29.1667
3169	28618	0.0251875	21.7949
3170	28619	0.0312504	33.3333
3171	28620	0.00733368	36.6667
3173	28627	0.0460415	26.1905
3174	28631	0.00333457	33.3333
3181	28653	0.00255901	37.7778
3182	28655	0.00825593	36.3636
3183	28657	0.0312504	33.3333
3184	28665	0.00733368	36.6667
3190	28708	0.00446987	-35.8974
3191	28713	0.000409652	29.7619
3197	28742	0.000233931	46.1538
3198	28745	0.0186471	28.2051
3199	28746	0.0064292	33.3333
3200	28748	8.0979e-08	44.8718
3208	28898	0.0378704	25
3211	28916	1.39237e-06	55.5556
3212	28937	0.00446987	-35.8974
3214	28972	0.0023129	40
3215	28980	0.00148855	37.5
3217	29009	0.0179796	33.3333
3226	29170	3.08433e-06	32.381
3228	29184	0.0312504	33.3333
3229	29185	0.00191145	35.1852
3233	29203	0.0290442	33.3333
3236	29269	0.0186494	27.451
3237	29272	0.0184218	30.9524
3240	29333	0.0114437	29.1667
3244	29528	0.00132659	40
3248	29755	0.0225822	33.3333
3249	29928	0.000375805	46.1538
3254	30077	0.0384363	28.2051
3255	30082	0.000646217	33.3333
3261	30101	0.00341608	38.4615
3264	30114	0.0235441	-24.5614
3266	30118	0.00128066	31.25
3269	30128	0.0167383	26.6667
3272	30138	5.70162e-11	36.2319
3273	30139	0.0163441	26.3158
3275	30146	0.00863298	33.3333
3278	30158	0.0144525	33.3333
3279	30159	0.0184218	30.7692
3282	30170	0.00295127	35.4167
3284	30172	0.0211509	18.2796
3294	30196	0.00753113	27.7778
3298	30210	0.0312504	22.2222
3299	30211	0.00959819	33.3333
3301	30215	0.0010744	43.5897
3302	30217	0.00561873	33.3333
3303	30223	0.000818166	33.3333
3306	30228	0.0163441	29.1667
3309	30237	6.16282e-05	29.0598
3313	30251	0.0290442	33.3333
3314	30252	1.77363e-05	39.7436
3316	30257	0.00536167	38.8889
3317	30258	0.0410647	24.4444
3319	30263	0.0404655	-28.2051
3322	30279	0.000283269	41.1765
3324	30327	0.0430243	25.641
3326	30330	1.55196e-08	35.7143
3331	30347	0.0387196	-30
3341	30393	0.0105696	29.6296
3344	30415	0.0309338	25.641
3345	30420	0.00035665	42.2222
3347	30433	0.00703986	35.8974
3350	30446	0.000658834	33.3333
3351	30456	0.000294907	40.7407
3354	30472	0.00837165	24.5614
3355	30474	0.0308341	30.5556
3357	30482	0.0154843	26.6667
3361	30488	0.0225822	-30.7692
3368	30545	0.00151639	41.6667
3372	30582	0.0010007	23.0769
3374	30589	0.0226056	17.094
3379	30622	0.0132111	25.3968
3380	30623	0.00238843	-20
3382	30632	0.0160346	27.7778
3386	30656	2.90172e-05	28.7879
3388	30658	0.00169747	16.1905
3391	30667	0.00699646	26.9841
3397	30691	0.00541565	-29.6296
3405	30781	0.00027949	36.2319
3408	30895	0.0363561	-28.2051
3409	30898	0.0023338	17.9012
3410	30910	0.00250263	19.6581
3414	30949	0.0444785	30
3415	30950	0.0109159	29.4118
3416	30952	0.0376555	25.641
3427	30990	0.0112903	26.9841
3436	31106	1.59108e-05	52.7778
3449	31176	0.0468994	23.8095
3451	31228	0.000283042	29.7619
3456	31263	0.000112545	45.8333
3458	31267	0.000355281	41.1765
3459	31271	0.014536	27.7778
3460	31273	0.00208792	35.2941
3463	31308	0.00257598	-35.8974
3464	31309	0.00967315	29.6296
3466	31319	0.00182942	41.0256
3468	31334	0.00898143	36.1111
3476	31402	0.00226883	41.6667
3487	31479	1.91314e-06	43.5897
3491	31489	0.00174851	-42.4242
3500	31510	0.0104318	-22.807
3502	31546	0.00104353	25.4902
3504	31564	0.00459963	31.1111
3511	31641	0.0312504	33.3333
3512	31651	0.000690444	39.5833
3513	31655	0.000128247	-42.8571
3516	31659	0.0429801	30.303
3519	31677	0.0429801	25
3521	31706	0.00650337	33.3333
3522	31711	0.00189949	43.3333
3524	31719	0.00959819	33.3333
3527	31734	0.0179535	29.1667
3528	31738	0.0048411	33.3333
3530	31740	3.18937e-05	46.2963
3535	31811	0.0281203	27.0833
3538	31851	0.0023213	30.4348
3539	31855	0.046973	22.2222
3544	31908	0.0444785	30
3548	31976	0.00561873	38.8889
3551	32000	0.0370972	24.4444
3554	32037	0.0308341	30.5556
3560	32391	1.73372e-05	44.4444
3561	32395	0.0080478	35.8974
3568	32429	0.0083557	33.3333
3572	32490	0.0312504	33.3333
3577	32501	0.0309338	25.641
3584	32518	1.94656e-06	54.7619
3585	32520	0.0444785	30
3588	32533	0.000148104	43.75
3592	32549	0.0163441	-36.6667
3596	32607	0.0141874	10.9453
3597	32620	0.00725145	15.4321
3598	32625	8.83283e-07	-54.902
3601	32631	0.0008765	17.2222
3602	32634	0.00794721	40
3603	32637	1.98662e-09	34.5029
3607	32654	0.0111457	31.1111
3608	32661	0.0399091	25
3613	32684	2.93985e-09	29.2683
3615	32689	0.0312504	33.3333
3617	32701	0.000372618	34.7826
3618	32703	0.00323461	-42.4242
3625	32770	0.00673812	-40
3629	32789	0.0348799	-27.2727
3630	32791	0.0054497	39.3939
3634	32810	0.0226836	25.9259
3644	32934	0.00161724	35.4167
3647	32951	0.0412593	-26.6667
3649	32968	0.0340247	24.0741
3657	32996	0.000955886	34.9206
3659	33025	7.58912e-08	37.7778
3662	33081	0.0126019	23.1884
3666	33095	0.00136595	-45.4545
3672	33172	0.0103507	36.1111
3674	33188	0.00561873	33.3333
3675	33189	0.0146288	36.6667
3677	33206	0.0460415	26.1905
3690	33360	0.00430367	-38.4615
3693	33380	0.0123704	-28.5714
3701	33447	3.68569e-05	-38.4615
3705	33466	0.000295852	41.6667
3706	33476	6.7442e-10	-39.0805
3708	33496	0.0225822	30.7692
3712	33540	0.0225822	-28.8889
3713	33559	4.81557e-05	52.7778
3717	33585	0.0227057	-27.7778
3719	33599	0.00197496	37.5
3726	33616	8.11213e-06	53.3333
3728	33618	0.000233931	33.3333
3733	33631	3.57082e-09	52.5641
3734	33634	0.00161818	36.1111
3736	33640	0.0260546	33.3333
3742	33655	0.0407461	-26.1905
3745	33661	0.0120657	33.3333
3747	33663	0.0075666	28.5714
3748	33666	0.00368321	33.3333
3749	33670	0.0305086	28.2051
3751	33680	6.97962e-06	50.9804
3752	33685	0.0144525	33.3333
3755	33691	0.000477801	36.5079
3758	33698	0.000329139	34.7826
3760	33703	0.00546213	-36.1111
3762	33705	0.010957	-30.9524
3764	33708	0.0290442	30.5556
3766	33719	0.0115035	-36.3636
3767	33726	0.00544897	30
3770	33742	0.0260546	22.7273
3773	33839	0.00681009	36.1111
3779	33944	4.66367e-05	51.2821
3780	33960	0.014783	-33.3333
3781	33985	0.0247422	-33.3333
3782	33998	0.001203	33.3333
3783	34003	0.0100402	-31.1111
3785	34030	0.0444785	-30
3790	34068	0.0466426	15.6863
3795	34090	0.00861168	-28.3333
3796	34095	0.00825593	36.3636
3797	34099	7.01961e-07	56.25
3798	34101	0.0184218	-30.9524
3801	34116	0.0193681	23.0769
3803	34139	0.00750794	-29.8246
3804	34140	0.0183552	-25
3805	34148	0.00841793	26.9841
3810	34166	0.0036343	-38.8889
3811	34171	2.21702e-05	35.4839
3813	34175	0.019763	-23.8095
3814	34191	0.00794721	40
3815	34200	0.0259246	-28.5714
3822	34231	0.0240227	18.1818
3832	34292	0.014536	27.7778
3835	34302	0.00045404	-30.303
3836	34309	0.00101267	-39.5833
3839	34319	0.0241029	-33.3333
3845	34340	0.00338227	-38.0952
3846	34344	0.029171	21.3333
3848	34351	0.0439179	23.5294
3850	34396	0.00292903	35.5556
3857	34557	0.0170178	29.1667
3858	34574	0.0241029	-30
3860	34578	0.0143713	29.1667
3862	34586	6.7442e-10	25.4902
3863	34606	0.0403812	20.2899
3864	34628	0.000965682	39.5833
3866	34657	0.00220165	36.6667
3868	34672	0.0241029	33.3333
3870	34693	0.0404655	28.2051
3878	34722	0.0109666	-33.3333
3880	34728	0.0290442	33.3333
3881	34730	0.00136595	17.4242
3882	34825	0.0157972	22.7273
3886	34888	0.0317696	21.3333
3889	34903	0.0163441	-36.6667
3896	35010	0.0290442	33.3333
3897	35024	0.0146288	36.6667
3901	35058	0.00693344	39.3939
3904	35124	0.0241029	-25
3905	35143	0.00319081	25.641
3906	35150	0.0242829	19.2308
3910	35178	0.0116705	-33.3333
3912	35181	0.0161405	27.0833
3913	35182	0.0290442	27.0833
3916	35224	0.00016151	46.1538
3917	35225	0.00259449	-30.303
3918	35262	0.0290442	-33.3333
3928	35354	0.0151324	26.6667
3932	35359	0.0313859	26.6667
3933	35366	0.0186471	28.2051
3945	35421	0.0132042	31.1111
3946	35425	0.049385	26.1905
3947	35427	0.0398373	28.2051
3954	35486	0.0103779	25
3956	35488	0.0080478	35.8974
3957	35496	8.94323e-05	41.0256
3958	35498	0.0053141	-40
3960	35506	0.0181013	33.3333
3964	35515	0.024068	-30.5556
3967	35556	0.043286	-19.0476
3968	35620	0.0413701	20
3972	35644	0.000400736	41.1765
3973	35647	0.0263637	25.9259
3975	35659	1.7979e-06	43.5897
3981	35742	0.0226836	25.9259
3988	35818	0.00019768	38.8889
3989	35830	0.0116705	-33.3333
3994	35972	0.00410915	28
3995	35989	0.00295127	-35.7143
3996	35995	0.00035665	42.2222
3999	36029	0.00873822	31.1111
4000	36033	0.0264952	25.9259
4002	36046	0.0141622	33.3333
4005	36059	0.0387196	-30
4010	36152	0.0132042	-31.1111
4012	36159	0.0025417	33.3333
4013	36162	4.77339e-05	24.6914
4014	36164	0.0206942	27.0833
4016	36171	0.0255638	-25
4017	36173	0.00412545	38.4615
4022	36180	0.034354	25.4902
4023	36181	0.0480615	-26.1905
[truncated: 9,623 more rows]

## Sheet: 6mA_IND
DMP_n.	IDcontig	qvalue	meth.diff
[truncated: 143,389 more rows]
